# Supplementary material for: Selective attraction to shorter muzzles in dogs is a hidden driver of the brachycephalic welfare crisis
Source: Sci Rep. 2025 Oct 6;15:34699. doi: 10.1038/s41598-025-16562-9 (PMC12501307; doi:10.1038/s41598-025-16562-9)
Supplement: Supplementary file 3 — Supplementary Material 3 [file 41598_2025_16562_MOESM3_ESM.xlsx]

## Sheet: Title
Selective attraction to shorter muzzles in dogs is a hidden driver of the brachycephalic welfare crisis
Zsófia Bognár1,2*, Yuri Kawaguchi3, Koyo Nakamura4,5,6, Enikő Kubinyi1,2,7
1 MTA-ELTE Lendület “Momentum” Companion Animal Research Group, Budapest, Hungary
2 Department of Ethology, ELTE Eötvös Loránd University, Budapest, Hungary
3 School of Social Sciences, Nottingham Trent University, Nottingham, England
4 Faculty of Science and Engineering, Waseda University, Tokyo, Japan
5 Japan Society for the Promotion of Science (JSPS), Tokyo, Japan
6 Faculty of Psychology, Department of Cognition, Emotion, and Methods in Psychology, University of Vienna, Vienna, Austria
7 ELTE NAP Canine Brain Research Group, Budapest, Hungary
* Corresponding author. E-mail address: zsofia.bognar@ttk.elte.hu, Postal address: Eötvös Loránd University, Pázmány Péter sétány 1/c, 1117, Budapest, Hungary
Data
The data and the variable explanations are on different sheets.

## Sheet: Data
ID	Age	Gender	Language	Nationality	LatinWest	Residence	Profession	Education	ScienceEducation	ChildCare	ChildrenNumber	WantChildren	LiveDog	Attitude	HealthNumber	Extraversion	Agreeableness	Conscientiousness	Neuroticism	Openness	RoleFellow	RolePet	RoleFriend	RoleFamily	RoleChild	RoleImportant	IdealChildren	IdealAffection	IdealHousetrained	IdealHealthy	IdealLifespan	IdealBeautiful	IdealExercise	IdealHumorous	PleasureStroking	PleasureCompany	PleasureSecurity	PleasureTraining	PleasureLove	PleasureCare	PleasureControl	PleasurePeople	PleasureWalking	PleasureAppearance	PleasurePicture	PleasureAcknowledgment	PleasurePlay	Photo	Muzzle
1668109611.662	38	female	ENG	American	yes	large metropolitan	yes	non-university	No	No	0	No	Yes	negative	3	3.5	3.77778	2.22222	4.375	4.1	4	5	5	5	4	4	2	4	2	3	2	2	2	4	5	5	4	5	5	5	1	4	2	4	5	4	5	A	+5% longer
1668113211.049	52	female	ENG	American	yes	large metropolitan	yes	BSc/BA	Yes	No	0	No	Yes	positive	4	1.125	3.66667	3.55556	4	2.9	1	5	5	5	4	4	2	4	4	4	4	2	4	3	5	5	1	5	5	4	1	2	2	3	4	4	4	A	+15% longer
1668114296.531	30	female	ENG	American	yes	large metropolitan	yes	BSc/BA	No	No	0	No	Yes	positive	6	4.25	4.44444	4.22222	2.5	4.2	2	5	5	5	5	2	3	4	4	4	4	2	3	4	4	5	4	2	5	4	2	2	2	2	5	2	4	A	-15% shorter
1668114469.983	33	other	ENG	American	yes	large metropolitan	yes	BSc/BA	Yes	No	0	Don't know	Yes (without care)	positive	7	1.25	4.11111	2.66667	3.375	4.2	1	5	5	4	1	1	4	4	3	3	4	1	3	3	5	5	1	3	3	4	2	2	5	1	2	1	5	A	-15% shorter
1668116427.98	34	female	ENG	American	yes	large metropolitan	yes	BSc/BA	Yes	No	0	Yes	Yes	positive	4	4.125	4.22222	4.44444	3	4.5	1	5	5	5	5	5	3	4	3	3	3	2	4	4	5	5	1	2	5	5	1	3	4	4	5	4	5	A	+5% longer
1668118819.787	22	female	ENG	American	yes	large metropolitan	yes	BSc/BA	Yes	No	0	Yes	No	neutral	7	2.5	3.66667	3.44444	4	3.5	5	5	5	5	5	3	4	4	4	3	4	2	4	4	5	5	5	3	5	5	3	4	5	5	5	5	5	A	-5% shorter
1668125662.205	55	female	ENG	American	yes	large metropolitan	yes	MSc/MA	Yes	No	2	No	Yes	neutral	7	1.75	3.44444	5	4.25	4.8	3	3	5	5	3	4	3	3	4	4	4	1	2	4	5	5	2	4	5	3	1	2	5	1	1	1	5	A	+15% longer
1668193165.393	30	female	ENG	American	yes	large metropolitan	yes	PhD	Yes	No	0	No	Yes	negative	5	1.75	4.55556	4.88889	1.75	3.6	2	5	5	5	4	4	2	3	4	4	4	1	1	3	4	4	1	5	1	2	3	4	4	4	4	1	5	A	-5% shorter
1668119959.917	35	female	ENG	American	yes	large metropolitan	yes (vet)	BSc/BA	Yes	No	0	Yes	Yes	positive	7	2.375	3.77778	4.33333	3.5	4.6	5	5	5	5	2	5	4	3	4	4	3	1	2	4	3	5	1	4	5	3	4	3	5	4	2	1	5	A	-5% shorter
1668812098.223	39	female	ENG	American	yes	large metropolitan	no	BSc/BA	No	No	0	Don't know	Yes	positive	2	4.125	2.88889	3	4.75	4	1	4	4	5	1	3	3	4	4	3	3	2	3	3	5	5	2	2	3	5	2	4	3	2	2	3	3	A	-15% shorter
1668108796.572	31	female	ENG	American	yes	metropolitan	yes	BSc/BA	No	No	0	No	Yes	positive	2	3.25	4.11111	3.55556	3.125	3.7	3	4	5	5	2	3	4	4	4	4	2	1	1	3	4	5	3	4	4	3	2	3	3	1	2	1	4	A	-15% shorter
1668117760.95	34	female	ENG	American	yes	metropolitan	yes	MSc/MA	Yes	No	0	No	Yes	positive	6	3.75	4	3	2.5	3.8	2	5	5	5	3	2	2	4	4	3	4	1	2	4	3	5	1	4	4	4	4	2	2	2	3	1	4	A	-5% shorter
1668140368.415	53	female	ENG	American	yes	metropolitan	yes	BSc/BA	Yes	Yes (not own)	0	No	Yes	negative	4	4.375	3.33333	4.44444	2.75	4	5	5	5	5	1	4	4	4	4	3	4	2	2	4	3	5	1	3	5	3	3	2	3	3	5	3	5	A	+15% longer
1668194735.66	31	male	ENG	American	yes	metropolitan	yes	non-university	Yes	No	0	Don't know	Yes	negative	7	3.5	3.66667	3	3.875	3.4	4	5	5	5	3	4	3	4	4	4	4	3	2	3	5	4	3	4	5	4	3	4	5	4	3	3	4	A	-5% shorter
1668207045.334	54	female	ENG	American	yes	metropolitan	yes	PhD	No	No	0	No	Yes	positive	5	4.5	3.33333	3.55556	4.125	4.6	1	5	4	5	1	4	2	3	3	4	4	2	1	4	5	5	2	4	3	4	1	4	4	3	3	3	5	A	+5% longer
1668228636.344	53	female	ENG	American	yes	metropolitan	yes	BSc/BA	Yes	Yes (not own)	0	No	Yes	negative	3	4	3.33333	4.11111	2	3.8	5	5	5	5	2	4	4	4	4	4	4	2	2	4	4	5	2	4	5	4	2	3	3	3	4	3	4	A	+5% longer
1672784830.506	71	female	ENG	American	yes	metropolitan	no	non-university	Yes	Yes (own)	2	No	Yes	neutral	6	3.375	4.66667	4.11111	2.5	3.3	3	3	5	5	4	4	4	4	3	4	4	3	1	3	5	5	5	5	5	5	4	4	5	4	5	4	5	A	+5% longer
1668116966.795	49	female	ENG	American	yes	urban	yes	BSc/BA	Yes	No	0	No	Yes	positive	2	2.875	2.44444	3.88889	2.375	3.2	3	4	2	5	1	4	3	3	4	4	3	2	4	1	4	4	4	5	5	5	1	4	4	1	3	2	5	A	+5% longer
1668147698.091	37	female	ENG	American	yes	urban	yes	BSc/BA	Yes	Yes (own)	2	No	Yes	neutral	6	4.125	3.88889	3.33333	2.875	4.1	5	5	5	5	1	1	4	4	4	4	4	2	2	3	5	5	3	5	4	3	3	4	3	3	3	3	4	A	+5% longer
1669331573.935	62	female	ENG	American	yes	urban	yes	BSc/BA	Yes	No	0	No	Yes	positive	5	2.625	4.22222	4.33333	1.5	3.4	3	5	5	5	1	1	4	4	4	4	4	1	3	3	5	5	1	5	5	3	1	4	5	3	3	1	4	A	-5% shorter
1668207897.502	25	female	ENG	American	yes	urban	yes (vet)	PhD	Yes	No	0	No	Yes	neutral	4	1.125	3.55556	3.33333	4.5	3.8	4	5	5	5	5	3	3	4	4	1	3	1	2	3	5	5	3	2	5	4	2	2	4	4	4	4	5	A	+5% longer
1668175890.487	24	male	ENG	American	yes	urban	no	BSc/BA	Yes	No	0	Don't know	Yes	neutral	0	1.25	2.77778	2.66667	4.25	2.4	2	5	5	4	3	4	3	4	4	4	4	2	2	2	5	5	2	3	5	4	4	1	4	2	1	1	4	A	+15% longer
1668188255.048	55	female	ENG	American	yes	urban	no	PhD	No	No	0	No	Yes	negative	5	2.125	3.55556	2.44444	4	3.7	1	5	5	5	1	4	2	4	3	3	3	2	2	4	5	5	4	1	4	5	2	5	4	2	2	2	4	A	+5% longer
1668225487.072	39	female	ENG	American	yes	urban	no	MSc/MA	Yes	Yes (own)	2	No	Yes	positive	3	3.25	4.88889	3.55556	2	1.7	1	5	5	5	5	3	4	4	4	2	1	1	3	2	4	5	4	2	4	4	3	3	5	3	1	1	4	A	-5% shorter
1680859799.772	45	female	ENG	American	yes	urban	no	BSc/BA	No	No	2	No	Yes	positive	6	3.5	3.33333	3.77778	2.75	3.4	1	5	2	5	4	1	4	4	4	3	4	3	4	2	5	5	2	1	5	3	1	1	3	4	3	1	4	A	+5% longer
1680882461.446	55	female	ENG	American	yes	urban	no	MSc/MA	Yes	No	1	No	Yes	positive	5	2.875	3.44444	4	2.125	3	1	4	4	5	2	3	4	4	3	3	4	1	1	2	5	5	2	3	4	1	4	2	2	3	3	3	2	A	-15% shorter
1680922624.402	35	female	ENG	American	yes	urban	no	BSc/BA	No	No	0	No	Yes	positive	4	2.25	3.77778	3.55556	3.5	4.1	3	5	5	5	5	5	3	4	1	4	3	3	2	4	5	5	3	4	5	3	4	4	4	3	3	3	5	A	-15% shorter
1668110570.761	26	other	ENG	American	yes	small urban	yes	BSc/BA	Yes	No	0	Don't know	Yes	negative	7	3	3.33333	4	2.75	3.7	5	4	5	5	2	5	3	3	4	4	4	4	1	3	5	5	3	5	4	5	4	4	5	5	5	5	5	A	+5% longer
1668184492.319	31	female	ENG	American	yes	small urban	yes	PhD	Yes	No	0	Don't know	Yes	neutral	4	1.875	4.22222	4.33333	3.625	4.3	3	5	5	5	3	2	4	2	4	2	2	1	3	3	4	5	2	3	5	5	2	3	5	1	3	1	4	A	-5% shorter
1668200407.948	31	female	ENG	American	yes	small urban	yes	BSc/BA	Yes	No	0	No	Yes	neutral	2	3.375	4	4.33333	3.125	3.5	3	5	5	5	4	1	4	4	4	4	4	4	3	4	5	5	4	5	5	5	4	1	1	5	5	4	5	A	-15% shorter
1668145748.664	60	female	ENG	American	yes	small urban	yes (vet)	PhD	Yes	No	2	No	Yes	negative	6	4.25	2.77778	3.22222	3	3.4	3	5	4	5	3	1	4	3	4	3	2	2	1	3	4	4	3	2	3	2	1	3	3	3	3	2	3	A	+15% longer
1680878202.875	28	female	ENG	American	yes	small urban	yes (vet)	BSc/BA	Yes	No	0	Yes	Yes	positive	7	2.75	4	4.33333	2.625	3.4	3	5	5	5	5	5	3	3	2	3	2	1	2	2	4	5	3	3	5	5	3	4	5	5	5	5	5	A	+15% longer
1668105387.746	64	female	ENG	American	yes	small urban	no	PhD	No	No	2	No	Yes	neutral	3	2.75	2.88889	3.55556	3	3.8	3	5	5	5	5	4	4	4	4	3	3	2	3	4	5	5	3	4	4	4	1	4	2	3	2	1	5	A	-15% shorter
1668126429.427	56	female	ENG	American	yes	small urban	no	PhD	Yes	No	2	No	Yes	negative	5	4.25	4.44444	4	2.5	4	4	5	4	5	1	2	4	3	2	3	4	1	1	1	5	4	3	2	5	5	2	2	4	4	4	1	2	A	-5% shorter
1668724212.913	30	male	ENG	American	yes	small urban	no	BSc/BA	Yes	No	0	Yes	Yes	neutral	5	2.5	3.44444	2.55556	3.875	4	3	4	4	5	4	3	4	4	4	4	3	2	2	2	5	5	3	4	5	3	5	4	3	4	4	2	4	A	-15% shorter
1680841106.112	58	female	ENG	American	yes	small urban	no	BSc/BA	Yes	No	0	No	Yes	positive	5	2	3.44444	3.33333	4	4	3	5	5	5	5	3	4	4	4	4	4	4	4	4	5	5	4	3	5	5	3	3	4	5	5	5	5	A	-15% shorter
1668108193.863	46	female	ENG	American	yes	small urban	yes	PhD	Yes	No	1	No	Yes	negative	6	2.5	3.66667	4.11111	3.625	3.4	5	1	5	5	1	2	4	4	4	4	4	3	2	2	5	5	1	5	2	2	1	3	5	2	5	1	5	A	+5% longer
1668110699.158	65	female	ENG	American	yes	rural	yes	BSc/BA	Yes	No	0	No	Yes	negative	6	2.25	3.66667	3.88889	1.625	3.4	4	5	5	5	3	5	3	4	4	4	4	4	3	3	5	5	4	5	5	5	2	2	4	5	3	3	4	A	+5% longer
1668135410.778	28	female	ENG	American	yes	rural	yes	non-university	No	No	0	Yes	Yes	neutral	4	4.375	4.66667	4	1.625	4	4	4	4	4	3	3	3	3	2	3	2	2	2	3	1	1	3	1	1	1	3	1	1	1	1	3	1	A	+5% longer
1668172957.023	57	male	ENG	American	yes	rural	yes	non-university	No	No	0	No	Yes	negative	7	3	4	3.77778	2.375	4.4	2	4	5	5	1	4	2	4	4	4	4	4	2	4	5	5	1	4	5	5	1	2	4	5	5	5	5	A	+15% longer
1680836471.781	38	female	ENG	American	yes	rural	yes (vet)	BSc/BA	Yes	No	2	No	Yes	positive	7	3.5	4	3.22222	4.25	4.4	3	5	5	5	5	3	3	4	4	4	4	4	3	4	5	5	4	3	5	4	4	3	3	5	4	3	5	A	-15% shorter
1668191333.572	23	male	ENG	American	yes	rural	no	BSc/BA	Yes	No	0	Yes	Yes	positive	4	2.25	2.77778	3.44444	3.125	3.5	3	5	5	4	4	1	4	2	4	4	3	2	2	4	5	5	2	3	4	4	3	3	2	2	2	1	5	A	-5% shorter
1680850366.598	64	female	ENG	American	yes	rural	no	MSc/MA	Yes	No	1	No	Yes	positive	5	4	3.44444	4.44444	2.625	3.3	2	3	5	5	5	3	4	4	4	4	4	2	4	3	5	5	2	2	5	5	3	5	5	3	3	2	2	A	-15% shorter
1680865672.747	55	female	ENG	American	yes	rural	no	MSc/MA	No	No	2	No	Yes	positive	3	4.25	4.33333	4.55556	1.125	3.8	3	5	4	4	1	2	4	3	4	3	3	3	3	1	5	5	1	1	5	1	1	3	4	4	4	2	2	A	-5% shorter
1680882433.412	56	female	ENG	American	yes	rural	no	MSc/MA	Yes	No	0	No	Yes	positive	6	3.5	4.55556	3.11111	2.75	3.3	3	5	5	5	5	3	4	4	4	4	4	4	4	3	5	5	3	3	5	3	3	3	3	5	5	5	5	A	+5% longer
1680894004.575	31	female	ENG	American	yes	rural	no	BSc/BA	No	Yes (not own)	0	No	Yes	positive	6	2.5	4.44444	3.44444	3.75	3.8	5	5	5	5	5	3	4	4	4	4	4	2	3	4	5	5	3	5	5	4	4	5	5	4	5	4	5	A	-5% shorter
1668118247.684	35	female	ENG	American	yes	large metropolitan	yes	BSc/BA	Yes	No	0	Yes	Yes	negative	7	3.375	4.22222	4	2.125	4.2	1	5	5	5	2	1	4	4	4	3	3	1	2	2	5	5	2	3	5	3	3	4	4	1	1	1	3	A	+15% longer
1668357234.077	26	female	ENG	American	yes	large metropolitan	yes	BSc/BA	Yes	Yes (own)	1	Yes	Yes	neutral	4	5	4.55556	3.66667	2.625	3.9	3	5	5	5	4	2	4	4	4	3	3	2	2	2	5	5	1	3	5	1	1	4	4	4	4	2	4	A	-15% shorter
1668217232.603	33	female	ENG	American	yes	metropolitan	no	MSc/MA	No	No	0	No	Yes	negative	6	4.875	4.44444	4	4.375	4.9	5	5	4	4	1	1	3	4	4	4	4	4	1	4	5	5	4	5	5	5	5	2	5	5	5	5	5	A	-5% shorter
1668177490.754	38	female	ENG	American	yes	rural	yes (vet)	BSc/BA	Yes	No	0	No	Yes	negative	6	2.25	3.33333	3.88889	3.625	4.1	4	5	5	4	2	1	4	4	4	4	4	3	2	2	5	5	3	2	5	3	3	3	2	3	4	3	4	A	-5% shorter
1668210429.549	37	female	ENG	American	yes	metropolitan	yes	PhD	Yes	No	0	Don't know	Yes	negative	4	3.25	3.66667	4.33333	2.25	4.3	4	4	5	5	1	4	3	4	4	3	3	3	1	2	4	5	4	5	3	3	2	3	4	4	3	4	5	A	+5% longer
1668104213.642	57	female	ENG	American	yes	large metropolitan	yes	PhD	Yes	No	0	No	Yes	positive	4	1.875	3.11111	4.44444	3.5	3.9	5	5	5	5	5	5	1	2	4	1	1	1	1	1	5	5	5	5	5	5	5	1	5	5	5	5	5	A	-15% shorter
1668220312.799	56	female	ENG	American	yes	urban	yes	MSc/MA	No	No	2	No	Yes	positive	7	3.25	3.77778	3.22222	3.75	4.2	3	4	4	4	4	2	4	4	4	2	2	1	2	3	5	5	4	3	5	5	3	4	3	3	2	2	5	A	-15% shorter
1668217104.913	54	female	ENG	American	yes	large metropolitan	yes	BSc/BA	No	No	0	No	Yes	neutral	4	1.25	4.11111	2.88889	3.5	3.9	4	4	3	5	1	1	3	2	3	3	3	1	3	3	4	5	1	1	3	5	1	4	5	1	4	1	4	A	+5% longer
1668208025.024	33	female	ENG	American	yes	urban	yes	PhD	Yes	No	0	No	Yes	neutral	4	3.25	4.33333	3.88889	3.75	4.3	5	4	5	3	2	2	3	4	4	3	3	2	2	3	5	5	3	5	5	5	4	3	3	2	3	2	5	A	-5% shorter
1668114578.403	65	female	ENG	American	yes	large metropolitan	no	PhD	No	No	1	No	Yes	neutral	2	3.625	3.55556	3.77778	1.5	4.2	1	2	5	5	5	5	3	3	4	3	3	3	3	2	5	5	4	3	5	5	2	4	4	1	3	1	1	A	+15% longer
1668222984.279	57	female	ENG	American	yes	small urban	no	BSc/BA	Yes	No	0	No	Yes	negative	5	2.375	2.77778	2.88889	3.625	3.4	3	5	5	5	3	3	4	4	4	4	4	4	2	3	4	5	4	4	3	4	3	2	5	4	3	3	5	A	+15% longer
1668156942.561	59	female	ENG	American	yes	rural	yes	MSc/MA	Yes	No	2	No	Yes	negative	6	2.125	3.44444	3.44444	2.75	4.2	5	5	5	5	3	4	3	3	3	3	3	3	1	3	5	5	3	5	4	3	3	3	4	5	4	3	5	A	+15% longer
1668186603.28	62	female	ENG	American	yes	large metropolitan	yes	BSc/BA	Yes	No	0	No	Yes	positive	4	4.375	3.77778	3.88889	4	4.3	5	5	5	5	1	1	4	4	4	2	3	1	2	3	5	5	2	3	4	5	4	3	4	1	3	3	5	A	+5% longer
1668232856.01	25	female	ENG	American	yes	large metropolitan	yes	BSc/BA	No	No	0	No	No	neutral	5	3.125	4.22222	4	3.5	3.5	4	5	5	5	4	3	2	4	4	4	4	1	2	3	5	5	4	4	5	2	2	3	4	2	4	1	4	A	-5% shorter
1668190617.412	46	female	ENG	American	yes	large metropolitan	yes (vet)	BSc/BA	Yes	No	0	No	Yes	negative	7	2.5	3.11111	3.55556	3	3.4	2	4	4	4	2	3	4	2	4	4	4	1	3	3	3	4	4	5	4	3	2	2	2	2	2	2	4	A	+5% longer
1680901019.34	70	female	ENG	American	yes	large metropolitan	no	BSc/BA	No	No	1	No	Yes	positive	6	2.875	3.88889	3.77778	3.375	3.8	3	5	5	5	3	2	3	4	3	4	4	3	3	2	5	4	2	2	5	2	4	4	4	4	3	3	4	A	-5% shorter
1668107295.703	57	male	ENG	American	yes	metropolitan	no	BSc/BA	No	No	1	Don't know	Yes	neutral	3	4	3	3.11111	3.125	4.7	3	4	5	5	5	2	4	4	4	4	4	4	2	4	5	5	3	4	5	4	4	4	4	4	4	4	5	A	+5% longer
1668110395.656	39	female	ENG	American	yes	urban	yes	MSc/MA	Yes	No	0	No	Yes	negative	5	2.375	3.88889	3.66667	3.125	3	2	4	5	5	5	5	2	3	2	2	3	2	2	3	4	5	4	4	5	5	1	4	4	2	4	2	4	A	+5% longer
1668130019.656	53	female	ENG	American	yes	urban	yes	MSc/MA	Yes	No	0	No	Yes	neutral	5	3.5	3.44444	3.66667	2.875	4	4	5	5	5	3	4	3	4	4	4	4	4	1	4	5	5	1	5	5	4	1	2	5	4	4	2	5	A	-5% shorter
1668190392.994	25	female	ENG	American	yes	urban	yes	MSc/MA	Yes	No	0	No	Yes	neutral	3	4.375	3.66667	3.44444	4.125	4.4	4	3	5	5	5	4	3	3	3	1	3	1	2	3	4	5	4	1	4	4	3	3	2	3	1	1	4	A	+15% longer
1668166562.764	57	female	ENG	American	yes	urban	yes (vet)	PhD	Yes	No	0	No	Yes	positive	4	4	4.11111	3.11111	2.5	3.9	4	4	5	5	2	2	3	3	3	3	3	3	2	4	4	4	4	4	4	4	1	3	3	3	3	2	5	A	+5% longer
1668169983.318	53	female	ENG	American	yes	urban	no	MSc/MA	Yes	No	0	No	Yes	negative	6	2.875	3.77778	3.11111	4.5	5	5	5	5	5	2	2	3	4	4	4	4	4	1	4	5	5	4	5	5	4	2	5	5	5	3	3	4	A	+5% longer
1668194324.018	32	female	ENG	American	yes	urban	no	PhD	Yes	No	0	Yes	Yes	negative	7	2.5	4.44444	3.88889	2.875	4.3	4	5	5	5	5	3	4	4	4	4	4	3	3	4	5	5	2	4	5	5	2	3	4	4	4	3	5	A	-5% shorter
1668273864.375	31	female	ENG	American	yes	urban	no	MSc/MA	Yes	Yes (own)	1	Yes	Yes	negative	4	2.875	2.88889	2.66667	3.875	2.6	2	4	5	5	2	1	4	4	4	4	4	2	2	4	5	5	2	2	3	1	1	1	1	3	3	3	4	A	+5% longer
1672338175.086	65	female	ENG	American	yes	urban	no	non-university	Yes	No	2	No	Yes	negative	6	3.375	3.44444	3.77778	3.875	4.6	3	5	5	5	3	2	3	4	4	4	4	4	2	3	4	5	3	2	4	3	2	2	4	5	4	4	3	A	+15% longer
1680839114.176	36	female	ENG	American	yes	urban	no	BSc/BA	No	Yes (not own)	3	Yes	Yes	positive	2	2.25	4.11111	3.55556	2.875	4.2	3	5	5	5	5	3	4	4	4	4	4	4	2	4	5	5	3	3	5	5	3	3	5	5	5	3	5	A	+5% longer
1680839720.725	34	female	ENG	American	yes	urban	no	MSc/MA	Yes	No	0	No	Yes	positive	6	3.25	3.33333	3.66667	3.75	3.8	4	4	5	5	5	5	3	4	3	4	4	3	2	4	5	5	3	5	5	5	4	4	5	4	5	5	5	A	+15% longer
1668109082.324	32	female	ENG	American	yes	small urban	yes	PhD	Yes	No	0	Don't know	Yes	negative	6	3.125	2.77778	3.22222	3.625	3.6	2	3	5	5	3	4	2	4	3	4	4	2	3	4	5	5	4	3	3	5	1	3	3	3	3	1	5	A	+5% longer
1668182892.997	60	male	ENG	American	yes	small urban	yes	PhD	Yes	No	2	No	Yes	negative	3	3.625	4	3.66667	2.375	4.8	5	5	5	5	3	2	4	4	4	4	4	3	3	3	5	5	4	3	5	5	3	3	5	5	5	3	5	A	+5% longer
1668108821.516	41	female	ENG	American	yes	rural	yes	BSc/BA	Yes	No	0	Don't know	Yes	neutral	5	2.75	3.22222	4.55556	3.625	2.9	5	4	4	4	2	2	3	4	4	4	4	3	2	3	4	5	1	5	5	3	2	1	4	4	4	3	4	A	+5% longer
1668212455.079	54	female	ENG	American	yes	rural	yes (vet)	PhD	Yes	No	1	No	Yes	negative	7	2.5	4.33333	3.66667	3.5	4.1	1	4	5	5	2	1	3	4	4	4	4	2	2	3	4	5	2	4	4	4	2	2	4	3	4	3	4	A	+5% longer
1668194946.516	27	female	ENG	American	yes	metropolitan	yes (vet)	MSc/MA	Yes	No	0	No	Yes	neutral	3	2.5	3.44444	3.22222	4.25	4.1	1	5	5	5	3	2	1	4	4	4	4	4	4	4	5	5	3	1	5	4	5	3	3	5	5	5	5	A	+5% longer
1668192852.788	30	female	ENG	American	yes	urban	yes	non-university	No	No	0	No	Yes	negative	6	1.625	3.22222	2.44444	4.75	3.9	2	5	5	5	4	5	1	4	4	4	3	3	2	3	5	5	4	4	4	4	3	2	4	4	5	3	5	A	-5% shorter
1668219361.154	24	other	ENG	American	yes	rural	yes	non-university	No	No	0	Don't know	Yes	positive	5	1.5	3.88889	3	3.875	4	1	5	5	5	2	5	1	2	1	2	1	1	1	3	2	4	1	5	5	5	1	4	4	4	5	1	4	A	+5% longer
1668128916.327	29	female	ENG	American	yes	small urban	yes	BSc/BA	No	No	0	No	Yes	negative	5	1.875	3.33333	3.22222	4.375	3.9	4	4	5	5	3	4	3	4	3	4	4	3	2	2	4	5	3	5	5	3	4	4	4	4	3	3	4	A	+15% longer
1668175505.525	39	female	ENG	American	yes	rural	yes	PhD	Yes	Yes (own)	1	Yes	Yes	negative	7	4.5	3.55556	1.77778	4.375	3.1	2	5	5	5	5	3	4	4	4	4	4	3	2	3	5	5	3	3	5	5	5	4	5	5	5	5	5	A	+5% longer
1668196087.948	60	female	ENG	American	yes	rural	yes	MSc/MA	Yes	No	1	No	Yes	positive	2	3.875	3.11111	3.22222	3.125	3.8	1	5	3	5	3	3	4	2	3	3	2	2	2	2	5	4	4	3	5	3	3	2	4	3	3	1	3	A	-5% shorter
1668316446.313	32	female	ENG	American	yes	metropolitan	yes	BSc/BA	Yes	Yes (own)	2	No	Yes	neutral	6	3	3.55556	3.77778	2.875	3.1	2	5	5	5	3	3	4	4	3	3	2	4	3	3	5	5	2	2	5	4	1	2	2	4	5	4	4	A	-15% shorter
1668114320.133	40	female	ENG	American	yes	urban	yes	MSc/MA	No	Yes (own)	3	Yes	Yes	positive	6	2.75	3.44444	3.88889	2.5	4.1	2	5	5	5	2	2	4	4	2	3	2	2	2	2	5	5	4	2	5	2	2	2	3	4	5	4	4	A	+5% longer
1668109611.662	38	female	ENG	American	yes	large metropolitan	yes	non-university	No	No	0	No	Yes	negative	3	3.5	3.77778	2.22222	4.375	4.1	4	5	5	5	4	4	2	4	2	3	2	2	2	4	5	5	4	5	5	5	1	4	2	4	5	4	5	B	+5% longer
1668113211.049	52	female	ENG	American	yes	large metropolitan	yes	BSc/BA	Yes	No	0	No	Yes	positive	4	1.125	3.66667	3.55556	4	2.9	1	5	5	5	4	4	2	4	4	4	4	2	4	3	5	5	1	5	5	4	1	2	2	3	4	4	4	B	+5% longer
1668114296.531	30	female	ENG	American	yes	large metropolitan	yes	BSc/BA	No	No	0	No	Yes	positive	6	4.25	4.44444	4.22222	2.5	4.2	2	5	5	5	5	2	3	4	4	4	4	2	3	4	4	5	4	2	5	4	2	2	2	2	5	2	4	B	+5% longer
1668114469.983	33	other	ENG	American	yes	large metropolitan	yes	BSc/BA	Yes	No	0	Don't know	Yes (without care)	positive	7	1.25	4.11111	2.66667	3.375	4.2	1	5	5	4	1	1	4	4	3	3	4	1	3	3	5	5	1	3	3	4	2	2	5	1	2	1	5	B	-15% shorter
1668116427.98	34	female	ENG	American	yes	large metropolitan	yes	BSc/BA	Yes	No	0	Yes	Yes	positive	4	4.125	4.22222	4.44444	3	4.5	1	5	5	5	5	5	3	4	3	3	3	2	4	4	5	5	1	2	5	5	1	3	4	4	5	4	5	B	-5% shorter
1668118819.787	22	female	ENG	American	yes	large metropolitan	yes	BSc/BA	Yes	No	0	Yes	No	neutral	7	2.5	3.66667	3.44444	4	3.5	5	5	5	5	5	3	4	4	4	3	4	2	4	4	5	5	5	3	5	5	3	4	5	5	5	5	5	B	+5% longer
1668125662.205	55	female	ENG	American	yes	large metropolitan	yes	MSc/MA	Yes	No	2	No	Yes	neutral	7	1.75	3.44444	5	4.25	4.8	3	3	5	5	3	4	3	3	4	4	4	1	2	4	5	5	2	4	5	3	1	2	5	1	1	1	5	B	-5% shorter
1668193165.393	30	female	ENG	American	yes	large metropolitan	yes	PhD	Yes	No	0	No	Yes	negative	5	1.75	4.55556	4.88889	1.75	3.6	2	5	5	5	4	4	2	3	4	4	4	1	1	3	4	4	1	5	1	2	3	4	4	4	4	1	5	B	-15% shorter
1668119959.917	35	female	ENG	American	yes	large metropolitan	yes (vet)	BSc/BA	Yes	No	0	Yes	Yes	positive	7	2.375	3.77778	4.33333	3.5	4.6	5	5	5	5	2	5	4	3	4	4	3	1	2	4	3	5	1	4	5	3	4	3	5	4	2	1	5	B	-5% shorter
1668812098.223	39	female	ENG	American	yes	large metropolitan	no	BSc/BA	No	No	0	Don't know	Yes	positive	2	4.125	2.88889	3	4.75	4	1	4	4	5	1	3	3	4	4	3	3	2	3	3	5	5	2	2	3	5	2	4	3	2	2	3	3	B	-5% shorter
1668108796.572	31	female	ENG	American	yes	metropolitan	yes	BSc/BA	No	No	0	No	Yes	positive	2	3.25	4.11111	3.55556	3.125	3.7	3	4	5	5	2	3	4	4	4	4	2	1	1	3	4	5	3	4	4	3	2	3	3	1	2	1	4	B	-15% shorter
1668117760.95	34	female	ENG	American	yes	metropolitan	yes	MSc/MA	Yes	No	0	No	Yes	positive	6	3.75	4	3	2.5	3.8	2	5	5	5	3	2	2	4	4	3	4	1	2	4	3	5	1	4	4	4	4	2	2	2	3	1	4	B	-5% shorter
1668140368.415	53	female	ENG	American	yes	metropolitan	yes	BSc/BA	Yes	Yes (not own)	0	No	Yes	negative	4	4.375	3.33333	4.44444	2.75	4	5	5	5	5	1	4	4	4	4	3	4	2	2	4	3	5	1	3	5	3	3	2	3	3	5	3	5	B	-15% shorter
1668194735.66	31	male	ENG	American	yes	metropolitan	yes	non-university	Yes	No	0	Don't know	Yes	negative	7	3.5	3.66667	3	3.875	3.4	4	5	5	5	3	4	3	4	4	4	4	3	2	3	5	4	3	4	5	4	3	4	5	4	3	3	4	B	-5% shorter
1668207045.334	54	female	ENG	American	yes	metropolitan	yes	PhD	No	No	0	No	Yes	positive	5	4.5	3.33333	3.55556	4.125	4.6	1	5	4	5	1	4	2	3	3	4	4	2	1	4	5	5	2	4	3	4	1	4	4	3	3	3	5	B	+5% longer
1668228636.344	53	female	ENG	American	yes	metropolitan	yes	BSc/BA	Yes	Yes (not own)	0	No	Yes	negative	3	4	3.33333	4.11111	2	3.8	5	5	5	5	2	4	4	4	4	4	4	2	2	4	4	5	2	4	5	4	2	3	3	3	4	3	4	B	-15% shorter
1672784830.506	71	female	ENG	American	yes	metropolitan	no	non-university	Yes	Yes (own)	2	No	Yes	neutral	6	3.375	4.66667	4.11111	2.5	3.3	3	3	5	5	4	4	4	4	3	4	4	3	1	3	5	5	5	5	5	5	4	4	5	4	5	4	5	B	+15% longer
1668116966.795	49	female	ENG	American	yes	urban	yes	BSc/BA	Yes	No	0	No	Yes	positive	2	2.875	2.44444	3.88889	2.375	3.2	3	4	2	5	1	4	3	3	4	4	3	2	4	1	4	4	4	5	5	5	1	4	4	1	3	2	5	B	-5% shorter
1668147698.091	37	female	ENG	American	yes	urban	yes	BSc/BA	Yes	Yes (own)	2	No	Yes	neutral	6	4.125	3.88889	3.33333	2.875	4.1	5	5	5	5	1	1	4	4	4	4	4	2	2	3	5	5	3	5	4	3	3	4	3	3	3	3	4	B	-5% shorter
1669331573.935	62	female	ENG	American	yes	urban	yes	BSc/BA	Yes	No	0	No	Yes	positive	5	2.625	4.22222	4.33333	1.5	3.4	3	5	5	5	1	1	4	4	4	4	4	1	3	3	5	5	1	5	5	3	1	4	5	3	3	1	4	B	-5% shorter
1668207897.502	25	female	ENG	American	yes	urban	yes (vet)	PhD	Yes	No	0	No	Yes	neutral	4	1.125	3.55556	3.33333	4.5	3.8	4	5	5	5	5	3	3	4	4	1	3	1	2	3	5	5	3	2	5	4	2	2	4	4	4	4	5	B	-5% shorter
1668175890.487	24	male	ENG	American	yes	urban	no	BSc/BA	Yes	No	0	Don't know	Yes	neutral	0	1.25	2.77778	2.66667	4.25	2.4	2	5	5	4	3	4	3	4	4	4	4	2	2	2	5	5	2	3	5	4	4	1	4	2	1	1	4	B	+5% longer
1668188255.048	55	female	ENG	American	yes	urban	no	PhD	No	No	0	No	Yes	negative	5	2.125	3.55556	2.44444	4	3.7	1	5	5	5	1	4	2	4	3	3	3	2	2	4	5	5	4	1	4	5	2	5	4	2	2	2	4	B	+15% longer
1668225487.072	39	female	ENG	American	yes	urban	no	MSc/MA	Yes	Yes (own)	2	No	Yes	positive	3	3.25	4.88889	3.55556	2	1.7	1	5	5	5	5	3	4	4	4	2	1	1	3	2	4	5	4	2	4	4	3	3	5	3	1	1	4	B	-15% shorter
1680859799.772	45	female	ENG	American	yes	urban	no	BSc/BA	No	No	2	No	Yes	positive	6	3.5	3.33333	3.77778	2.75	3.4	1	5	2	5	4	1	4	4	4	3	4	3	4	2	5	5	2	1	5	3	1	1	3	4	3	1	4	B	-5% shorter
1680882461.446	55	female	ENG	American	yes	urban	no	MSc/MA	Yes	No	1	No	Yes	positive	5	2.875	3.44444	4	2.125	3	1	4	4	5	2	3	4	4	3	3	4	1	1	2	5	5	2	3	4	1	4	2	2	3	3	3	2	B	-5% shorter
1680922624.402	35	female	ENG	American	yes	urban	no	BSc/BA	No	No	0	No	Yes	positive	4	2.25	3.77778	3.55556	3.5	4.1	3	5	5	5	5	5	3	4	1	4	3	3	2	4	5	5	3	4	5	3	4	4	4	3	3	3	5	B	-5% shorter
1668110570.761	26	other	ENG	American	yes	small urban	yes	BSc/BA	Yes	No	0	Don't know	Yes	negative	7	3	3.33333	4	2.75	3.7	5	4	5	5	2	5	3	3	4	4	4	4	1	3	5	5	3	5	4	5	4	4	5	5	5	5	5	B	-5% shorter
1668184492.319	31	female	ENG	American	yes	small urban	yes	PhD	Yes	No	0	Don't know	Yes	neutral	4	1.875	4.22222	4.33333	3.625	4.3	3	5	5	5	3	2	4	2	4	2	2	1	3	3	4	5	2	3	5	5	2	3	5	1	3	1	4	B	-15% shorter
1668200407.948	31	female	ENG	American	yes	small urban	yes	BSc/BA	Yes	No	0	No	Yes	neutral	2	3.375	4	4.33333	3.125	3.5	3	5	5	5	4	1	4	4	4	4	4	4	3	4	5	5	4	5	5	5	4	1	1	5	5	4	5	B	-15% shorter
1668145748.664	60	female	ENG	American	yes	small urban	yes (vet)	PhD	Yes	No	2	No	Yes	negative	6	4.25	2.77778	3.22222	3	3.4	3	5	4	5	3	1	4	3	4	3	2	2	1	3	4	4	3	2	3	2	1	3	3	3	3	2	3	B	-5% shorter
1680878202.875	28	female	ENG	American	yes	small urban	yes (vet)	BSc/BA	Yes	No	0	Yes	Yes	positive	7	2.75	4	4.33333	2.625	3.4	3	5	5	5	5	5	3	3	2	3	2	1	2	2	4	5	3	3	5	5	3	4	5	5	5	5	5	B	-5% shorter
1668105387.746	64	female	ENG	American	yes	small urban	no	PhD	No	No	2	No	Yes	neutral	3	2.75	2.88889	3.55556	3	3.8	3	5	5	5	5	4	4	4	4	3	3	2	3	4	5	5	3	4	4	4	1	4	2	3	2	1	5	B	-15% shorter
1668126429.427	56	female	ENG	American	yes	small urban	no	PhD	Yes	No	2	No	Yes	negative	5	4.25	4.44444	4	2.5	4	4	5	4	5	1	2	4	3	2	3	4	1	1	1	5	4	3	2	5	5	2	2	4	4	4	1	2	B	-5% shorter
1668724212.913	30	male	ENG	American	yes	small urban	no	BSc/BA	Yes	No	0	Yes	Yes	neutral	5	2.5	3.44444	2.55556	3.875	4	3	4	4	5	4	3	4	4	4	4	3	2	2	2	5	5	3	4	5	3	5	4	3	4	4	2	4	B	+5% longer
1680841106.112	58	female	ENG	American	yes	small urban	no	BSc/BA	Yes	No	0	No	Yes	positive	5	2	3.44444	3.33333	4	4	3	5	5	5	5	3	4	4	4	4	4	4	4	4	5	5	4	3	5	5	3	3	4	5	5	5	5	B	-15% shorter
1668108193.863	46	female	ENG	American	yes	small urban	yes	PhD	Yes	No	1	No	Yes	negative	6	2.5	3.66667	4.11111	3.625	3.4	5	1	5	5	1	2	4	4	4	4	4	3	2	2	5	5	1	5	2	2	1	3	5	2	5	1	5	B	-15% shorter
1668110699.158	65	female	ENG	American	yes	rural	yes	BSc/BA	Yes	No	0	No	Yes	negative	6	2.25	3.66667	3.88889	1.625	3.4	4	5	5	5	3	5	3	4	4	4	4	4	3	3	5	5	4	5	5	5	2	2	4	5	3	3	4	B	-15% shorter
1668135410.778	28	female	ENG	American	yes	rural	yes	non-university	No	No	0	Yes	Yes	neutral	4	4.375	4.66667	4	1.625	4	4	4	4	4	3	3	3	3	2	3	2	2	2	3	1	1	3	1	1	1	3	1	1	1	1	3	1	B	+5% longer
1668172957.023	57	male	ENG	American	yes	rural	yes	non-university	No	No	0	No	Yes	negative	7	3	4	3.77778	2.375	4.4	2	4	5	5	1	4	2	4	4	4	4	4	2	4	5	5	1	4	5	5	1	2	4	5	5	5	5	B	+5% longer
1680836471.781	38	female	ENG	American	yes	rural	yes (vet)	BSc/BA	Yes	No	2	No	Yes	positive	7	3.5	4	3.22222	4.25	4.4	3	5	5	5	5	3	3	4	4	4	4	4	3	4	5	5	4	3	5	4	4	3	3	5	4	3	5	B	-5% shorter
1668191333.572	23	male	ENG	American	yes	rural	no	BSc/BA	Yes	No	0	Yes	Yes	positive	4	2.25	2.77778	3.44444	3.125	3.5	3	5	5	4	4	1	4	2	4	4	3	2	2	4	5	5	2	3	4	4	3	3	2	2	2	1	5	B	-5% shorter
1680850366.598	64	female	ENG	American	yes	rural	no	MSc/MA	Yes	No	1	No	Yes	positive	5	4	3.44444	4.44444	2.625	3.3	2	3	5	5	5	3	4	4	4	4	4	2	4	3	5	5	2	2	5	5	3	5	5	3	3	2	2	B	-15% shorter
1680865672.747	55	female	ENG	American	yes	rural	no	MSc/MA	No	No	2	No	Yes	positive	3	4.25	4.33333	4.55556	1.125	3.8	3	5	4	4	1	2	4	3	4	3	3	3	3	1	5	5	1	1	5	1	1	3	4	4	4	2	2	B	-5% shorter
1680882433.412	56	female	ENG	American	yes	rural	no	MSc/MA	Yes	No	0	No	Yes	positive	6	3.5	4.55556	3.11111	2.75	3.3	3	5	5	5	5	3	4	4	4	4	4	4	4	3	5	5	3	3	5	3	3	3	3	5	5	5	5	B	-15% shorter
1680894004.575	31	female	ENG	American	yes	rural	no	BSc/BA	No	Yes (not own)	0	No	Yes	positive	6	2.5	4.44444	3.44444	3.75	3.8	5	5	5	5	5	3	4	4	4	4	4	2	3	4	5	5	3	5	5	4	4	5	5	4	5	4	5	B	+5% longer
1668118247.684	35	female	ENG	American	yes	large metropolitan	yes	BSc/BA	Yes	No	0	Yes	Yes	negative	7	3.375	4.22222	4	2.125	4.2	1	5	5	5	2	1	4	4	4	3	3	1	2	2	5	5	2	3	5	3	3	4	4	1	1	1	3	B	-15% shorter
1668357234.077	26	female	ENG	American	yes	large metropolitan	yes	BSc/BA	Yes	Yes (own)	1	Yes	Yes	neutral	4	5	4.55556	3.66667	2.625	3.9	3	5	5	5	4	2	4	4	4	3	3	2	2	2	5	5	1	3	5	1	1	4	4	4	4	2	4	B	+5% longer
1668217232.603	33	female	ENG	American	yes	metropolitan	no	MSc/MA	No	No	0	No	Yes	negative	6	4.875	4.44444	4	4.375	4.9	5	5	4	4	1	1	3	4	4	4	4	4	1	4	5	5	4	5	5	5	5	2	5	5	5	5	5	B	-5% shorter
1668177490.754	38	female	ENG	American	yes	rural	yes (vet)	BSc/BA	Yes	No	0	No	Yes	negative	6	2.25	3.33333	3.88889	3.625	4.1	4	5	5	4	2	1	4	4	4	4	4	3	2	2	5	5	3	2	5	3	3	3	2	3	4	3	4	B	-15% shorter
1668210429.549	37	female	ENG	American	yes	metropolitan	yes	PhD	Yes	No	0	Don't know	Yes	negative	4	3.25	3.66667	4.33333	2.25	4.3	4	4	5	5	1	4	3	4	4	3	3	3	1	2	4	5	4	5	3	3	2	3	4	4	3	4	5	B	+5% longer
1668104213.642	57	female	ENG	American	yes	large metropolitan	yes	PhD	Yes	No	0	No	Yes	positive	4	1.875	3.11111	4.44444	3.5	3.9	5	5	5	5	5	5	1	2	4	1	1	1	1	1	5	5	5	5	5	5	5	1	5	5	5	5	5	B	-15% shorter
1668220312.799	56	female	ENG	American	yes	urban	yes	MSc/MA	No	No	2	No	Yes	positive	7	3.25	3.77778	3.22222	3.75	4.2	3	4	4	4	4	2	4	4	4	2	2	1	2	3	5	5	4	3	5	5	3	4	3	3	2	2	5	B	-5% shorter
1668217104.913	54	female	ENG	American	yes	large metropolitan	yes	BSc/BA	No	No	0	No	Yes	neutral	4	1.25	4.11111	2.88889	3.5	3.9	4	4	3	5	1	1	3	2	3	3	3	1	3	3	4	5	1	1	3	5	1	4	5	1	4	1	4	B	-5% shorter
1668208025.024	33	female	ENG	American	yes	urban	yes	PhD	Yes	No	0	No	Yes	neutral	4	3.25	4.33333	3.88889	3.75	4.3	5	4	5	3	2	2	3	4	4	3	3	2	2	3	5	5	3	5	5	5	4	3	3	2	3	2	5	B	+5% longer
1668114578.403	65	female	ENG	American	yes	large metropolitan	no	PhD	No	No	1	No	Yes	neutral	2	3.625	3.55556	3.77778	1.5	4.2	1	2	5	5	5	5	3	3	4	3	3	3	3	2	5	5	4	3	5	5	2	4	4	1	3	1	1	B	+15% longer
1668222984.279	57	female	ENG	American	yes	small urban	no	BSc/BA	Yes	No	0	No	Yes	negative	5	2.375	2.77778	2.88889	3.625	3.4	3	5	5	5	3	3	4	4	4	4	4	4	2	3	4	5	4	4	3	4	3	2	5	4	3	3	5	B	-5% shorter
1668156942.561	59	female	ENG	American	yes	rural	yes	MSc/MA	Yes	No	2	No	Yes	negative	6	2.125	3.44444	3.44444	2.75	4.2	5	5	5	5	3	4	3	3	3	3	3	3	1	3	5	5	3	5	4	3	3	3	4	5	4	3	5	B	-15% shorter
1668186603.28	62	female	ENG	American	yes	large metropolitan	yes	BSc/BA	Yes	No	0	No	Yes	positive	4	4.375	3.77778	3.88889	4	4.3	5	5	5	5	1	1	4	4	4	2	3	1	2	3	5	5	2	3	4	5	4	3	4	1	3	3	5	B	-5% shorter
1668232856.01	25	female	ENG	American	yes	large metropolitan	yes	BSc/BA	No	No	0	No	No	neutral	5	3.125	4.22222	4	3.5	3.5	4	5	5	5	4	3	2	4	4	4	4	1	2	3	5	5	4	4	5	2	2	3	4	2	4	1	4	B	-15% shorter
1668190617.412	46	female	ENG	American	yes	large metropolitan	yes (vet)	BSc/BA	Yes	No	0	No	Yes	negative	7	2.5	3.11111	3.55556	3	3.4	2	4	4	4	2	3	4	2	4	4	4	1	3	3	3	4	4	5	4	3	2	2	2	2	2	2	4	B	+5% longer
1680901019.34	70	female	ENG	American	yes	large metropolitan	no	BSc/BA	No	No	1	No	Yes	positive	6	2.875	3.88889	3.77778	3.375	3.8	3	5	5	5	3	2	3	4	3	4	4	3	3	2	5	4	2	2	5	2	4	4	4	4	3	3	4	B	+5% longer
1668107295.703	57	male	ENG	American	yes	metropolitan	no	BSc/BA	No	No	1	Don't know	Yes	neutral	3	4	3	3.11111	3.125	4.7	3	4	5	5	5	2	4	4	4	4	4	4	2	4	5	5	3	4	5	4	4	4	4	4	4	4	5	B	-5% shorter
1668110395.656	39	female	ENG	American	yes	urban	yes	MSc/MA	Yes	No	0	No	Yes	negative	5	2.375	3.88889	3.66667	3.125	3	2	4	5	5	5	5	2	3	2	2	3	2	2	3	4	5	4	4	5	5	1	4	4	2	4	2	4	B	+15% longer
1668130019.656	53	female	ENG	American	yes	urban	yes	MSc/MA	Yes	No	0	No	Yes	neutral	5	3.5	3.44444	3.66667	2.875	4	4	5	5	5	3	4	3	4	4	4	4	4	1	4	5	5	1	5	5	4	1	2	5	4	4	2	5	B	-5% shorter
1668190392.994	25	female	ENG	American	yes	urban	yes	MSc/MA	Yes	No	0	No	Yes	neutral	3	4.375	3.66667	3.44444	4.125	4.4	4	3	5	5	5	4	3	3	3	1	3	1	2	3	4	5	4	1	4	4	3	3	2	3	1	1	4	B	-5% shorter
1668166562.764	57	female	ENG	American	yes	urban	yes (vet)	PhD	Yes	No	0	No	Yes	positive	4	4	4.11111	3.11111	2.5	3.9	4	4	5	5	2	2	3	3	3	3	3	3	2	4	4	4	4	4	4	4	1	3	3	3	3	2	5	B	-15% shorter
1668169983.318	53	female	ENG	American	yes	urban	no	MSc/MA	Yes	No	0	No	Yes	negative	6	2.875	3.77778	3.11111	4.5	5	5	5	5	5	2	2	3	4	4	4	4	4	1	4	5	5	4	5	5	4	2	5	5	5	3	3	4	B	+5% longer
1668194324.018	32	female	ENG	American	yes	urban	no	PhD	Yes	No	0	Yes	Yes	negative	7	2.5	4.44444	3.88889	2.875	4.3	4	5	5	5	5	3	4	4	4	4	4	3	3	4	5	5	2	4	5	5	2	3	4	4	4	3	5	B	-15% shorter
1668273864.375	31	female	ENG	American	yes	urban	no	MSc/MA	Yes	Yes (own)	1	Yes	Yes	negative	4	2.875	2.88889	2.66667	3.875	2.6	2	4	5	5	2	1	4	4	4	4	4	2	2	4	5	5	2	2	3	1	1	1	1	3	3	3	4	B	-5% shorter
1672338175.086	65	female	ENG	American	yes	urban	no	non-university	Yes	No	2	No	Yes	negative	6	3.375	3.44444	3.77778	3.875	4.6	3	5	5	5	3	2	3	4	4	4	4	4	2	3	4	5	3	2	4	3	2	2	4	5	4	4	3	B	+15% longer
1680839114.176	36	female	ENG	American	yes	urban	no	BSc/BA	No	Yes (not own)	3	Yes	Yes	positive	2	2.25	4.11111	3.55556	2.875	4.2	3	5	5	5	5	3	4	4	4	4	4	4	2	4	5	5	3	3	5	5	3	3	5	5	5	3	5	B	-5% shorter
1680839720.725	34	female	ENG	American	yes	urban	no	MSc/MA	Yes	No	0	No	Yes	positive	6	3.25	3.33333	3.66667	3.75	3.8	4	4	5	5	5	5	3	4	3	4	4	3	2	4	5	5	3	5	5	5	4	4	5	4	5	5	5	B	-5% shorter
1668109082.324	32	female	ENG	American	yes	small urban	yes	PhD	Yes	No	0	Don't know	Yes	negative	6	3.125	2.77778	3.22222	3.625	3.6	2	3	5	5	3	4	2	4	3	4	4	2	3	4	5	5	4	3	3	5	1	3	3	3	3	1	5	B	+5% longer
1668182892.997	60	male	ENG	American	yes	small urban	yes	PhD	Yes	No	2	No	Yes	negative	3	3.625	4	3.66667	2.375	4.8	5	5	5	5	3	2	4	4	4	4	4	3	3	3	5	5	4	3	5	5	3	3	5	5	5	3	5	B	-5% shorter
1668108821.516	41	female	ENG	American	yes	rural	yes	BSc/BA	Yes	No	0	Don't know	Yes	neutral	5	2.75	3.22222	4.55556	3.625	2.9	5	4	4	4	2	2	3	4	4	4	4	3	2	3	4	5	1	5	5	3	2	1	4	4	4	3	4	B	-5% shorter
1668212455.079	54	female	ENG	American	yes	rural	yes (vet)	PhD	Yes	No	1	No	Yes	negative	7	2.5	4.33333	3.66667	3.5	4.1	1	4	5	5	2	1	3	4	4	4	4	2	2	3	4	5	2	4	4	4	2	2	4	3	4	3	4	B	-5% shorter
1668194946.516	27	female	ENG	American	yes	metropolitan	yes (vet)	MSc/MA	Yes	No	0	No	Yes	neutral	3	2.5	3.44444	3.22222	4.25	4.1	1	5	5	5	3	2	1	4	4	4	4	4	4	4	5	5	3	1	5	4	5	3	3	5	5	5	5	B	-15% shorter
1668192852.788	30	female	ENG	American	yes	urban	yes	non-university	No	No	0	No	Yes	negative	6	1.625	3.22222	2.44444	4.75	3.9	2	5	5	5	4	5	1	4	4	4	3	3	2	3	5	5	4	4	4	4	3	2	4	4	5	3	5	B	-5% shorter
1668219361.154	24	other	ENG	American	yes	rural	yes	non-university	No	No	0	Don't know	Yes	positive	5	1.5	3.88889	3	3.875	4	1	5	5	5	2	5	1	2	1	2	1	1	1	3	2	4	1	5	5	5	1	4	4	4	5	1	4	B	+5% longer
1668128916.327	29	female	ENG	American	yes	small urban	yes	BSc/BA	No	No	0	No	Yes	negative	5	1.875	3.33333	3.22222	4.375	3.9	4	4	5	5	3	4	3	4	3	4	4	3	2	2	4	5	3	5	5	3	4	4	4	4	3	3	4	B	+15% longer
1668175505.525	39	female	ENG	American	yes	rural	yes	PhD	Yes	Yes (own)	1	Yes	Yes	negative	7	4.5	3.55556	1.77778	4.375	3.1	2	5	5	5	5	3	4	4	4	4	4	3	2	3	5	5	3	3	5	5	5	4	5	5	5	5	5	B	+5% longer
1668196087.948	60	female	ENG	American	yes	rural	yes	MSc/MA	Yes	No	1	No	Yes	positive	2	3.875	3.11111	3.22222	3.125	3.8	1	5	3	5	3	3	4	2	3	3	2	2	2	2	5	4	4	3	5	3	3	2	4	3	3	1	3	B	-5% shorter
1668316446.313	32	female	ENG	American	yes	metropolitan	yes	BSc/BA	Yes	Yes (own)	2	No	Yes	neutral	6	3	3.55556	3.77778	2.875	3.1	2	5	5	5	3	3	4	4	3	3	2	4	3	3	5	5	2	2	5	4	1	2	2	4	5	4	4	B	-5% shorter
1668114320.133	40	female	ENG	American	yes	urban	yes	MSc/MA	No	Yes (own)	3	Yes	Yes	positive	6	2.75	3.44444	3.88889	2.5	4.1	2	5	5	5	2	2	4	4	2	3	2	2	2	2	5	5	4	2	5	2	2	2	3	4	5	4	4	B	-15% shorter
1668109611.662	38	female	ENG	American	yes	large metropolitan	yes	non-university	No	No	0	No	Yes	negative	3	3.5	3.77778	2.22222	4.375	4.1	4	5	5	5	4	4	2	4	2	3	2	2	2	4	5	5	4	5	5	5	1	4	2	4	5	4	5	C	-15% shorter
1668113211.049	52	female	ENG	American	yes	large metropolitan	yes	BSc/BA	Yes	No	0	No	Yes	positive	4	1.125	3.66667	3.55556	4	2.9	1	5	5	5	4	4	2	4	4	4	4	2	4	3	5	5	1	5	5	4	1	2	2	3	4	4	4	C	-15% shorter
1668114296.531	30	female	ENG	American	yes	large metropolitan	yes	BSc/BA	No	No	0	No	Yes	positive	6	4.25	4.44444	4.22222	2.5	4.2	2	5	5	5	5	2	3	4	4	4	4	2	3	4	4	5	4	2	5	4	2	2	2	2	5	2	4	C	-15% shorter
1668114469.983	33	other	ENG	American	yes	large metropolitan	yes	BSc/BA	Yes	No	0	Don't know	Yes (without care)	positive	7	1.25	4.11111	2.66667	3.375	4.2	1	5	5	4	1	1	4	4	3	3	4	1	3	3	5	5	1	3	3	4	2	2	5	1	2	1	5	C	-15% shorter
1668116427.98	34	female	ENG	American	yes	large metropolitan	yes	BSc/BA	Yes	No	0	Yes	Yes	positive	4	4.125	4.22222	4.44444	3	4.5	1	5	5	5	5	5	3	4	3	3	3	2	4	4	5	5	1	2	5	5	1	3	4	4	5	4	5	C	-15% shorter
1668118819.787	22	female	ENG	American	yes	large metropolitan	yes	BSc/BA	Yes	No	0	Yes	No	neutral	7	2.5	3.66667	3.44444	4	3.5	5	5	5	5	5	3	4	4	4	3	4	2	4	4	5	5	5	3	5	5	3	4	5	5	5	5	5	C	-5% shorter
1668125662.205	55	female	ENG	American	yes	large metropolitan	yes	MSc/MA	Yes	No	2	No	Yes	neutral	7	1.75	3.44444	5	4.25	4.8	3	3	5	5	3	4	3	3	4	4	4	1	2	4	5	5	2	4	5	3	1	2	5	1	1	1	5	C	-5% shorter
1668193165.393	30	female	ENG	American	yes	large metropolitan	yes	PhD	Yes	No	0	No	Yes	negative	5	1.75	4.55556	4.88889	1.75	3.6	2	5	5	5	4	4	2	3	4	4	4	1	1	3	4	4	1	5	1	2	3	4	4	4	4	1	5	C	-5% shorter
1668119959.917	35	female	ENG	American	yes	large metropolitan	yes (vet)	BSc/BA	Yes	No	0	Yes	Yes	positive	7	2.375	3.77778	4.33333	3.5	4.6	5	5	5	5	2	5	4	3	4	4	3	1	2	4	3	5	1	4	5	3	4	3	5	4	2	1	5	C	-5% shorter
1668812098.223	39	female	ENG	American	yes	large metropolitan	no	BSc/BA	No	No	0	Don't know	Yes	positive	2	4.125	2.88889	3	4.75	4	1	4	4	5	1	3	3	4	4	3	3	2	3	3	5	5	2	2	3	5	2	4	3	2	2	3	3	C	+15% longer
1668108796.572	31	female	ENG	American	yes	metropolitan	yes	BSc/BA	No	No	0	No	Yes	positive	2	3.25	4.11111	3.55556	3.125	3.7	3	4	5	5	2	3	4	4	4	4	2	1	1	3	4	5	3	4	4	3	2	3	3	1	2	1	4	C	-15% shorter
1668117760.95	34	female	ENG	American	yes	metropolitan	yes	MSc/MA	Yes	No	0	No	Yes	positive	6	3.75	4	3	2.5	3.8	2	5	5	5	3	2	2	4	4	3	4	1	2	4	3	5	1	4	4	4	4	2	2	2	3	1	4	C	-5% shorter
1668140368.415	53	female	ENG	American	yes	metropolitan	yes	BSc/BA	Yes	Yes (not own)	0	No	Yes	negative	4	4.375	3.33333	4.44444	2.75	4	5	5	5	5	1	4	4	4	4	3	4	2	2	4	3	5	1	3	5	3	3	2	3	3	5	3	5	C	-15% shorter
1668194735.66	31	male	ENG	American	yes	metropolitan	yes	non-university	Yes	No	0	Don't know	Yes	negative	7	3.5	3.66667	3	3.875	3.4	4	5	5	5	3	4	3	4	4	4	4	3	2	3	5	4	3	4	5	4	3	4	5	4	3	3	4	C	-15% shorter
1668207045.334	54	female	ENG	American	yes	metropolitan	yes	PhD	No	No	0	No	Yes	positive	5	4.5	3.33333	3.55556	4.125	4.6	1	5	4	5	1	4	2	3	3	4	4	2	1	4	5	5	2	4	3	4	1	4	4	3	3	3	5	C	-15% shorter
1668228636.344	53	female	ENG	American	yes	metropolitan	yes	BSc/BA	Yes	Yes (not own)	0	No	Yes	negative	3	4	3.33333	4.11111	2	3.8	5	5	5	5	2	4	4	4	4	4	4	2	2	4	4	5	2	4	5	4	2	3	3	3	4	3	4	C	-15% shorter
1672784830.506	71	female	ENG	American	yes	metropolitan	no	non-university	Yes	Yes (own)	2	No	Yes	neutral	6	3.375	4.66667	4.11111	2.5	3.3	3	3	5	5	4	4	4	4	3	4	4	3	1	3	5	5	5	5	5	5	4	4	5	4	5	4	5	C	+15% longer
1668116966.795	49	female	ENG	American	yes	urban	yes	BSc/BA	Yes	No	0	No	Yes	positive	2	2.875	2.44444	3.88889	2.375	3.2	3	4	2	5	1	4	3	3	4	4	3	2	4	1	4	4	4	5	5	5	1	4	4	1	3	2	5	C	+15% longer
1668147698.091	37	female	ENG	American	yes	urban	yes	BSc/BA	Yes	Yes (own)	2	No	Yes	neutral	6	4.125	3.88889	3.33333	2.875	4.1	5	5	5	5	1	1	4	4	4	4	4	2	2	3	5	5	3	5	4	3	3	4	3	3	3	3	4	C	-15% shorter
1669331573.935	62	female	ENG	American	yes	urban	yes	BSc/BA	Yes	No	0	No	Yes	positive	5	2.625	4.22222	4.33333	1.5	3.4	3	5	5	5	1	1	4	4	4	4	4	1	3	3	5	5	1	5	5	3	1	4	5	3	3	1	4	C	-15% shorter
1668207897.502	25	female	ENG	American	yes	urban	yes (vet)	PhD	Yes	No	0	No	Yes	neutral	4	1.125	3.55556	3.33333	4.5	3.8	4	5	5	5	5	3	3	4	4	1	3	1	2	3	5	5	3	2	5	4	2	2	4	4	4	4	5	C	-5% shorter
1668175890.487	24	male	ENG	American	yes	urban	no	BSc/BA	Yes	No	0	Don't know	Yes	neutral	0	1.25	2.77778	2.66667	4.25	2.4	2	5	5	4	3	4	3	4	4	4	4	2	2	2	5	5	2	3	5	4	4	1	4	2	1	1	4	C	-15% shorter
1668188255.048	55	female	ENG	American	yes	urban	no	PhD	No	No	0	No	Yes	negative	5	2.125	3.55556	2.44444	4	3.7	1	5	5	5	1	4	2	4	3	3	3	2	2	4	5	5	4	1	4	5	2	5	4	2	2	2	4	C	-5% shorter
1668225487.072	39	female	ENG	American	yes	urban	no	MSc/MA	Yes	Yes (own)	2	No	Yes	positive	3	3.25	4.88889	3.55556	2	1.7	1	5	5	5	5	3	4	4	4	2	1	1	3	2	4	5	4	2	4	4	3	3	5	3	1	1	4	C	-15% shorter
1680859799.772	45	female	ENG	American	yes	urban	no	BSc/BA	No	No	2	No	Yes	positive	6	3.5	3.33333	3.77778	2.75	3.4	1	5	2	5	4	1	4	4	4	3	4	3	4	2	5	5	2	1	5	3	1	1	3	4	3	1	4	C	-5% shorter
1680882461.446	55	female	ENG	American	yes	urban	no	MSc/MA	Yes	No	1	No	Yes	positive	5	2.875	3.44444	4	2.125	3	1	4	4	5	2	3	4	4	3	3	4	1	1	2	5	5	2	3	4	1	4	2	2	3	3	3	2	C	-15% shorter
1680922624.402	35	female	ENG	American	yes	urban	no	BSc/BA	No	No	0	No	Yes	positive	4	2.25	3.77778	3.55556	3.5	4.1	3	5	5	5	5	5	3	4	1	4	3	3	2	4	5	5	3	4	5	3	4	4	4	3	3	3	5	C	-15% shorter
1668110570.761	26	other	ENG	American	yes	small urban	yes	BSc/BA	Yes	No	0	Don't know	Yes	negative	7	3	3.33333	4	2.75	3.7	5	4	5	5	2	5	3	3	4	4	4	4	1	3	5	5	3	5	4	5	4	4	5	5	5	5	5	C	-5% shorter
1668184492.319	31	female	ENG	American	yes	small urban	yes	PhD	Yes	No	0	Don't know	Yes	neutral	4	1.875	4.22222	4.33333	3.625	4.3	3	5	5	5	3	2	4	2	4	2	2	1	3	3	4	5	2	3	5	5	2	3	5	1	3	1	4	C	-15% shorter
1668200407.948	31	female	ENG	American	yes	small urban	yes	BSc/BA	Yes	No	0	No	Yes	neutral	2	3.375	4	4.33333	3.125	3.5	3	5	5	5	4	1	4	4	4	4	4	4	3	4	5	5	4	5	5	5	4	1	1	5	5	4	5	C	-15% shorter
1668145748.664	60	female	ENG	American	yes	small urban	yes (vet)	PhD	Yes	No	2	No	Yes	negative	6	4.25	2.77778	3.22222	3	3.4	3	5	4	5	3	1	4	3	4	3	2	2	1	3	4	4	3	2	3	2	1	3	3	3	3	2	3	C	-15% shorter
1680878202.875	28	female	ENG	American	yes	small urban	yes (vet)	BSc/BA	Yes	No	0	Yes	Yes	positive	7	2.75	4	4.33333	2.625	3.4	3	5	5	5	5	5	3	3	2	3	2	1	2	2	4	5	3	3	5	5	3	4	5	5	5	5	5	C	-15% shorter
1668105387.746	64	female	ENG	American	yes	small urban	no	PhD	No	No	2	No	Yes	neutral	3	2.75	2.88889	3.55556	3	3.8	3	5	5	5	5	4	4	4	4	3	3	2	3	4	5	5	3	4	4	4	1	4	2	3	2	1	5	C	-15% shorter
1668126429.427	56	female	ENG	American	yes	small urban	no	PhD	Yes	No	2	No	Yes	negative	5	4.25	4.44444	4	2.5	4	4	5	4	5	1	2	4	3	2	3	4	1	1	1	5	4	3	2	5	5	2	2	4	4	4	1	2	C	-15% shorter
1668724212.913	30	male	ENG	American	yes	small urban	no	BSc/BA	Yes	No	0	Yes	Yes	neutral	5	2.5	3.44444	2.55556	3.875	4	3	4	4	5	4	3	4	4	4	4	3	2	2	2	5	5	3	4	5	3	5	4	3	4	4	2	4	C	+5% longer
1680841106.112	58	female	ENG	American	yes	small urban	no	BSc/BA	Yes	No	0	No	Yes	positive	5	2	3.44444	3.33333	4	4	3	5	5	5	5	3	4	4	4	4	4	4	4	4	5	5	4	3	5	5	3	3	4	5	5	5	5	C	-15% shorter
1668108193.863	46	female	ENG	American	yes	small urban	yes	PhD	Yes	No	1	No	Yes	negative	6	2.5	3.66667	4.11111	3.625	3.4	5	1	5	5	1	2	4	4	4	4	4	3	2	2	5	5	1	5	2	2	1	3	5	2	5	1	5	C	-15% shorter
1668110699.158	65	female	ENG	American	yes	rural	yes	BSc/BA	Yes	No	0	No	Yes	negative	6	2.25	3.66667	3.88889	1.625	3.4	4	5	5	5	3	5	3	4	4	4	4	4	3	3	5	5	4	5	5	5	2	2	4	5	3	3	4	C	-5% shorter
1668135410.778	28	female	ENG	American	yes	rural	yes	non-university	No	No	0	Yes	Yes	neutral	4	4.375	4.66667	4	1.625	4	4	4	4	4	3	3	3	3	2	3	2	2	2	3	1	1	3	1	1	1	3	1	1	1	1	3	1	C	-15% shorter
1668172957.023	57	male	ENG	American	yes	rural	yes	non-university	No	No	0	No	Yes	negative	7	3	4	3.77778	2.375	4.4	2	4	5	5	1	4	2	4	4	4	4	4	2	4	5	5	1	4	5	5	1	2	4	5	5	5	5	C	-15% shorter
1680836471.781	38	female	ENG	American	yes	rural	yes (vet)	BSc/BA	Yes	No	2	No	Yes	positive	7	3.5	4	3.22222	4.25	4.4	3	5	5	5	5	3	3	4	4	4	4	4	3	4	5	5	4	3	5	4	4	3	3	5	4	3	5	C	-15% shorter
1668191333.572	23	male	ENG	American	yes	rural	no	BSc/BA	Yes	No	0	Yes	Yes	positive	4	2.25	2.77778	3.44444	3.125	3.5	3	5	5	4	4	1	4	2	4	4	3	2	2	4	5	5	2	3	4	4	3	3	2	2	2	1	5	C	-5% shorter
1680850366.598	64	female	ENG	American	yes	rural	no	MSc/MA	Yes	No	1	No	Yes	positive	5	4	3.44444	4.44444	2.625	3.3	2	3	5	5	5	3	4	4	4	4	4	2	4	3	5	5	2	2	5	5	3	5	5	3	3	2	2	C	-15% shorter
1680865672.747	55	female	ENG	American	yes	rural	no	MSc/MA	No	No	2	No	Yes	positive	3	4.25	4.33333	4.55556	1.125	3.8	3	5	4	4	1	2	4	3	4	3	3	3	3	1	5	5	1	1	5	1	1	3	4	4	4	2	2	C	-15% shorter
1680882433.412	56	female	ENG	American	yes	rural	no	MSc/MA	Yes	No	0	No	Yes	positive	6	3.5	4.55556	3.11111	2.75	3.3	3	5	5	5	5	3	4	4	4	4	4	4	4	3	5	5	3	3	5	3	3	3	3	5	5	5	5	C	-5% shorter
1680894004.575	31	female	ENG	American	yes	rural	no	BSc/BA	No	Yes (not own)	0	No	Yes	positive	6	2.5	4.44444	3.44444	3.75	3.8	5	5	5	5	5	3	4	4	4	4	4	2	3	4	5	5	3	5	5	4	4	5	5	4	5	4	5	C	-5% shorter
1668118247.684	35	female	ENG	American	yes	large metropolitan	yes	BSc/BA	Yes	No	0	Yes	Yes	negative	7	3.375	4.22222	4	2.125	4.2	1	5	5	5	2	1	4	4	4	3	3	1	2	2	5	5	2	3	5	3	3	4	4	1	1	1	3	C	-15% shorter
1668357234.077	26	female	ENG	American	yes	large metropolitan	yes	BSc/BA	Yes	Yes (own)	1	Yes	Yes	neutral	4	5	4.55556	3.66667	2.625	3.9	3	5	5	5	4	2	4	4	4	3	3	2	2	2	5	5	1	3	5	1	1	4	4	4	4	2	4	C	+5% longer
1668217232.603	33	female	ENG	American	yes	metropolitan	no	MSc/MA	No	No	0	No	Yes	negative	6	4.875	4.44444	4	4.375	4.9	5	5	4	4	1	1	3	4	4	4	4	4	1	4	5	5	4	5	5	5	5	2	5	5	5	5	5	C	-15% shorter
1668177490.754	38	female	ENG	American	yes	rural	yes (vet)	BSc/BA	Yes	No	0	No	Yes	negative	6	2.25	3.33333	3.88889	3.625	4.1	4	5	5	4	2	1	4	4	4	4	4	3	2	2	5	5	3	2	5	3	3	3	2	3	4	3	4	C	-5% shorter
1668210429.549	37	female	ENG	American	yes	metropolitan	yes	PhD	Yes	No	0	Don't know	Yes	negative	4	3.25	3.66667	4.33333	2.25	4.3	4	4	5	5	1	4	3	4	4	3	3	3	1	2	4	5	4	5	3	3	2	3	4	4	3	4	5	C	-5% shorter
1668104213.642	57	female	ENG	American	yes	large metropolitan	yes	PhD	Yes	No	0	No	Yes	positive	4	1.875	3.11111	4.44444	3.5	3.9	5	5	5	5	5	5	1	2	4	1	1	1	1	1	5	5	5	5	5	5	5	1	5	5	5	5	5	C	-15% shorter
1668220312.799	56	female	ENG	American	yes	urban	yes	MSc/MA	No	No	2	No	Yes	positive	7	3.25	3.77778	3.22222	3.75	4.2	3	4	4	4	4	2	4	4	4	2	2	1	2	3	5	5	4	3	5	5	3	4	3	3	2	2	5	C	-15% shorter
1668217104.913	54	female	ENG	American	yes	large metropolitan	yes	BSc/BA	No	No	0	No	Yes	neutral	4	1.25	4.11111	2.88889	3.5	3.9	4	4	3	5	1	1	3	2	3	3	3	1	3	3	4	5	1	1	3	5	1	4	5	1	4	1	4	C	+5% longer
1668208025.024	33	female	ENG	American	yes	urban	yes	PhD	Yes	No	0	No	Yes	neutral	4	3.25	4.33333	3.88889	3.75	4.3	5	4	5	3	2	2	3	4	4	3	3	2	2	3	5	5	3	5	5	5	4	3	3	2	3	2	5	C	+5% longer
1668114578.403	65	female	ENG	American	yes	large metropolitan	no	PhD	No	No	1	No	Yes	neutral	2	3.625	3.55556	3.77778	1.5	4.2	1	2	5	5	5	5	3	3	4	3	3	3	3	2	5	5	4	3	5	5	2	4	4	1	3	1	1	C	-15% shorter
1668222984.279	57	female	ENG	American	yes	small urban	no	BSc/BA	Yes	No	0	No	Yes	negative	5	2.375	2.77778	2.88889	3.625	3.4	3	5	5	5	3	3	4	4	4	4	4	4	2	3	4	5	4	4	3	4	3	2	5	4	3	3	5	C	-15% shorter
1668156942.561	59	female	ENG	American	yes	rural	yes	MSc/MA	Yes	No	2	No	Yes	negative	6	2.125	3.44444	3.44444	2.75	4.2	5	5	5	5	3	4	3	3	3	3	3	3	1	3	5	5	3	5	4	3	3	3	4	5	4	3	5	C	+5% longer
1668186603.28	62	female	ENG	American	yes	large metropolitan	yes	BSc/BA	Yes	No	0	No	Yes	positive	4	4.375	3.77778	3.88889	4	4.3	5	5	5	5	1	1	4	4	4	2	3	1	2	3	5	5	2	3	4	5	4	3	4	1	3	3	5	C	-5% shorter
1668232856.01	25	female	ENG	American	yes	large metropolitan	yes	BSc/BA	No	No	0	No	No	neutral	5	3.125	4.22222	4	3.5	3.5	4	5	5	5	4	3	2	4	4	4	4	1	2	3	5	5	4	4	5	2	2	3	4	2	4	1	4	C	-15% shorter
1668190617.412	46	female	ENG	American	yes	large metropolitan	yes (vet)	BSc/BA	Yes	No	0	No	Yes	negative	7	2.5	3.11111	3.55556	3	3.4	2	4	4	4	2	3	4	2	4	4	4	1	3	3	3	4	4	5	4	3	2	2	2	2	2	2	4	C	-15% shorter
1680901019.34	70	female	ENG	American	yes	large metropolitan	no	BSc/BA	No	No	1	No	Yes	positive	6	2.875	3.88889	3.77778	3.375	3.8	3	5	5	5	3	2	3	4	3	4	4	3	3	2	5	4	2	2	5	2	4	4	4	4	3	3	4	C	-15% shorter
1668107295.703	57	male	ENG	American	yes	metropolitan	no	BSc/BA	No	No	1	Don't know	Yes	neutral	3	4	3	3.11111	3.125	4.7	3	4	5	5	5	2	4	4	4	4	4	4	2	4	5	5	3	4	5	4	4	4	4	4	4	4	5	C	+15% longer
1668110395.656	39	female	ENG	American	yes	urban	yes	MSc/MA	Yes	No	0	No	Yes	negative	5	2.375	3.88889	3.66667	3.125	3	2	4	5	5	5	5	2	3	2	2	3	2	2	3	4	5	4	4	5	5	1	4	4	2	4	2	4	C	+5% longer
1668130019.656	53	female	ENG	American	yes	urban	yes	MSc/MA	Yes	No	0	No	Yes	neutral	5	3.5	3.44444	3.66667	2.875	4	4	5	5	5	3	4	3	4	4	4	4	4	1	4	5	5	1	5	5	4	1	2	5	4	4	2	5	C	-15% shorter
1668190392.994	25	female	ENG	American	yes	urban	yes	MSc/MA	Yes	No	0	No	Yes	neutral	3	4.375	3.66667	3.44444	4.125	4.4	4	3	5	5	5	4	3	3	3	1	3	1	2	3	4	5	4	1	4	4	3	3	2	3	1	1	4	C	-5% shorter
1668166562.764	57	female	ENG	American	yes	urban	yes (vet)	PhD	Yes	No	0	No	Yes	positive	4	4	4.11111	3.11111	2.5	3.9	4	4	5	5	2	2	3	3	3	3	3	3	2	4	4	4	4	4	4	4	1	3	3	3	3	2	5	C	-15% shorter
1668169983.318	53	female	ENG	American	yes	urban	no	MSc/MA	Yes	No	0	No	Yes	negative	6	2.875	3.77778	3.11111	4.5	5	5	5	5	5	2	2	3	4	4	4	4	4	1	4	5	5	4	5	5	4	2	5	5	5	3	3	4	C	-15% shorter
1668194324.018	32	female	ENG	American	yes	urban	no	PhD	Yes	No	0	Yes	Yes	negative	7	2.5	4.44444	3.88889	2.875	4.3	4	5	5	5	5	3	4	4	4	4	4	3	3	4	5	5	2	4	5	5	2	3	4	4	4	3	5	C	-5% shorter
1668273864.375	31	female	ENG	American	yes	urban	no	MSc/MA	Yes	Yes (own)	1	Yes	Yes	negative	4	2.875	2.88889	2.66667	3.875	2.6	2	4	5	5	2	1	4	4	4	4	4	2	2	4	5	5	2	2	3	1	1	1	1	3	3	3	4	C	+5% longer
1672338175.086	65	female	ENG	American	yes	urban	no	non-university	Yes	No	2	No	Yes	negative	6	3.375	3.44444	3.77778	3.875	4.6	3	5	5	5	3	2	3	4	4	4	4	4	2	3	4	5	3	2	4	3	2	2	4	5	4	4	3	C	+5% longer
1680839114.176	36	female	ENG	American	yes	urban	no	BSc/BA	No	Yes (not own)	3	Yes	Yes	positive	2	2.25	4.11111	3.55556	2.875	4.2	3	5	5	5	5	3	4	4	4	4	4	4	2	4	5	5	3	3	5	5	3	3	5	5	5	3	5	C	-15% shorter
1680839720.725	34	female	ENG	American	yes	urban	no	MSc/MA	Yes	No	0	No	Yes	positive	6	3.25	3.33333	3.66667	3.75	3.8	4	4	5	5	5	5	3	4	3	4	4	3	2	4	5	5	3	5	5	5	4	4	5	4	5	5	5	C	-5% shorter
1668109082.324	32	female	ENG	American	yes	small urban	yes	PhD	Yes	No	0	Don't know	Yes	negative	6	3.125	2.77778	3.22222	3.625	3.6	2	3	5	5	3	4	2	4	3	4	4	2	3	4	5	5	4	3	3	5	1	3	3	3	3	1	5	C	-15% shorter
1668182892.997	60	male	ENG	American	yes	small urban	yes	PhD	Yes	No	2	No	Yes	negative	3	3.625	4	3.66667	2.375	4.8	5	5	5	5	3	2	4	4	4	4	4	3	3	3	5	5	4	3	5	5	3	3	5	5	5	3	5	C	-15% shorter
1668108821.516	41	female	ENG	American	yes	rural	yes	BSc/BA	Yes	No	0	Don't know	Yes	neutral	5	2.75	3.22222	4.55556	3.625	2.9	5	4	4	4	2	2	3	4	4	4	4	3	2	3	4	5	1	5	5	3	2	1	4	4	4	3	4	C	-5% shorter
1668212455.079	54	female	ENG	American	yes	rural	yes (vet)	PhD	Yes	No	1	No	Yes	negative	7	2.5	4.33333	3.66667	3.5	4.1	1	4	5	5	2	1	3	4	4	4	4	2	2	3	4	5	2	4	4	4	2	2	4	3	4	3	4	C	-5% shorter
1668194946.516	27	female	ENG	American	yes	metropolitan	yes (vet)	MSc/MA	Yes	No	0	No	Yes	neutral	3	2.5	3.44444	3.22222	4.25	4.1	1	5	5	5	3	2	1	4	4	4	4	4	4	4	5	5	3	1	5	4	5	3	3	5	5	5	5	C	-15% shorter
1668192852.788	30	female	ENG	American	yes	urban	yes	non-university	No	No	0	No	Yes	negative	6	1.625	3.22222	2.44444	4.75	3.9	2	5	5	5	4	5	1	4	4	4	3	3	2	3	5	5	4	4	4	4	3	2	4	4	5	3	5	C	-5% shorter
1668219361.154	24	other	ENG	American	yes	rural	yes	non-university	No	No	0	Don't know	Yes	positive	5	1.5	3.88889	3	3.875	4	1	5	5	5	2	5	1	2	1	2	1	1	1	3	2	4	1	5	5	5	1	4	4	4	5	1	4	C	-15% shorter
1668128916.327	29	female	ENG	American	yes	small urban	yes	BSc/BA	No	No	0	No	Yes	negative	5	1.875	3.33333	3.22222	4.375	3.9	4	4	5	5	3	4	3	4	3	4	4	3	2	2	4	5	3	5	5	3	4	4	4	4	3	3	4	C	+15% longer
1668175505.525	39	female	ENG	American	yes	rural	yes	PhD	Yes	Yes (own)	1	Yes	Yes	negative	7	4.5	3.55556	1.77778	4.375	3.1	2	5	5	5	5	3	4	4	4	4	4	3	2	3	5	5	3	3	5	5	5	4	5	5	5	5	5	C	-5% shorter
1668196087.948	60	female	ENG	American	yes	rural	yes	MSc/MA	Yes	No	1	No	Yes	positive	2	3.875	3.11111	3.22222	3.125	3.8	1	5	3	5	3	3	4	2	3	3	2	2	2	2	5	4	4	3	5	3	3	2	4	3	3	1	3	C	+5% longer
1668316446.313	32	female	ENG	American	yes	metropolitan	yes	BSc/BA	Yes	Yes (own)	2	No	Yes	neutral	6	3	3.55556	3.77778	2.875	3.1	2	5	5	5	3	3	4	4	3	3	2	4	3	3	5	5	2	2	5	4	1	2	2	4	5	4	4	C	-15% shorter
1668114320.133	40	female	ENG	American	yes	urban	yes	MSc/MA	No	Yes (own)	3	Yes	Yes	positive	6	2.75	3.44444	3.88889	2.5	4.1	2	5	5	5	2	2	4	4	2	3	2	2	2	2	5	5	4	2	5	2	2	2	3	4	5	4	4	C	-15% shorter
1668109611.662	38	female	ENG	American	yes	large metropolitan	yes	non-university	No	No	0	No	Yes	negative	3	3.5	3.77778	2.22222	4.375	4.1	4	5	5	5	4	4	2	4	2	3	2	2	2	4	5	5	4	5	5	5	1	4	2	4	5	4	5	D	-15% shorter
1668113211.049	52	female	ENG	American	yes	large metropolitan	yes	BSc/BA	Yes	No	0	No	Yes	positive	4	1.125	3.66667	3.55556	4	2.9	1	5	5	5	4	4	2	4	4	4	4	2	4	3	5	5	1	5	5	4	1	2	2	3	4	4	4	D	-5% shorter
1668114296.531	30	female	ENG	American	yes	large metropolitan	yes	BSc/BA	No	No	0	No	Yes	positive	6	4.25	4.44444	4.22222	2.5	4.2	2	5	5	5	5	2	3	4	4	4	4	2	3	4	4	5	4	2	5	4	2	2	2	2	5	2	4	D	-15% shorter
1668114469.983	33	other	ENG	American	yes	large metropolitan	yes	BSc/BA	Yes	No	0	Don't know	Yes (without care)	positive	7	1.25	4.11111	2.66667	3.375	4.2	1	5	5	4	1	1	4	4	3	3	4	1	3	3	5	5	1	3	3	4	2	2	5	1	2	1	5	D	-15% shorter
1668116427.98	34	female	ENG	American	yes	large metropolitan	yes	BSc/BA	Yes	No	0	Yes	Yes	positive	4	4.125	4.22222	4.44444	3	4.5	1	5	5	5	5	5	3	4	3	3	3	2	4	4	5	5	1	2	5	5	1	3	4	4	5	4	5	D	-5% shorter
1668118819.787	22	female	ENG	American	yes	large metropolitan	yes	BSc/BA	Yes	No	0	Yes	No	neutral	7	2.5	3.66667	3.44444	4	3.5	5	5	5	5	5	3	4	4	4	3	4	2	4	4	5	5	5	3	5	5	3	4	5	5	5	5	5	D	-5% shorter
1668125662.205	55	female	ENG	American	yes	large metropolitan	yes	MSc/MA	Yes	No	2	No	Yes	neutral	7	1.75	3.44444	5	4.25	4.8	3	3	5	5	3	4	3	3	4	4	4	1	2	4	5	5	2	4	5	3	1	2	5	1	1	1	5	D	-5% shorter
1668193165.393	30	female	ENG	American	yes	large metropolitan	yes	PhD	Yes	No	0	No	Yes	negative	5	1.75	4.55556	4.88889	1.75	3.6	2	5	5	5	4	4	2	3	4	4	4	1	1	3	4	4	1	5	1	2	3	4	4	4	4	1	5	D	+5% longer
1668119959.917	35	female	ENG	American	yes	large metropolitan	yes (vet)	BSc/BA	Yes	No	0	Yes	Yes	positive	7	2.375	3.77778	4.33333	3.5	4.6	5	5	5	5	2	5	4	3	4	4	3	1	2	4	3	5	1	4	5	3	4	3	5	4	2	1	5	D	-15% shorter
1668812098.223	39	female	ENG	American	yes	large metropolitan	no	BSc/BA	No	No	0	Don't know	Yes	positive	2	4.125	2.88889	3	4.75	4	1	4	4	5	1	3	3	4	4	3	3	2	3	3	5	5	2	2	3	5	2	4	3	2	2	3	3	D	-15% shorter
1668108796.572	31	female	ENG	American	yes	metropolitan	yes	BSc/BA	No	No	0	No	Yes	positive	2	3.25	4.11111	3.55556	3.125	3.7	3	4	5	5	2	3	4	4	4	4	2	1	1	3	4	5	3	4	4	3	2	3	3	1	2	1	4	D	-15% shorter
1668117760.95	34	female	ENG	American	yes	metropolitan	yes	MSc/MA	Yes	No	0	No	Yes	positive	6	3.75	4	3	2.5	3.8	2	5	5	5	3	2	2	4	4	3	4	1	2	4	3	5	1	4	4	4	4	2	2	2	3	1	4	D	-15% shorter
1668140368.415	53	female	ENG	American	yes	metropolitan	yes	BSc/BA	Yes	Yes (not own)	0	No	Yes	negative	4	4.375	3.33333	4.44444	2.75	4	5	5	5	5	1	4	4	4	4	3	4	2	2	4	3	5	1	3	5	3	3	2	3	3	5	3	5	D	-5% shorter
1668194735.66	31	male	ENG	American	yes	metropolitan	yes	non-university	Yes	No	0	Don't know	Yes	negative	7	3.5	3.66667	3	3.875	3.4	4	5	5	5	3	4	3	4	4	4	4	3	2	3	5	4	3	4	5	4	3	4	5	4	3	3	4	D	-15% shorter
1668207045.334	54	female	ENG	American	yes	metropolitan	yes	PhD	No	No	0	No	Yes	positive	5	4.5	3.33333	3.55556	4.125	4.6	1	5	4	5	1	4	2	3	3	4	4	2	1	4	5	5	2	4	3	4	1	4	4	3	3	3	5	D	-15% shorter
1668228636.344	53	female	ENG	American	yes	metropolitan	yes	BSc/BA	Yes	Yes (not own)	0	No	Yes	negative	3	4	3.33333	4.11111	2	3.8	5	5	5	5	2	4	4	4	4	4	4	2	2	4	4	5	2	4	5	4	2	3	3	3	4	3	4	D	-15% shorter
1672784830.506	71	female	ENG	American	yes	metropolitan	no	non-university	Yes	Yes (own)	2	No	Yes	neutral	6	3.375	4.66667	4.11111	2.5	3.3	3	3	5	5	4	4	4	4	3	4	4	3	1	3	5	5	5	5	5	5	4	4	5	4	5	4	5	D	-15% shorter
1668116966.795	49	female	ENG	American	yes	urban	yes	BSc/BA	Yes	No	0	No	Yes	positive	2	2.875	2.44444	3.88889	2.375	3.2	3	4	2	5	1	4	3	3	4	4	3	2	4	1	4	4	4	5	5	5	1	4	4	1	3	2	5	D	+5% longer
1668147698.091	37	female	ENG	American	yes	urban	yes	BSc/BA	Yes	Yes (own)	2	No	Yes	neutral	6	4.125	3.88889	3.33333	2.875	4.1	5	5	5	5	1	1	4	4	4	4	4	2	2	3	5	5	3	5	4	3	3	4	3	3	3	3	4	D	-5% shorter
1669331573.935	62	female	ENG	American	yes	urban	yes	BSc/BA	Yes	No	0	No	Yes	positive	5	2.625	4.22222	4.33333	1.5	3.4	3	5	5	5	1	1	4	4	4	4	4	1	3	3	5	5	1	5	5	3	1	4	5	3	3	1	4	D	-15% shorter
1668207897.502	25	female	ENG	American	yes	urban	yes (vet)	PhD	Yes	No	0	No	Yes	neutral	4	1.125	3.55556	3.33333	4.5	3.8	4	5	5	5	5	3	3	4	4	1	3	1	2	3	5	5	3	2	5	4	2	2	4	4	4	4	5	D	-15% shorter
1668175890.487	24	male	ENG	American	yes	urban	no	BSc/BA	Yes	No	0	Don't know	Yes	neutral	0	1.25	2.77778	2.66667	4.25	2.4	2	5	5	4	3	4	3	4	4	4	4	2	2	2	5	5	2	3	5	4	4	1	4	2	1	1	4	D	-5% shorter
1668188255.048	55	female	ENG	American	yes	urban	no	PhD	No	No	0	No	Yes	negative	5	2.125	3.55556	2.44444	4	3.7	1	5	5	5	1	4	2	4	3	3	3	2	2	4	5	5	4	1	4	5	2	5	4	2	2	2	4	D	-5% shorter
1668225487.072	39	female	ENG	American	yes	urban	no	MSc/MA	Yes	Yes (own)	2	No	Yes	positive	3	3.25	4.88889	3.55556	2	1.7	1	5	5	5	5	3	4	4	4	2	1	1	3	2	4	5	4	2	4	4	3	3	5	3	1	1	4	D	-15% shorter
1680859799.772	45	female	ENG	American	yes	urban	no	BSc/BA	No	No	2	No	Yes	positive	6	3.5	3.33333	3.77778	2.75	3.4	1	5	2	5	4	1	4	4	4	3	4	3	4	2	5	5	2	1	5	3	1	1	3	4	3	1	4	D	+5% longer
1680882461.446	55	female	ENG	American	yes	urban	no	MSc/MA	Yes	No	1	No	Yes	positive	5	2.875	3.44444	4	2.125	3	1	4	4	5	2	3	4	4	3	3	4	1	1	2	5	5	2	3	4	1	4	2	2	3	3	3	2	D	-5% shorter
1680922624.402	35	female	ENG	American	yes	urban	no	BSc/BA	No	No	0	No	Yes	positive	4	2.25	3.77778	3.55556	3.5	4.1	3	5	5	5	5	5	3	4	1	4	3	3	2	4	5	5	3	4	5	3	4	4	4	3	3	3	5	D	-15% shorter
1668110570.761	26	other	ENG	American	yes	small urban	yes	BSc/BA	Yes	No	0	Don't know	Yes	negative	7	3	3.33333	4	2.75	3.7	5	4	5	5	2	5	3	3	4	4	4	4	1	3	5	5	3	5	4	5	4	4	5	5	5	5	5	D	-5% shorter
1668184492.319	31	female	ENG	American	yes	small urban	yes	PhD	Yes	No	0	Don't know	Yes	neutral	4	1.875	4.22222	4.33333	3.625	4.3	3	5	5	5	3	2	4	2	4	2	2	1	3	3	4	5	2	3	5	5	2	3	5	1	3	1	4	D	-5% shorter
1668200407.948	31	female	ENG	American	yes	small urban	yes	BSc/BA	Yes	No	0	No	Yes	neutral	2	3.375	4	4.33333	3.125	3.5	3	5	5	5	4	1	4	4	4	4	4	4	3	4	5	5	4	5	5	5	4	1	1	5	5	4	5	D	-15% shorter
1668145748.664	60	female	ENG	American	yes	small urban	yes (vet)	PhD	Yes	No	2	No	Yes	negative	6	4.25	2.77778	3.22222	3	3.4	3	5	4	5	3	1	4	3	4	3	2	2	1	3	4	4	3	2	3	2	1	3	3	3	3	2	3	D	-15% shorter
1680878202.875	28	female	ENG	American	yes	small urban	yes (vet)	BSc/BA	Yes	No	0	Yes	Yes	positive	7	2.75	4	4.33333	2.625	3.4	3	5	5	5	5	5	3	3	2	3	2	1	2	2	4	5	3	3	5	5	3	4	5	5	5	5	5	D	+5% longer
1668105387.746	64	female	ENG	American	yes	small urban	no	PhD	No	No	2	No	Yes	neutral	3	2.75	2.88889	3.55556	3	3.8	3	5	5	5	5	4	4	4	4	3	3	2	3	4	5	5	3	4	4	4	1	4	2	3	2	1	5	D	-15% shorter
1668126429.427	56	female	ENG	American	yes	small urban	no	PhD	Yes	No	2	No	Yes	negative	5	4.25	4.44444	4	2.5	4	4	5	4	5	1	2	4	3	2	3	4	1	1	1	5	4	3	2	5	5	2	2	4	4	4	1	2	D	-15% shorter
1668724212.913	30	male	ENG	American	yes	small urban	no	BSc/BA	Yes	No	0	Yes	Yes	neutral	5	2.5	3.44444	2.55556	3.875	4	3	4	4	5	4	3	4	4	4	4	3	2	2	2	5	5	3	4	5	3	5	4	3	4	4	2	4	D	-5% shorter
1680841106.112	58	female	ENG	American	yes	small urban	no	BSc/BA	Yes	No	0	No	Yes	positive	5	2	3.44444	3.33333	4	4	3	5	5	5	5	3	4	4	4	4	4	4	4	4	5	5	4	3	5	5	3	3	4	5	5	5	5	D	-15% shorter
1668108193.863	46	female	ENG	American	yes	small urban	yes	PhD	Yes	No	1	No	Yes	negative	6	2.5	3.66667	4.11111	3.625	3.4	5	1	5	5	1	2	4	4	4	4	4	3	2	2	5	5	1	5	2	2	1	3	5	2	5	1	5	D	+5% longer
1668110699.158	65	female	ENG	American	yes	rural	yes	BSc/BA	Yes	No	0	No	Yes	negative	6	2.25	3.66667	3.88889	1.625	3.4	4	5	5	5	3	5	3	4	4	4	4	4	3	3	5	5	4	5	5	5	2	2	4	5	3	3	4	D	-15% shorter
1668135410.778	28	female	ENG	American	yes	rural	yes	non-university	No	No	0	Yes	Yes	neutral	4	4.375	4.66667	4	1.625	4	4	4	4	4	3	3	3	3	2	3	2	2	2	3	1	1	3	1	1	1	3	1	1	1	1	3	1	D	-15% shorter
1668172957.023	57	male	ENG	American	yes	rural	yes	non-university	No	No	0	No	Yes	negative	7	3	4	3.77778	2.375	4.4	2	4	5	5	1	4	2	4	4	4	4	4	2	4	5	5	1	4	5	5	1	2	4	5	5	5	5	D	-15% shorter
1680836471.781	38	female	ENG	American	yes	rural	yes (vet)	BSc/BA	Yes	No	2	No	Yes	positive	7	3.5	4	3.22222	4.25	4.4	3	5	5	5	5	3	3	4	4	4	4	4	3	4	5	5	4	3	5	4	4	3	3	5	4	3	5	D	-15% shorter
1668191333.572	23	male	ENG	American	yes	rural	no	BSc/BA	Yes	No	0	Yes	Yes	positive	4	2.25	2.77778	3.44444	3.125	3.5	3	5	5	4	4	1	4	2	4	4	3	2	2	4	5	5	2	3	4	4	3	3	2	2	2	1	5	D	+5% longer
1680850366.598	64	female	ENG	American	yes	rural	no	MSc/MA	Yes	No	1	No	Yes	positive	5	4	3.44444	4.44444	2.625	3.3	2	3	5	5	5	3	4	4	4	4	4	2	4	3	5	5	2	2	5	5	3	5	5	3	3	2	2	D	-15% shorter
1680865672.747	55	female	ENG	American	yes	rural	no	MSc/MA	No	No	2	No	Yes	positive	3	4.25	4.33333	4.55556	1.125	3.8	3	5	4	4	1	2	4	3	4	3	3	3	3	1	5	5	1	1	5	1	1	3	4	4	4	2	2	D	-5% shorter
1680882433.412	56	female	ENG	American	yes	rural	no	MSc/MA	Yes	No	0	No	Yes	positive	6	3.5	4.55556	3.11111	2.75	3.3	3	5	5	5	5	3	4	4	4	4	4	4	4	3	5	5	3	3	5	3	3	3	3	5	5	5	5	D	-5% shorter
1680894004.575	31	female	ENG	American	yes	rural	no	BSc/BA	No	Yes (not own)	0	No	Yes	positive	6	2.5	4.44444	3.44444	3.75	3.8	5	5	5	5	5	3	4	4	4	4	4	2	3	4	5	5	3	5	5	4	4	5	5	4	5	4	5	D	+5% longer
1668118247.684	35	female	ENG	American	yes	large metropolitan	yes	BSc/BA	Yes	No	0	Yes	Yes	negative	7	3.375	4.22222	4	2.125	4.2	1	5	5	5	2	1	4	4	4	3	3	1	2	2	5	5	2	3	5	3	3	4	4	1	1	1	3	D	-15% shorter
1668357234.077	26	female	ENG	American	yes	large metropolitan	yes	BSc/BA	Yes	Yes (own)	1	Yes	Yes	neutral	4	5	4.55556	3.66667	2.625	3.9	3	5	5	5	4	2	4	4	4	3	3	2	2	2	5	5	1	3	5	1	1	4	4	4	4	2	4	D	-15% shorter
1668217232.603	33	female	ENG	American	yes	metropolitan	no	MSc/MA	No	No	0	No	Yes	negative	6	4.875	4.44444	4	4.375	4.9	5	5	4	4	1	1	3	4	4	4	4	4	1	4	5	5	4	5	5	5	5	2	5	5	5	5	5	D	+5% longer
1668177490.754	38	female	ENG	American	yes	rural	yes (vet)	BSc/BA	Yes	No	0	No	Yes	negative	6	2.25	3.33333	3.88889	3.625	4.1	4	5	5	4	2	1	4	4	4	4	4	3	2	2	5	5	3	2	5	3	3	3	2	3	4	3	4	D	-15% shorter
1668210429.549	37	female	ENG	American	yes	metropolitan	yes	PhD	Yes	No	0	Don't know	Yes	negative	4	3.25	3.66667	4.33333	2.25	4.3	4	4	5	5	1	4	3	4	4	3	3	3	1	2	4	5	4	5	3	3	2	3	4	4	3	4	5	D	-15% shorter
1668104213.642	57	female	ENG	American	yes	large metropolitan	yes	PhD	Yes	No	0	No	Yes	positive	4	1.875	3.11111	4.44444	3.5	3.9	5	5	5	5	5	5	1	2	4	1	1	1	1	1	5	5	5	5	5	5	5	1	5	5	5	5	5	D	-15% shorter
1668220312.799	56	female	ENG	American	yes	urban	yes	MSc/MA	No	No	2	No	Yes	positive	7	3.25	3.77778	3.22222	3.75	4.2	3	4	4	4	4	2	4	4	4	2	2	1	2	3	5	5	4	3	5	5	3	4	3	3	2	2	5	D	-5% shorter
1668217104.913	54	female	ENG	American	yes	large metropolitan	yes	BSc/BA	No	No	0	No	Yes	neutral	4	1.25	4.11111	2.88889	3.5	3.9	4	4	3	5	1	1	3	2	3	3	3	1	3	3	4	5	1	1	3	5	1	4	5	1	4	1	4	D	+5% longer
1668208025.024	33	female	ENG	American	yes	urban	yes	PhD	Yes	No	0	No	Yes	neutral	4	3.25	4.33333	3.88889	3.75	4.3	5	4	5	3	2	2	3	4	4	3	3	2	2	3	5	5	3	5	5	5	4	3	3	2	3	2	5	D	+5% longer
1668114578.403	65	female	ENG	American	yes	large metropolitan	no	PhD	No	No	1	No	Yes	neutral	2	3.625	3.55556	3.77778	1.5	4.2	1	2	5	5	5	5	3	3	4	3	3	3	3	2	5	5	4	3	5	5	2	4	4	1	3	1	1	D	-15% shorter
1668222984.279	57	female	ENG	American	yes	small urban	no	BSc/BA	Yes	No	0	No	Yes	negative	5	2.375	2.77778	2.88889	3.625	3.4	3	5	5	5	3	3	4	4	4	4	4	4	2	3	4	5	4	4	3	4	3	2	5	4	3	3	5	D	-5% shorter
1668156942.561	59	female	ENG	American	yes	rural	yes	MSc/MA	Yes	No	2	No	Yes	negative	6	2.125	3.44444	3.44444	2.75	4.2	5	5	5	5	3	4	3	3	3	3	3	3	1	3	5	5	3	5	4	3	3	3	4	5	4	3	5	D	+5% longer
1668186603.28	62	female	ENG	American	yes	large metropolitan	yes	BSc/BA	Yes	No	0	No	Yes	positive	4	4.375	3.77778	3.88889	4	4.3	5	5	5	5	1	1	4	4	4	2	3	1	2	3	5	5	2	3	4	5	4	3	4	1	3	3	5	D	+5% longer
1668232856.01	25	female	ENG	American	yes	large metropolitan	yes	BSc/BA	No	No	0	No	No	neutral	5	3.125	4.22222	4	3.5	3.5	4	5	5	5	4	3	2	4	4	4	4	1	2	3	5	5	4	4	5	2	2	3	4	2	4	1	4	D	-5% shorter
1668190617.412	46	female	ENG	American	yes	large metropolitan	yes (vet)	BSc/BA	Yes	No	0	No	Yes	negative	7	2.5	3.11111	3.55556	3	3.4	2	4	4	4	2	3	4	2	4	4	4	1	3	3	3	4	4	5	4	3	2	2	2	2	2	2	4	D	-5% shorter
1680901019.34	70	female	ENG	American	yes	large metropolitan	no	BSc/BA	No	No	1	No	Yes	positive	6	2.875	3.88889	3.77778	3.375	3.8	3	5	5	5	3	2	3	4	3	4	4	3	3	2	5	4	2	2	5	2	4	4	4	4	3	3	4	D	-15% shorter
1668107295.703	57	male	ENG	American	yes	metropolitan	no	BSc/BA	No	No	1	Don't know	Yes	neutral	3	4	3	3.11111	3.125	4.7	3	4	5	5	5	2	4	4	4	4	4	4	2	4	5	5	3	4	5	4	4	4	4	4	4	4	5	D	+5% longer
1668110395.656	39	female	ENG	American	yes	urban	yes	MSc/MA	Yes	No	0	No	Yes	negative	5	2.375	3.88889	3.66667	3.125	3	2	4	5	5	5	5	2	3	2	2	3	2	2	3	4	5	4	4	5	5	1	4	4	2	4	2	4	D	-15% shorter
1668130019.656	53	female	ENG	American	yes	urban	yes	MSc/MA	Yes	No	0	No	Yes	neutral	5	3.5	3.44444	3.66667	2.875	4	4	5	5	5	3	4	3	4	4	4	4	4	1	4	5	5	1	5	5	4	1	2	5	4	4	2	5	D	-5% shorter
1668190392.994	25	female	ENG	American	yes	urban	yes	MSc/MA	Yes	No	0	No	Yes	neutral	3	4.375	3.66667	3.44444	4.125	4.4	4	3	5	5	5	4	3	3	3	1	3	1	2	3	4	5	4	1	4	4	3	3	2	3	1	1	4	D	-15% shorter
1668166562.764	57	female	ENG	American	yes	urban	yes (vet)	PhD	Yes	No	0	No	Yes	positive	4	4	4.11111	3.11111	2.5	3.9	4	4	5	5	2	2	3	3	3	3	3	3	2	4	4	4	4	4	4	4	1	3	3	3	3	2	5	D	+5% longer
1668169983.318	53	female	ENG	American	yes	urban	no	MSc/MA	Yes	No	0	No	Yes	negative	6	2.875	3.77778	3.11111	4.5	5	5	5	5	5	2	2	3	4	4	4	4	4	1	4	5	5	4	5	5	4	2	5	5	5	3	3	4	D	+5% longer
1668194324.018	32	female	ENG	American	yes	urban	no	PhD	Yes	No	0	Yes	Yes	negative	7	2.5	4.44444	3.88889	2.875	4.3	4	5	5	5	5	3	4	4	4	4	4	3	3	4	5	5	2	4	5	5	2	3	4	4	4	3	5	D	-15% shorter
1668273864.375	31	female	ENG	American	yes	urban	no	MSc/MA	Yes	Yes (own)	1	Yes	Yes	negative	4	2.875	2.88889	2.66667	3.875	2.6	2	4	5	5	2	1	4	4	4	4	4	2	2	4	5	5	2	2	3	1	1	1	1	3	3	3	4	D	-15% shorter
1672338175.086	65	female	ENG	American	yes	urban	no	non-university	Yes	No	2	No	Yes	negative	6	3.375	3.44444	3.77778	3.875	4.6	3	5	5	5	3	2	3	4	4	4	4	4	2	3	4	5	3	2	4	3	2	2	4	5	4	4	3	D	+15% longer
1680839114.176	36	female	ENG	American	yes	urban	no	BSc/BA	No	Yes (not own)	3	Yes	Yes	positive	2	2.25	4.11111	3.55556	2.875	4.2	3	5	5	5	5	3	4	4	4	4	4	4	2	4	5	5	3	3	5	5	3	3	5	5	5	3	5	D	-15% shorter
1680839720.725	34	female	ENG	American	yes	urban	no	MSc/MA	Yes	No	0	No	Yes	positive	6	3.25	3.33333	3.66667	3.75	3.8	4	4	5	5	5	5	3	4	3	4	4	3	2	4	5	5	3	5	5	5	4	4	5	4	5	5	5	D	+5% longer
1668109082.324	32	female	ENG	American	yes	small urban	yes	PhD	Yes	No	0	Don't know	Yes	negative	6	3.125	2.77778	3.22222	3.625	3.6	2	3	5	5	3	4	2	4	3	4	4	2	3	4	5	5	4	3	3	5	1	3	3	3	3	1	5	D	-15% shorter
1668182892.997	60	male	ENG	American	yes	small urban	yes	PhD	Yes	No	2	No	Yes	negative	3	3.625	4	3.66667	2.375	4.8	5	5	5	5	3	2	4	4	4	4	4	3	3	3	5	5	4	3	5	5	3	3	5	5	5	3	5	D	-15% shorter
1668108821.516	41	female	ENG	American	yes	rural	yes	BSc/BA	Yes	No	0	Don't know	Yes	neutral	5	2.75	3.22222	4.55556	3.625	2.9	5	4	4	4	2	2	3	4	4	4	4	3	2	3	4	5	1	5	5	3	2	1	4	4	4	3	4	D	+5% longer
1668212455.079	54	female	ENG	American	yes	rural	yes (vet)	PhD	Yes	No	1	No	Yes	negative	7	2.5	4.33333	3.66667	3.5	4.1	1	4	5	5	2	1	3	4	4	4	4	2	2	3	4	5	2	4	4	4	2	2	4	3	4	3	4	D	-5% shorter
1668194946.516	27	female	ENG	American	yes	metropolitan	yes (vet)	MSc/MA	Yes	No	0	No	Yes	neutral	3	2.5	3.44444	3.22222	4.25	4.1	1	5	5	5	3	2	1	4	4	4	4	4	4	4	5	5	3	1	5	4	5	3	3	5	5	5	5	D	-15% shorter
1668192852.788	30	female	ENG	American	yes	urban	yes	non-university	No	No	0	No	Yes	negative	6	1.625	3.22222	2.44444	4.75	3.9	2	5	5	5	4	5	1	4	4	4	3	3	2	3	5	5	4	4	4	4	3	2	4	4	5	3	5	D	-15% shorter
1668219361.154	24	other	ENG	American	yes	rural	yes	non-university	No	No	0	Don't know	Yes	positive	5	1.5	3.88889	3	3.875	4	1	5	5	5	2	5	1	2	1	2	1	1	1	3	2	4	1	5	5	5	1	4	4	4	5	1	4	D	-5% shorter
1668128916.327	29	female	ENG	American	yes	small urban	yes	BSc/BA	No	No	0	No	Yes	negative	5	1.875	3.33333	3.22222	4.375	3.9	4	4	5	5	3	4	3	4	3	4	4	3	2	2	4	5	3	5	5	3	4	4	4	4	3	3	4	D	+15% longer
1668175505.525	39	female	ENG	American	yes	rural	yes	PhD	Yes	Yes (own)	1	Yes	Yes	negative	7	4.5	3.55556	1.77778	4.375	3.1	2	5	5	5	5	3	4	4	4	4	4	3	2	3	5	5	3	3	5	5	5	4	5	5	5	5	5	D	+5% longer
1668196087.948	60	female	ENG	American	yes	rural	yes	MSc/MA	Yes	No	1	No	Yes	positive	2	3.875	3.11111	3.22222	3.125	3.8	1	5	3	5	3	3	4	2	3	3	2	2	2	2	5	4	4	3	5	3	3	2	4	3	3	1	3	D	-15% shorter
1668316446.313	32	female	ENG	American	yes	metropolitan	yes	BSc/BA	Yes	Yes (own)	2	No	Yes	neutral	6	3	3.55556	3.77778	2.875	3.1	2	5	5	5	3	3	4	4	3	3	2	4	3	3	5	5	2	2	5	4	1	2	2	4	5	4	4	D	+15% longer
1668114320.133	40	female	ENG	American	yes	urban	yes	MSc/MA	No	Yes (own)	3	Yes	Yes	positive	6	2.75	3.44444	3.88889	2.5	4.1	2	5	5	5	2	2	4	4	2	3	2	2	2	2	5	5	4	2	5	2	2	2	3	4	5	4	4	D	-15% shorter
1668109611.662	38	female	ENG	American	yes	large metropolitan	yes	non-university	No	No	0	No	Yes	negative	3	3.5	3.77778	2.22222	4.375	4.1	4	5	5	5	4	4	2	4	2	3	2	2	2	4	5	5	4	5	5	5	1	4	2	4	5	4	5	E	-15% shorter
1668113211.049	52	female	ENG	American	yes	large metropolitan	yes	BSc/BA	Yes	No	0	No	Yes	positive	4	1.125	3.66667	3.55556	4	2.9	1	5	5	5	4	4	2	4	4	4	4	2	4	3	5	5	1	5	5	4	1	2	2	3	4	4	4	E	-5% shorter
1668114296.531	30	female	ENG	American	yes	large metropolitan	yes	BSc/BA	No	No	0	No	Yes	positive	6	4.25	4.44444	4.22222	2.5	4.2	2	5	5	5	5	2	3	4	4	4	4	2	3	4	4	5	4	2	5	4	2	2	2	2	5	2	4	E	-15% shorter
1668114469.983	33	other	ENG	American	yes	large metropolitan	yes	BSc/BA	Yes	No	0	Don't know	Yes (without care)	positive	7	1.25	4.11111	2.66667	3.375	4.2	1	5	5	4	1	1	4	4	3	3	4	1	3	3	5	5	1	3	3	4	2	2	5	1	2	1	5	E	-15% shorter
1668116427.98	34	female	ENG	American	yes	large metropolitan	yes	BSc/BA	Yes	No	0	Yes	Yes	positive	4	4.125	4.22222	4.44444	3	4.5	1	5	5	5	5	5	3	4	3	3	3	2	4	4	5	5	1	2	5	5	1	3	4	4	5	4	5	E	-5% shorter
1668118819.787	22	female	ENG	American	yes	large metropolitan	yes	BSc/BA	Yes	No	0	Yes	No	neutral	7	2.5	3.66667	3.44444	4	3.5	5	5	5	5	5	3	4	4	4	3	4	2	4	4	5	5	5	3	5	5	3	4	5	5	5	5	5	E	-15% shorter
1668125662.205	55	female	ENG	American	yes	large metropolitan	yes	MSc/MA	Yes	No	2	No	Yes	neutral	7	1.75	3.44444	5	4.25	4.8	3	3	5	5	3	4	3	3	4	4	4	1	2	4	5	5	2	4	5	3	1	2	5	1	1	1	5	E	-5% shorter
1668193165.393	30	female	ENG	American	yes	large metropolitan	yes	PhD	Yes	No	0	No	Yes	negative	5	1.75	4.55556	4.88889	1.75	3.6	2	5	5	5	4	4	2	3	4	4	4	1	1	3	4	4	1	5	1	2	3	4	4	4	4	1	5	E	-5% shorter
1668119959.917	35	female	ENG	American	yes	large metropolitan	yes (vet)	BSc/BA	Yes	No	0	Yes	Yes	positive	7	2.375	3.77778	4.33333	3.5	4.6	5	5	5	5	2	5	4	3	4	4	3	1	2	4	3	5	1	4	5	3	4	3	5	4	2	1	5	E	+5% longer
1668812098.223	39	female	ENG	American	yes	large metropolitan	no	BSc/BA	No	No	0	Don't know	Yes	positive	2	4.125	2.88889	3	4.75	4	1	4	4	5	1	3	3	4	4	3	3	2	3	3	5	5	2	2	3	5	2	4	3	2	2	3	3	E	-5% shorter
1668108796.572	31	female	ENG	American	yes	metropolitan	yes	BSc/BA	No	No	0	No	Yes	positive	2	3.25	4.11111	3.55556	3.125	3.7	3	4	5	5	2	3	4	4	4	4	2	1	1	3	4	5	3	4	4	3	2	3	3	1	2	1	4	E	-5% shorter
1668117760.95	34	female	ENG	American	yes	metropolitan	yes	MSc/MA	Yes	No	0	No	Yes	positive	6	3.75	4	3	2.5	3.8	2	5	5	5	3	2	2	4	4	3	4	1	2	4	3	5	1	4	4	4	4	2	2	2	3	1	4	E	+15% longer
1668140368.415	53	female	ENG	American	yes	metropolitan	yes	BSc/BA	Yes	Yes (not own)	0	No	Yes	negative	4	4.375	3.33333	4.44444	2.75	4	5	5	5	5	1	4	4	4	4	3	4	2	2	4	3	5	1	3	5	3	3	2	3	3	5	3	5	E	+15% longer
1668194735.66	31	male	ENG	American	yes	metropolitan	yes	non-university	Yes	No	0	Don't know	Yes	negative	7	3.5	3.66667	3	3.875	3.4	4	5	5	5	3	4	3	4	4	4	4	3	2	3	5	4	3	4	5	4	3	4	5	4	3	3	4	E	-15% shorter
1668207045.334	54	female	ENG	American	yes	metropolitan	yes	PhD	No	No	0	No	Yes	positive	5	4.5	3.33333	3.55556	4.125	4.6	1	5	4	5	1	4	2	3	3	4	4	2	1	4	5	5	2	4	3	4	1	4	4	3	3	3	5	E	-5% shorter
1668228636.344	53	female	ENG	American	yes	metropolitan	yes	BSc/BA	Yes	Yes (not own)	0	No	Yes	negative	3	4	3.33333	4.11111	2	3.8	5	5	5	5	2	4	4	4	4	4	4	2	2	4	4	5	2	4	5	4	2	3	3	3	4	3	4	E	+5% longer
1672784830.506	71	female	ENG	American	yes	metropolitan	no	non-university	Yes	Yes (own)	2	No	Yes	neutral	6	3.375	4.66667	4.11111	2.5	3.3	3	3	5	5	4	4	4	4	3	4	4	3	1	3	5	5	5	5	5	5	4	4	5	4	5	4	5	E	-5% shorter
1668116966.795	49	female	ENG	American	yes	urban	yes	BSc/BA	Yes	No	0	No	Yes	positive	2	2.875	2.44444	3.88889	2.375	3.2	3	4	2	5	1	4	3	3	4	4	3	2	4	1	4	4	4	5	5	5	1	4	4	1	3	2	5	E	+15% longer
1668147698.091	37	female	ENG	American	yes	urban	yes	BSc/BA	Yes	Yes (own)	2	No	Yes	neutral	6	4.125	3.88889	3.33333	2.875	4.1	5	5	5	5	1	1	4	4	4	4	4	2	2	3	5	5	3	5	4	3	3	4	3	3	3	3	4	E	-5% shorter
1669331573.935	62	female	ENG	American	yes	urban	yes	BSc/BA	Yes	No	0	No	Yes	positive	5	2.625	4.22222	4.33333	1.5	3.4	3	5	5	5	1	1	4	4	4	4	4	1	3	3	5	5	1	5	5	3	1	4	5	3	3	1	4	E	+5% longer
1668207897.502	25	female	ENG	American	yes	urban	yes (vet)	PhD	Yes	No	0	No	Yes	neutral	4	1.125	3.55556	3.33333	4.5	3.8	4	5	5	5	5	3	3	4	4	1	3	1	2	3	5	5	3	2	5	4	2	2	4	4	4	4	5	E	-5% shorter
1668175890.487	24	male	ENG	American	yes	urban	no	BSc/BA	Yes	No	0	Don't know	Yes	neutral	0	1.25	2.77778	2.66667	4.25	2.4	2	5	5	4	3	4	3	4	4	4	4	2	2	2	5	5	2	3	5	4	4	1	4	2	1	1	4	E	-5% shorter
1668188255.048	55	female	ENG	American	yes	urban	no	PhD	No	No	0	No	Yes	negative	5	2.125	3.55556	2.44444	4	3.7	1	5	5	5	1	4	2	4	3	3	3	2	2	4	5	5	4	1	4	5	2	5	4	2	2	2	4	E	+5% longer
1668225487.072	39	female	ENG	American	yes	urban	no	MSc/MA	Yes	Yes (own)	2	No	Yes	positive	3	3.25	4.88889	3.55556	2	1.7	1	5	5	5	5	3	4	4	4	2	1	1	3	2	4	5	4	2	4	4	3	3	5	3	1	1	4	E	-15% shorter
1680859799.772	45	female	ENG	American	yes	urban	no	BSc/BA	No	No	2	No	Yes	positive	6	3.5	3.33333	3.77778	2.75	3.4	1	5	2	5	4	1	4	4	4	3	4	3	4	2	5	5	2	1	5	3	1	1	3	4	3	1	4	E	-5% shorter
1680882461.446	55	female	ENG	American	yes	urban	no	MSc/MA	Yes	No	1	No	Yes	positive	5	2.875	3.44444	4	2.125	3	1	4	4	5	2	3	4	4	3	3	4	1	1	2	5	5	2	3	4	1	4	2	2	3	3	3	2	E	-15% shorter
1680922624.402	35	female	ENG	American	yes	urban	no	BSc/BA	No	No	0	No	Yes	positive	4	2.25	3.77778	3.55556	3.5	4.1	3	5	5	5	5	5	3	4	1	4	3	3	2	4	5	5	3	4	5	3	4	4	4	3	3	3	5	E	-15% shorter
1668110570.761	26	other	ENG	American	yes	small urban	yes	BSc/BA	Yes	No	0	Don't know	Yes	negative	7	3	3.33333	4	2.75	3.7	5	4	5	5	2	5	3	3	4	4	4	4	1	3	5	5	3	5	4	5	4	4	5	5	5	5	5	E	+5% longer
1668184492.319	31	female	ENG	American	yes	small urban	yes	PhD	Yes	No	0	Don't know	Yes	neutral	4	1.875	4.22222	4.33333	3.625	4.3	3	5	5	5	3	2	4	2	4	2	2	1	3	3	4	5	2	3	5	5	2	3	5	1	3	1	4	E	-5% shorter
1668200407.948	31	female	ENG	American	yes	small urban	yes	BSc/BA	Yes	No	0	No	Yes	neutral	2	3.375	4	4.33333	3.125	3.5	3	5	5	5	4	1	4	4	4	4	4	4	3	4	5	5	4	5	5	5	4	1	1	5	5	4	5	E	-15% shorter
1668145748.664	60	female	ENG	American	yes	small urban	yes (vet)	PhD	Yes	No	2	No	Yes	negative	6	4.25	2.77778	3.22222	3	3.4	3	5	4	5	3	1	4	3	4	3	2	2	1	3	4	4	3	2	3	2	1	3	3	3	3	2	3	E	-5% shorter
1680878202.875	28	female	ENG	American	yes	small urban	yes (vet)	BSc/BA	Yes	No	0	Yes	Yes	positive	7	2.75	4	4.33333	2.625	3.4	3	5	5	5	5	5	3	3	2	3	2	1	2	2	4	5	3	3	5	5	3	4	5	5	5	5	5	E	-15% shorter
1668105387.746	64	female	ENG	American	yes	small urban	no	PhD	No	No	2	No	Yes	neutral	3	2.75	2.88889	3.55556	3	3.8	3	5	5	5	5	4	4	4	4	3	3	2	3	4	5	5	3	4	4	4	1	4	2	3	2	1	5	E	+5% longer
1668126429.427	56	female	ENG	American	yes	small urban	no	PhD	Yes	No	2	No	Yes	negative	5	4.25	4.44444	4	2.5	4	4	5	4	5	1	2	4	3	2	3	4	1	1	1	5	4	3	2	5	5	2	2	4	4	4	1	2	E	+15% longer
1668724212.913	30	male	ENG	American	yes	small urban	no	BSc/BA	Yes	No	0	Yes	Yes	neutral	5	2.5	3.44444	2.55556	3.875	4	3	4	4	5	4	3	4	4	4	4	3	2	2	2	5	5	3	4	5	3	5	4	3	4	4	2	4	E	-15% shorter
1680841106.112	58	female	ENG	American	yes	small urban	no	BSc/BA	Yes	No	0	No	Yes	positive	5	2	3.44444	3.33333	4	4	3	5	5	5	5	3	4	4	4	4	4	4	4	4	5	5	4	3	5	5	3	3	4	5	5	5	5	E	-15% shorter
1668108193.863	46	female	ENG	American	yes	small urban	yes	PhD	Yes	No	1	No	Yes	negative	6	2.5	3.66667	4.11111	3.625	3.4	5	1	5	5	1	2	4	4	4	4	4	3	2	2	5	5	1	5	2	2	1	3	5	2	5	1	5	E	+15% longer
1668110699.158	65	female	ENG	American	yes	rural	yes	BSc/BA	Yes	No	0	No	Yes	negative	6	2.25	3.66667	3.88889	1.625	3.4	4	5	5	5	3	5	3	4	4	4	4	4	3	3	5	5	4	5	5	5	2	2	4	5	3	3	4	E	-5% shorter
1668135410.778	28	female	ENG	American	yes	rural	yes	non-university	No	No	0	Yes	Yes	neutral	4	4.375	4.66667	4	1.625	4	4	4	4	4	3	3	3	3	2	3	2	2	2	3	1	1	3	1	1	1	3	1	1	1	1	3	1	E	+5% longer
1668172957.023	57	male	ENG	American	yes	rural	yes	non-university	No	No	0	No	Yes	negative	7	3	4	3.77778	2.375	4.4	2	4	5	5	1	4	2	4	4	4	4	4	2	4	5	5	1	4	5	5	1	2	4	5	5	5	5	E	-15% shorter
1680836471.781	38	female	ENG	American	yes	rural	yes (vet)	BSc/BA	Yes	No	2	No	Yes	positive	7	3.5	4	3.22222	4.25	4.4	3	5	5	5	5	3	3	4	4	4	4	4	3	4	5	5	4	3	5	4	4	3	3	5	4	3	5	E	-15% shorter
1668191333.572	23	male	ENG	American	yes	rural	no	BSc/BA	Yes	No	0	Yes	Yes	positive	4	2.25	2.77778	3.44444	3.125	3.5	3	5	5	4	4	1	4	2	4	4	3	2	2	4	5	5	2	3	4	4	3	3	2	2	2	1	5	E	-5% shorter
1680850366.598	64	female	ENG	American	yes	rural	no	MSc/MA	Yes	No	1	No	Yes	positive	5	4	3.44444	4.44444	2.625	3.3	2	3	5	5	5	3	4	4	4	4	4	2	4	3	5	5	2	2	5	5	3	5	5	3	3	2	2	E	-15% shorter
1680865672.747	55	female	ENG	American	yes	rural	no	MSc/MA	No	No	2	No	Yes	positive	3	4.25	4.33333	4.55556	1.125	3.8	3	5	4	4	1	2	4	3	4	3	3	3	3	1	5	5	1	1	5	1	1	3	4	4	4	2	2	E	-15% shorter
1680882433.412	56	female	ENG	American	yes	rural	no	MSc/MA	Yes	No	0	No	Yes	positive	6	3.5	4.55556	3.11111	2.75	3.3	3	5	5	5	5	3	4	4	4	4	4	4	4	3	5	5	3	3	5	3	3	3	3	5	5	5	5	E	-15% shorter
1680894004.575	31	female	ENG	American	yes	rural	no	BSc/BA	No	Yes (not own)	0	No	Yes	positive	6	2.5	4.44444	3.44444	3.75	3.8	5	5	5	5	5	3	4	4	4	4	4	2	3	4	5	5	3	5	5	4	4	5	5	4	5	4	5	E	+15% longer
1668118247.684	35	female	ENG	American	yes	large metropolitan	yes	BSc/BA	Yes	No	0	Yes	Yes	negative	7	3.375	4.22222	4	2.125	4.2	1	5	5	5	2	1	4	4	4	3	3	1	2	2	5	5	2	3	5	3	3	4	4	1	1	1	3	E	+5% longer
1668357234.077	26	female	ENG	American	yes	large metropolitan	yes	BSc/BA	Yes	Yes (own)	1	Yes	Yes	neutral	4	5	4.55556	3.66667	2.625	3.9	3	5	5	5	4	2	4	4	4	3	3	2	2	2	5	5	1	3	5	1	1	4	4	4	4	2	4	E	-5% shorter
1668217232.603	33	female	ENG	American	yes	metropolitan	no	MSc/MA	No	No	0	No	Yes	negative	6	4.875	4.44444	4	4.375	4.9	5	5	4	4	1	1	3	4	4	4	4	4	1	4	5	5	4	5	5	5	5	2	5	5	5	5	5	E	+15% longer
1668177490.754	38	female	ENG	American	yes	rural	yes (vet)	BSc/BA	Yes	No	0	No	Yes	negative	6	2.25	3.33333	3.88889	3.625	4.1	4	5	5	4	2	1	4	4	4	4	4	3	2	2	5	5	3	2	5	3	3	3	2	3	4	3	4	E	-15% shorter
1668210429.549	37	female	ENG	American	yes	metropolitan	yes	PhD	Yes	No	0	Don't know	Yes	negative	4	3.25	3.66667	4.33333	2.25	4.3	4	4	5	5	1	4	3	4	4	3	3	3	1	2	4	5	4	5	3	3	2	3	4	4	3	4	5	E	-5% shorter
1668104213.642	57	female	ENG	American	yes	large metropolitan	yes	PhD	Yes	No	0	No	Yes	positive	4	1.875	3.11111	4.44444	3.5	3.9	5	5	5	5	5	5	1	2	4	1	1	1	1	1	5	5	5	5	5	5	5	1	5	5	5	5	5	E	-15% shorter
1668220312.799	56	female	ENG	American	yes	urban	yes	MSc/MA	No	No	2	No	Yes	positive	7	3.25	3.77778	3.22222	3.75	4.2	3	4	4	4	4	2	4	4	4	2	2	1	2	3	5	5	4	3	5	5	3	4	3	3	2	2	5	E	-15% shorter
1668217104.913	54	female	ENG	American	yes	large metropolitan	yes	BSc/BA	No	No	0	No	Yes	neutral	4	1.25	4.11111	2.88889	3.5	3.9	4	4	3	5	1	1	3	2	3	3	3	1	3	3	4	5	1	1	3	5	1	4	5	1	4	1	4	E	+15% longer
1668208025.024	33	female	ENG	American	yes	urban	yes	PhD	Yes	No	0	No	Yes	neutral	4	3.25	4.33333	3.88889	3.75	4.3	5	4	5	3	2	2	3	4	4	3	3	2	2	3	5	5	3	5	5	5	4	3	3	2	3	2	5	E	+5% longer
1668114578.403	65	female	ENG	American	yes	large metropolitan	no	PhD	No	No	1	No	Yes	neutral	2	3.625	3.55556	3.77778	1.5	4.2	1	2	5	5	5	5	3	3	4	3	3	3	3	2	5	5	4	3	5	5	2	4	4	1	3	1	1	E	+5% longer
1668222984.279	57	female	ENG	American	yes	small urban	no	BSc/BA	Yes	No	0	No	Yes	negative	5	2.375	2.77778	2.88889	3.625	3.4	3	5	5	5	3	3	4	4	4	4	4	4	2	3	4	5	4	4	3	4	3	2	5	4	3	3	5	E	-15% shorter
1668156942.561	59	female	ENG	American	yes	rural	yes	MSc/MA	Yes	No	2	No	Yes	negative	6	2.125	3.44444	3.44444	2.75	4.2	5	5	5	5	3	4	3	3	3	3	3	3	1	3	5	5	3	5	4	3	3	3	4	5	4	3	5	E	+15% longer
1668186603.28	62	female	ENG	American	yes	large metropolitan	yes	BSc/BA	Yes	No	0	No	Yes	positive	4	4.375	3.77778	3.88889	4	4.3	5	5	5	5	1	1	4	4	4	2	3	1	2	3	5	5	2	3	4	5	4	3	4	1	3	3	5	E	-5% shorter
1668232856.01	25	female	ENG	American	yes	large metropolitan	yes	BSc/BA	No	No	0	No	No	neutral	5	3.125	4.22222	4	3.5	3.5	4	5	5	5	4	3	2	4	4	4	4	1	2	3	5	5	4	4	5	2	2	3	4	2	4	1	4	E	-15% shorter
1668190617.412	46	female	ENG	American	yes	large metropolitan	yes (vet)	BSc/BA	Yes	No	0	No	Yes	negative	7	2.5	3.11111	3.55556	3	3.4	2	4	4	4	2	3	4	2	4	4	4	1	3	3	3	4	4	5	4	3	2	2	2	2	2	2	4	E	-15% shorter
1680901019.34	70	female	ENG	American	yes	large metropolitan	no	BSc/BA	No	No	1	No	Yes	positive	6	2.875	3.88889	3.77778	3.375	3.8	3	5	5	5	3	2	3	4	3	4	4	3	3	2	5	4	2	2	5	2	4	4	4	4	3	3	4	E	-15% shorter
1668107295.703	57	male	ENG	American	yes	metropolitan	no	BSc/BA	No	No	1	Don't know	Yes	neutral	3	4	3	3.11111	3.125	4.7	3	4	5	5	5	2	4	4	4	4	4	4	2	4	5	5	3	4	5	4	4	4	4	4	4	4	5	E	+15% longer
1668110395.656	39	female	ENG	American	yes	urban	yes	MSc/MA	Yes	No	0	No	Yes	negative	5	2.375	3.88889	3.66667	3.125	3	2	4	5	5	5	5	2	3	2	2	3	2	2	3	4	5	4	4	5	5	1	4	4	2	4	2	4	E	+5% longer
1668130019.656	53	female	ENG	American	yes	urban	yes	MSc/MA	Yes	No	0	No	Yes	neutral	5	3.5	3.44444	3.66667	2.875	4	4	5	5	5	3	4	3	4	4	4	4	4	1	4	5	5	1	5	5	4	1	2	5	4	4	2	5	E	+15% longer
1668190392.994	25	female	ENG	American	yes	urban	yes	MSc/MA	Yes	No	0	No	Yes	neutral	3	4.375	3.66667	3.44444	4.125	4.4	4	3	5	5	5	4	3	3	3	1	3	1	2	3	4	5	4	1	4	4	3	3	2	3	1	1	4	E	-5% shorter
1668166562.764	57	female	ENG	American	yes	urban	yes (vet)	PhD	Yes	No	0	No	Yes	positive	4	4	4.11111	3.11111	2.5	3.9	4	4	5	5	2	2	3	3	3	3	3	3	2	4	4	4	4	4	4	4	1	3	3	3	3	2	5	E	-5% shorter
1668169983.318	53	female	ENG	American	yes	urban	no	MSc/MA	Yes	No	0	No	Yes	negative	6	2.875	3.77778	3.11111	4.5	5	5	5	5	5	2	2	3	4	4	4	4	4	1	4	5	5	4	5	5	4	2	5	5	5	3	3	4	E	+15% longer
1668194324.018	32	female	ENG	American	yes	urban	no	PhD	Yes	No	0	Yes	Yes	negative	7	2.5	4.44444	3.88889	2.875	4.3	4	5	5	5	5	3	4	4	4	4	4	3	3	4	5	5	2	4	5	5	2	3	4	4	4	3	5	E	-5% shorter
1668273864.375	31	female	ENG	American	yes	urban	no	MSc/MA	Yes	Yes (own)	1	Yes	Yes	negative	4	2.875	2.88889	2.66667	3.875	2.6	2	4	5	5	2	1	4	4	4	4	4	2	2	4	5	5	2	2	3	1	1	1	1	3	3	3	4	E	-5% shorter
1672338175.086	65	female	ENG	American	yes	urban	no	non-university	Yes	No	2	No	Yes	negative	6	3.375	3.44444	3.77778	3.875	4.6	3	5	5	5	3	2	3	4	4	4	4	4	2	3	4	5	3	2	4	3	2	2	4	5	4	4	3	E	+15% longer
1680839114.176	36	female	ENG	American	yes	urban	no	BSc/BA	No	Yes (not own)	3	Yes	Yes	positive	2	2.25	4.11111	3.55556	2.875	4.2	3	5	5	5	5	3	4	4	4	4	4	4	2	4	5	5	3	3	5	5	3	3	5	5	5	3	5	E	-5% shorter
1680839720.725	34	female	ENG	American	yes	urban	no	MSc/MA	Yes	No	0	No	Yes	positive	6	3.25	3.33333	3.66667	3.75	3.8	4	4	5	5	5	5	3	4	3	4	4	3	2	4	5	5	3	5	5	5	4	4	5	4	5	5	5	E	-15% shorter
1668109082.324	32	female	ENG	American	yes	small urban	yes	PhD	Yes	No	0	Don't know	Yes	negative	6	3.125	2.77778	3.22222	3.625	3.6	2	3	5	5	3	4	2	4	3	4	4	2	3	4	5	5	4	3	3	5	1	3	3	3	3	1	5	E	+15% longer
1668182892.997	60	male	ENG	American	yes	small urban	yes	PhD	Yes	No	2	No	Yes	negative	3	3.625	4	3.66667	2.375	4.8	5	5	5	5	3	2	4	4	4	4	4	3	3	3	5	5	4	3	5	5	3	3	5	5	5	3	5	E	-5% shorter
1668108821.516	41	female	ENG	American	yes	rural	yes	BSc/BA	Yes	No	0	Don't know	Yes	neutral	5	2.75	3.22222	4.55556	3.625	2.9	5	4	4	4	2	2	3	4	4	4	4	3	2	3	4	5	1	5	5	3	2	1	4	4	4	3	4	E	-5% shorter
1668212455.079	54	female	ENG	American	yes	rural	yes (vet)	PhD	Yes	No	1	No	Yes	negative	7	2.5	4.33333	3.66667	3.5	4.1	1	4	5	5	2	1	3	4	4	4	4	2	2	3	4	5	2	4	4	4	2	2	4	3	4	3	4	E	-15% shorter
1668194946.516	27	female	ENG	American	yes	metropolitan	yes (vet)	MSc/MA	Yes	No	0	No	Yes	neutral	3	2.5	3.44444	3.22222	4.25	4.1	1	5	5	5	3	2	1	4	4	4	4	4	4	4	5	5	3	1	5	4	5	3	3	5	5	5	5	E	-15% shorter
1668192852.788	30	female	ENG	American	yes	urban	yes	non-university	No	No	0	No	Yes	negative	6	1.625	3.22222	2.44444	4.75	3.9	2	5	5	5	4	5	1	4	4	4	3	3	2	3	5	5	4	4	4	4	3	2	4	4	5	3	5	E	-5% shorter
1668219361.154	24	other	ENG	American	yes	rural	yes	non-university	No	No	0	Don't know	Yes	positive	5	1.5	3.88889	3	3.875	4	1	5	5	5	2	5	1	2	1	2	1	1	1	3	2	4	1	5	5	5	1	4	4	4	5	1	4	E	+15% longer
1668128916.327	29	female	ENG	American	yes	small urban	yes	BSc/BA	No	No	0	No	Yes	negative	5	1.875	3.33333	3.22222	4.375	3.9	4	4	5	5	3	4	3	4	3	4	4	3	2	2	4	5	3	5	5	3	4	4	4	4	3	3	4	E	+5% longer
1668175505.525	39	female	ENG	American	yes	rural	yes	PhD	Yes	Yes (own)	1	Yes	Yes	negative	7	4.5	3.55556	1.77778	4.375	3.1	2	5	5	5	5	3	4	4	4	4	4	3	2	3	5	5	3	3	5	5	5	4	5	5	5	5	5	E	+5% longer
1668196087.948	60	female	ENG	American	yes	rural	yes	MSc/MA	Yes	No	1	No	Yes	positive	2	3.875	3.11111	3.22222	3.125	3.8	1	5	3	5	3	3	4	2	3	3	2	2	2	2	5	4	4	3	5	3	3	2	4	3	3	1	3	E	-15% shorter
1668316446.313	32	female	ENG	American	yes	metropolitan	yes	BSc/BA	Yes	Yes (own)	2	No	Yes	neutral	6	3	3.55556	3.77778	2.875	3.1	2	5	5	5	3	3	4	4	3	3	2	4	3	3	5	5	2	2	5	4	1	2	2	4	5	4	4	E	-15% shorter
1668114320.133	40	female	ENG	American	yes	urban	yes	MSc/MA	No	Yes (own)	3	Yes	Yes	positive	6	2.75	3.44444	3.88889	2.5	4.1	2	5	5	5	2	2	4	4	2	3	2	2	2	2	5	5	4	2	5	2	2	2	3	4	5	4	4	E	-15% shorter
1668109611.662	38	female	ENG	American	yes	large metropolitan	yes	non-university	No	No	0	No	Yes	negative	3	3.5	3.77778	2.22222	4.375	4.1	4	5	5	5	4	4	2	4	2	3	2	2	2	4	5	5	4	5	5	5	1	4	2	4	5	4	5	F	-5% shorter
1668113211.049	52	female	ENG	American	yes	large metropolitan	yes	BSc/BA	Yes	No	0	No	Yes	positive	4	1.125	3.66667	3.55556	4	2.9	1	5	5	5	4	4	2	4	4	4	4	2	4	3	5	5	1	5	5	4	1	2	2	3	4	4	4	F	+15% longer
1668114296.531	30	female	ENG	American	yes	large metropolitan	yes	BSc/BA	No	No	0	No	Yes	positive	6	4.25	4.44444	4.22222	2.5	4.2	2	5	5	5	5	2	3	4	4	4	4	2	3	4	4	5	4	2	5	4	2	2	2	2	5	2	4	F	+15% longer
1668114469.983	33	other	ENG	American	yes	large metropolitan	yes	BSc/BA	Yes	No	0	Don't know	Yes (without care)	positive	7	1.25	4.11111	2.66667	3.375	4.2	1	5	5	4	1	1	4	4	3	3	4	1	3	3	5	5	1	3	3	4	2	2	5	1	2	1	5	F	-15% shorter
1668116427.98	34	female	ENG	American	yes	large metropolitan	yes	BSc/BA	Yes	No	0	Yes	Yes	positive	4	4.125	4.22222	4.44444	3	4.5	1	5	5	5	5	5	3	4	3	3	3	2	4	4	5	5	1	2	5	5	1	3	4	4	5	4	5	F	+5% longer
1668118819.787	22	female	ENG	American	yes	large metropolitan	yes	BSc/BA	Yes	No	0	Yes	No	neutral	7	2.5	3.66667	3.44444	4	3.5	5	5	5	5	5	3	4	4	4	3	4	2	4	4	5	5	5	3	5	5	3	4	5	5	5	5	5	F	-15% shorter
1668125662.205	55	female	ENG	American	yes	large metropolitan	yes	MSc/MA	Yes	No	2	No	Yes	neutral	7	1.75	3.44444	5	4.25	4.8	3	3	5	5	3	4	3	3	4	4	4	1	2	4	5	5	2	4	5	3	1	2	5	1	1	1	5	F	-5% shorter
1668193165.393	30	female	ENG	American	yes	large metropolitan	yes	PhD	Yes	No	0	No	Yes	negative	5	1.75	4.55556	4.88889	1.75	3.6	2	5	5	5	4	4	2	3	4	4	4	1	1	3	4	4	1	5	1	2	3	4	4	4	4	1	5	F	+5% longer
1668119959.917	35	female	ENG	American	yes	large metropolitan	yes (vet)	BSc/BA	Yes	No	0	Yes	Yes	positive	7	2.375	3.77778	4.33333	3.5	4.6	5	5	5	5	2	5	4	3	4	4	3	1	2	4	3	5	1	4	5	3	4	3	5	4	2	1	5	F	+5% longer
1668812098.223	39	female	ENG	American	yes	large metropolitan	no	BSc/BA	No	No	0	Don't know	Yes	positive	2	4.125	2.88889	3	4.75	4	1	4	4	5	1	3	3	4	4	3	3	2	3	3	5	5	2	2	3	5	2	4	3	2	2	3	3	F	-5% shorter
1668108796.572	31	female	ENG	American	yes	metropolitan	yes	BSc/BA	No	No	0	No	Yes	positive	2	3.25	4.11111	3.55556	3.125	3.7	3	4	5	5	2	3	4	4	4	4	2	1	1	3	4	5	3	4	4	3	2	3	3	1	2	1	4	F	-15% shorter
1668117760.95	34	female	ENG	American	yes	metropolitan	yes	MSc/MA	Yes	No	0	No	Yes	positive	6	3.75	4	3	2.5	3.8	2	5	5	5	3	2	2	4	4	3	4	1	2	4	3	5	1	4	4	4	4	2	2	2	3	1	4	F	-5% shorter
1668140368.415	53	female	ENG	American	yes	metropolitan	yes	BSc/BA	Yes	Yes (not own)	0	No	Yes	negative	4	4.375	3.33333	4.44444	2.75	4	5	5	5	5	1	4	4	4	4	3	4	2	2	4	3	5	1	3	5	3	3	2	3	3	5	3	5	F	+5% longer
1668194735.66	31	male	ENG	American	yes	metropolitan	yes	non-university	Yes	No	0	Don't know	Yes	negative	7	3.5	3.66667	3	3.875	3.4	4	5	5	5	3	4	3	4	4	4	4	3	2	3	5	4	3	4	5	4	3	4	5	4	3	3	4	F	+5% longer
1668207045.334	54	female	ENG	American	yes	metropolitan	yes	PhD	No	No	0	No	Yes	positive	5	4.5	3.33333	3.55556	4.125	4.6	1	5	4	5	1	4	2	3	3	4	4	2	1	4	5	5	2	4	3	4	1	4	4	3	3	3	5	F	+5% longer
1668228636.344	53	female	ENG	American	yes	metropolitan	yes	BSc/BA	Yes	Yes (not own)	0	No	Yes	negative	3	4	3.33333	4.11111	2	3.8	5	5	5	5	2	4	4	4	4	4	4	2	2	4	4	5	2	4	5	4	2	3	3	3	4	3	4	F	-15% shorter
1672784830.506	71	female	ENG	American	yes	metropolitan	no	non-university	Yes	Yes (own)	2	No	Yes	neutral	6	3.375	4.66667	4.11111	2.5	3.3	3	3	5	5	4	4	4	4	3	4	4	3	1	3	5	5	5	5	5	5	4	4	5	4	5	4	5	F	-5% shorter
1668116966.795	49	female	ENG	American	yes	urban	yes	BSc/BA	Yes	No	0	No	Yes	positive	2	2.875	2.44444	3.88889	2.375	3.2	3	4	2	5	1	4	3	3	4	4	3	2	4	1	4	4	4	5	5	5	1	4	4	1	3	2	5	F	-5% shorter
1668147698.091	37	female	ENG	American	yes	urban	yes	BSc/BA	Yes	Yes (own)	2	No	Yes	neutral	6	4.125	3.88889	3.33333	2.875	4.1	5	5	5	5	1	1	4	4	4	4	4	2	2	3	5	5	3	5	4	3	3	4	3	3	3	3	4	F	+5% longer
1669331573.935	62	female	ENG	American	yes	urban	yes	BSc/BA	Yes	No	0	No	Yes	positive	5	2.625	4.22222	4.33333	1.5	3.4	3	5	5	5	1	1	4	4	4	4	4	1	3	3	5	5	1	5	5	3	1	4	5	3	3	1	4	F	-15% shorter
1668207897.502	25	female	ENG	American	yes	urban	yes (vet)	PhD	Yes	No	0	No	Yes	neutral	4	1.125	3.55556	3.33333	4.5	3.8	4	5	5	5	5	3	3	4	4	1	3	1	2	3	5	5	3	2	5	4	2	2	4	4	4	4	5	F	+5% longer
1668175890.487	24	male	ENG	American	yes	urban	no	BSc/BA	Yes	No	0	Don't know	Yes	neutral	0	1.25	2.77778	2.66667	4.25	2.4	2	5	5	4	3	4	3	4	4	4	4	2	2	2	5	5	2	3	5	4	4	1	4	2	1	1	4	F	+5% longer
1668188255.048	55	female	ENG	American	yes	urban	no	PhD	No	No	0	No	Yes	negative	5	2.125	3.55556	2.44444	4	3.7	1	5	5	5	1	4	2	4	3	3	3	2	2	4	5	5	4	1	4	5	2	5	4	2	2	2	4	F	+5% longer
1668225487.072	39	female	ENG	American	yes	urban	no	MSc/MA	Yes	Yes (own)	2	No	Yes	positive	3	3.25	4.88889	3.55556	2	1.7	1	5	5	5	5	3	4	4	4	2	1	1	3	2	4	5	4	2	4	4	3	3	5	3	1	1	4	F	+5% longer
1680859799.772	45	female	ENG	American	yes	urban	no	BSc/BA	No	No	2	No	Yes	positive	6	3.5	3.33333	3.77778	2.75	3.4	1	5	2	5	4	1	4	4	4	3	4	3	4	2	5	5	2	1	5	3	1	1	3	4	3	1	4	F	-5% shorter
1680882461.446	55	female	ENG	American	yes	urban	no	MSc/MA	Yes	No	1	No	Yes	positive	5	2.875	3.44444	4	2.125	3	1	4	4	5	2	3	4	4	3	3	4	1	1	2	5	5	2	3	4	1	4	2	2	3	3	3	2	F	-15% shorter
1680922624.402	35	female	ENG	American	yes	urban	no	BSc/BA	No	No	0	No	Yes	positive	4	2.25	3.77778	3.55556	3.5	4.1	3	5	5	5	5	5	3	4	1	4	3	3	2	4	5	5	3	4	5	3	4	4	4	3	3	3	5	F	+5% longer
1668110570.761	26	other	ENG	American	yes	small urban	yes	BSc/BA	Yes	No	0	Don't know	Yes	negative	7	3	3.33333	4	2.75	3.7	5	4	5	5	2	5	3	3	4	4	4	4	1	3	5	5	3	5	4	5	4	4	5	5	5	5	5	F	-5% shorter
1668184492.319	31	female	ENG	American	yes	small urban	yes	PhD	Yes	No	0	Don't know	Yes	neutral	4	1.875	4.22222	4.33333	3.625	4.3	3	5	5	5	3	2	4	2	4	2	2	1	3	3	4	5	2	3	5	5	2	3	5	1	3	1	4	F	-5% shorter
1668200407.948	31	female	ENG	American	yes	small urban	yes	BSc/BA	Yes	No	0	No	Yes	neutral	2	3.375	4	4.33333	3.125	3.5	3	5	5	5	4	1	4	4	4	4	4	4	3	4	5	5	4	5	5	5	4	1	1	5	5	4	5	F	+5% longer
1668145748.664	60	female	ENG	American	yes	small urban	yes (vet)	PhD	Yes	No	2	No	Yes	negative	6	4.25	2.77778	3.22222	3	3.4	3	5	4	5	3	1	4	3	4	3	2	2	1	3	4	4	3	2	3	2	1	3	3	3	3	2	3	F	+5% longer
1680878202.875	28	female	ENG	American	yes	small urban	yes (vet)	BSc/BA	Yes	No	0	Yes	Yes	positive	7	2.75	4	4.33333	2.625	3.4	3	5	5	5	5	5	3	3	2	3	2	1	2	2	4	5	3	3	5	5	3	4	5	5	5	5	5	F	-15% shorter
1668105387.746	64	female	ENG	American	yes	small urban	no	PhD	No	No	2	No	Yes	neutral	3	2.75	2.88889	3.55556	3	3.8	3	5	5	5	5	4	4	4	4	3	3	2	3	4	5	5	3	4	4	4	1	4	2	3	2	1	5	F	-5% shorter
1668126429.427	56	female	ENG	American	yes	small urban	no	PhD	Yes	No	2	No	Yes	negative	5	4.25	4.44444	4	2.5	4	4	5	4	5	1	2	4	3	2	3	4	1	1	1	5	4	3	2	5	5	2	2	4	4	4	1	2	F	+5% longer
1668724212.913	30	male	ENG	American	yes	small urban	no	BSc/BA	Yes	No	0	Yes	Yes	neutral	5	2.5	3.44444	2.55556	3.875	4	3	4	4	5	4	3	4	4	4	4	3	2	2	2	5	5	3	4	5	3	5	4	3	4	4	2	4	F	+5% longer
1680841106.112	58	female	ENG	American	yes	small urban	no	BSc/BA	Yes	No	0	No	Yes	positive	5	2	3.44444	3.33333	4	4	3	5	5	5	5	3	4	4	4	4	4	4	4	4	5	5	4	3	5	5	3	3	4	5	5	5	5	F	-15% shorter
1668108193.863	46	female	ENG	American	yes	small urban	yes	PhD	Yes	No	1	No	Yes	negative	6	2.5	3.66667	4.11111	3.625	3.4	5	1	5	5	1	2	4	4	4	4	4	3	2	2	5	5	1	5	2	2	1	3	5	2	5	1	5	F	+15% longer
1668110699.158	65	female	ENG	American	yes	rural	yes	BSc/BA	Yes	No	0	No	Yes	negative	6	2.25	3.66667	3.88889	1.625	3.4	4	5	5	5	3	5	3	4	4	4	4	4	3	3	5	5	4	5	5	5	2	2	4	5	3	3	4	F	-5% shorter
1668135410.778	28	female	ENG	American	yes	rural	yes	non-university	No	No	0	Yes	Yes	neutral	4	4.375	4.66667	4	1.625	4	4	4	4	4	3	3	3	3	2	3	2	2	2	3	1	1	3	1	1	1	3	1	1	1	1	3	1	F	+15% longer
1668172957.023	57	male	ENG	American	yes	rural	yes	non-university	No	No	0	No	Yes	negative	7	3	4	3.77778	2.375	4.4	2	4	5	5	1	4	2	4	4	4	4	4	2	4	5	5	1	4	5	5	1	2	4	5	5	5	5	F	+15% longer
1680836471.781	38	female	ENG	American	yes	rural	yes (vet)	BSc/BA	Yes	No	2	No	Yes	positive	7	3.5	4	3.22222	4.25	4.4	3	5	5	5	5	3	3	4	4	4	4	4	3	4	5	5	4	3	5	4	4	3	3	5	4	3	5	F	+15% longer
1668191333.572	23	male	ENG	American	yes	rural	no	BSc/BA	Yes	No	0	Yes	Yes	positive	4	2.25	2.77778	3.44444	3.125	3.5	3	5	5	4	4	1	4	2	4	4	3	2	2	4	5	5	2	3	4	4	3	3	2	2	2	1	5	F	-5% shorter
1680850366.598	64	female	ENG	American	yes	rural	no	MSc/MA	Yes	No	1	No	Yes	positive	5	4	3.44444	4.44444	2.625	3.3	2	3	5	5	5	3	4	4	4	4	4	2	4	3	5	5	2	2	5	5	3	5	5	3	3	2	2	F	-15% shorter
1680865672.747	55	female	ENG	American	yes	rural	no	MSc/MA	No	No	2	No	Yes	positive	3	4.25	4.33333	4.55556	1.125	3.8	3	5	4	4	1	2	4	3	4	3	3	3	3	1	5	5	1	1	5	1	1	3	4	4	4	2	2	F	-15% shorter
1680882433.412	56	female	ENG	American	yes	rural	no	MSc/MA	Yes	No	0	No	Yes	positive	6	3.5	4.55556	3.11111	2.75	3.3	3	5	5	5	5	3	4	4	4	4	4	4	4	3	5	5	3	3	5	3	3	3	3	5	5	5	5	F	+15% longer
1680894004.575	31	female	ENG	American	yes	rural	no	BSc/BA	No	Yes (not own)	0	No	Yes	positive	6	2.5	4.44444	3.44444	3.75	3.8	5	5	5	5	5	3	4	4	4	4	4	2	3	4	5	5	3	5	5	4	4	5	5	4	5	4	5	F	-5% shorter
1668118247.684	35	female	ENG	American	yes	large metropolitan	yes	BSc/BA	Yes	No	0	Yes	Yes	negative	7	3.375	4.22222	4	2.125	4.2	1	5	5	5	2	1	4	4	4	3	3	1	2	2	5	5	2	3	5	3	3	4	4	1	1	1	3	F	-5% shorter
1668357234.077	26	female	ENG	American	yes	large metropolitan	yes	BSc/BA	Yes	Yes (own)	1	Yes	Yes	neutral	4	5	4.55556	3.66667	2.625	3.9	3	5	5	5	4	2	4	4	4	3	3	2	2	2	5	5	1	3	5	1	1	4	4	4	4	2	4	F	-5% shorter
1668217232.603	33	female	ENG	American	yes	metropolitan	no	MSc/MA	No	No	0	No	Yes	negative	6	4.875	4.44444	4	4.375	4.9	5	5	4	4	1	1	3	4	4	4	4	4	1	4	5	5	4	5	5	5	5	2	5	5	5	5	5	F	+15% longer
1668177490.754	38	female	ENG	American	yes	rural	yes (vet)	BSc/BA	Yes	No	0	No	Yes	negative	6	2.25	3.33333	3.88889	3.625	4.1	4	5	5	4	2	1	4	4	4	4	4	3	2	2	5	5	3	2	5	3	3	3	2	3	4	3	4	F	+5% longer
1668210429.549	37	female	ENG	American	yes	metropolitan	yes	PhD	Yes	No	0	Don't know	Yes	negative	4	3.25	3.66667	4.33333	2.25	4.3	4	4	5	5	1	4	3	4	4	3	3	3	1	2	4	5	4	5	3	3	2	3	4	4	3	4	5	F	+5% longer
1668104213.642	57	female	ENG	American	yes	large metropolitan	yes	PhD	Yes	No	0	No	Yes	positive	4	1.875	3.11111	4.44444	3.5	3.9	5	5	5	5	5	5	1	2	4	1	1	1	1	1	5	5	5	5	5	5	5	1	5	5	5	5	5	F	-5% shorter
1668220312.799	56	female	ENG	American	yes	urban	yes	MSc/MA	No	No	2	No	Yes	positive	7	3.25	3.77778	3.22222	3.75	4.2	3	4	4	4	4	2	4	4	4	2	2	1	2	3	5	5	4	3	5	5	3	4	3	3	2	2	5	F	+15% longer
1668217104.913	54	female	ENG	American	yes	large metropolitan	yes	BSc/BA	No	No	0	No	Yes	neutral	4	1.25	4.11111	2.88889	3.5	3.9	4	4	3	5	1	1	3	2	3	3	3	1	3	3	4	5	1	1	3	5	1	4	5	1	4	1	4	F	+15% longer
1668208025.024	33	female	ENG	American	yes	urban	yes	PhD	Yes	No	0	No	Yes	neutral	4	3.25	4.33333	3.88889	3.75	4.3	5	4	5	3	2	2	3	4	4	3	3	2	2	3	5	5	3	5	5	5	4	3	3	2	3	2	5	F	+5% longer
1668114578.403	65	female	ENG	American	yes	large metropolitan	no	PhD	No	No	1	No	Yes	neutral	2	3.625	3.55556	3.77778	1.5	4.2	1	2	5	5	5	5	3	3	4	3	3	3	3	2	5	5	4	3	5	5	2	4	4	1	3	1	1	F	+5% longer
1668222984.279	57	female	ENG	American	yes	small urban	no	BSc/BA	Yes	No	0	No	Yes	negative	5	2.375	2.77778	2.88889	3.625	3.4	3	5	5	5	3	3	4	4	4	4	4	4	2	3	4	5	4	4	3	4	3	2	5	4	3	3	5	F	-15% shorter
1668156942.561	59	female	ENG	American	yes	rural	yes	MSc/MA	Yes	No	2	No	Yes	negative	6	2.125	3.44444	3.44444	2.75	4.2	5	5	5	5	3	4	3	3	3	3	3	3	1	3	5	5	3	5	4	3	3	3	4	5	4	3	5	F	+5% longer
1668186603.28	62	female	ENG	American	yes	large metropolitan	yes	BSc/BA	Yes	No	0	No	Yes	positive	4	4.375	3.77778	3.88889	4	4.3	5	5	5	5	1	1	4	4	4	2	3	1	2	3	5	5	2	3	4	5	4	3	4	1	3	3	5	F	+5% longer
1668232856.01	25	female	ENG	American	yes	large metropolitan	yes	BSc/BA	No	No	0	No	No	neutral	5	3.125	4.22222	4	3.5	3.5	4	5	5	5	4	3	2	4	4	4	4	1	2	3	5	5	4	4	5	2	2	3	4	2	4	1	4	F	-15% shorter
1668190617.412	46	female	ENG	American	yes	large metropolitan	yes (vet)	BSc/BA	Yes	No	0	No	Yes	negative	7	2.5	3.11111	3.55556	3	3.4	2	4	4	4	2	3	4	2	4	4	4	1	3	3	3	4	4	5	4	3	2	2	2	2	2	2	4	F	+5% longer
1680901019.34	70	female	ENG	American	yes	large metropolitan	no	BSc/BA	No	No	1	No	Yes	positive	6	2.875	3.88889	3.77778	3.375	3.8	3	5	5	5	3	2	3	4	3	4	4	3	3	2	5	4	2	2	5	2	4	4	4	4	3	3	4	F	+15% longer
1668107295.703	57	male	ENG	American	yes	metropolitan	no	BSc/BA	No	No	1	Don't know	Yes	neutral	3	4	3	3.11111	3.125	4.7	3	4	5	5	5	2	4	4	4	4	4	4	2	4	5	5	3	4	5	4	4	4	4	4	4	4	5	F	+5% longer
1668110395.656	39	female	ENG	American	yes	urban	yes	MSc/MA	Yes	No	0	No	Yes	negative	5	2.375	3.88889	3.66667	3.125	3	2	4	5	5	5	5	2	3	2	2	3	2	2	3	4	5	4	4	5	5	1	4	4	2	4	2	4	F	-5% shorter
1668130019.656	53	female	ENG	American	yes	urban	yes	MSc/MA	Yes	No	0	No	Yes	neutral	5	3.5	3.44444	3.66667	2.875	4	4	5	5	5	3	4	3	4	4	4	4	4	1	4	5	5	1	5	5	4	1	2	5	4	4	2	5	F	+5% longer
1668190392.994	25	female	ENG	American	yes	urban	yes	MSc/MA	Yes	No	0	No	Yes	neutral	3	4.375	3.66667	3.44444	4.125	4.4	4	3	5	5	5	4	3	3	3	1	3	1	2	3	4	5	4	1	4	4	3	3	2	3	1	1	4	F	-5% shorter
1668166562.764	57	female	ENG	American	yes	urban	yes (vet)	PhD	Yes	No	0	No	Yes	positive	4	4	4.11111	3.11111	2.5	3.9	4	4	5	5	2	2	3	3	3	3	3	3	2	4	4	4	4	4	4	4	1	3	3	3	3	2	5	F	-15% shorter
1668169983.318	53	female	ENG	American	yes	urban	no	MSc/MA	Yes	No	0	No	Yes	negative	6	2.875	3.77778	3.11111	4.5	5	5	5	5	5	2	2	3	4	4	4	4	4	1	4	5	5	4	5	5	4	2	5	5	5	3	3	4	F	+5% longer
1668194324.018	32	female	ENG	American	yes	urban	no	PhD	Yes	No	0	Yes	Yes	negative	7	2.5	4.44444	3.88889	2.875	4.3	4	5	5	5	5	3	4	4	4	4	4	3	3	4	5	5	2	4	5	5	2	3	4	4	4	3	5	F	-15% shorter
1668273864.375	31	female	ENG	American	yes	urban	no	MSc/MA	Yes	Yes (own)	1	Yes	Yes	negative	4	2.875	2.88889	2.66667	3.875	2.6	2	4	5	5	2	1	4	4	4	4	4	2	2	4	5	5	2	2	3	1	1	1	1	3	3	3	4	F	+5% longer
1672338175.086	65	female	ENG	American	yes	urban	no	non-university	Yes	No	2	No	Yes	negative	6	3.375	3.44444	3.77778	3.875	4.6	3	5	5	5	3	2	3	4	4	4	4	4	2	3	4	5	3	2	4	3	2	2	4	5	4	4	3	F	+5% longer
1680839114.176	36	female	ENG	American	yes	urban	no	BSc/BA	No	Yes (not own)	3	Yes	Yes	positive	2	2.25	4.11111	3.55556	2.875	4.2	3	5	5	5	5	3	4	4	4	4	4	4	2	4	5	5	3	3	5	5	3	3	5	5	5	3	5	F	-15% shorter
1680839720.725	34	female	ENG	American	yes	urban	no	MSc/MA	Yes	No	0	No	Yes	positive	6	3.25	3.33333	3.66667	3.75	3.8	4	4	5	5	5	5	3	4	3	4	4	3	2	4	5	5	3	5	5	5	4	4	5	4	5	5	5	F	+5% longer
1668109082.324	32	female	ENG	American	yes	small urban	yes	PhD	Yes	No	0	Don't know	Yes	negative	6	3.125	2.77778	3.22222	3.625	3.6	2	3	5	5	3	4	2	4	3	4	4	2	3	4	5	5	4	3	3	5	1	3	3	3	3	1	5	F	-5% shorter
1668182892.997	60	male	ENG	American	yes	small urban	yes	PhD	Yes	No	2	No	Yes	negative	3	3.625	4	3.66667	2.375	4.8	5	5	5	5	3	2	4	4	4	4	4	3	3	3	5	5	4	3	5	5	3	3	5	5	5	3	5	F	+15% longer
1668108821.516	41	female	ENG	American	yes	rural	yes	BSc/BA	Yes	No	0	Don't know	Yes	neutral	5	2.75	3.22222	4.55556	3.625	2.9	5	4	4	4	2	2	3	4	4	4	4	3	2	3	4	5	1	5	5	3	2	1	4	4	4	3	4	F	-5% shorter
1668212455.079	54	female	ENG	American	yes	rural	yes (vet)	PhD	Yes	No	1	No	Yes	negative	7	2.5	4.33333	3.66667	3.5	4.1	1	4	5	5	2	1	3	4	4	4	4	2	2	3	4	5	2	4	4	4	2	2	4	3	4	3	4	F	+15% longer
1668194946.516	27	female	ENG	American	yes	metropolitan	yes (vet)	MSc/MA	Yes	No	0	No	Yes	neutral	3	2.5	3.44444	3.22222	4.25	4.1	1	5	5	5	3	2	1	4	4	4	4	4	4	4	5	5	3	1	5	4	5	3	3	5	5	5	5	F	-15% shorter
1668192852.788	30	female	ENG	American	yes	urban	yes	non-university	No	No	0	No	Yes	negative	6	1.625	3.22222	2.44444	4.75	3.9	2	5	5	5	4	5	1	4	4	4	3	3	2	3	5	5	4	4	4	4	3	2	4	4	5	3	5	F	+5% longer
1668219361.154	24	other	ENG	American	yes	rural	yes	non-university	No	No	0	Don't know	Yes	positive	5	1.5	3.88889	3	3.875	4	1	5	5	5	2	5	1	2	1	2	1	1	1	3	2	4	1	5	5	5	1	4	4	4	5	1	4	F	+15% longer
1668128916.327	29	female	ENG	American	yes	small urban	yes	BSc/BA	No	No	0	No	Yes	negative	5	1.875	3.33333	3.22222	4.375	3.9	4	4	5	5	3	4	3	4	3	4	4	3	2	2	4	5	3	5	5	3	4	4	4	4	3	3	4	F	+15% longer
1668175505.525	39	female	ENG	American	yes	rural	yes	PhD	Yes	Yes (own)	1	Yes	Yes	negative	7	4.5	3.55556	1.77778	4.375	3.1	2	5	5	5	5	3	4	4	4	4	4	3	2	3	5	5	3	3	5	5	5	4	5	5	5	5	5	F	+15% longer
1668196087.948	60	female	ENG	American	yes	rural	yes	MSc/MA	Yes	No	1	No	Yes	positive	2	3.875	3.11111	3.22222	3.125	3.8	1	5	3	5	3	3	4	2	3	3	2	2	2	2	5	4	4	3	5	3	3	2	4	3	3	1	3	F	-15% shorter
1668316446.313	32	female	ENG	American	yes	metropolitan	yes	BSc/BA	Yes	Yes (own)	2	No	Yes	neutral	6	3	3.55556	3.77778	2.875	3.1	2	5	5	5	3	3	4	4	3	3	2	4	3	3	5	5	2	2	5	4	1	2	2	4	5	4	4	F	-15% shorter
1668114320.133	40	female	ENG	American	yes	urban	yes	MSc/MA	No	Yes (own)	3	Yes	Yes	positive	6	2.75	3.44444	3.88889	2.5	4.1	2	5	5	5	2	2	4	4	2	3	2	2	2	2	5	5	4	2	5	2	2	2	3	4	5	4	4	F	-5% shorter
1668109611.662	38	female	ENG	American	yes	large metropolitan	yes	non-university	No	No	0	No	Yes	negative	3	3.5	3.77778	2.22222	4.375	4.1	4	5	5	5	4	4	2	4	2	3	2	2	2	4	5	5	4	5	5	5	1	4	2	4	5	4	5	G	-5% shorter
1668113211.049	52	female	ENG	American	yes	large metropolitan	yes	BSc/BA	Yes	No	0	No	Yes	positive	4	1.125	3.66667	3.55556	4	2.9	1	5	5	5	4	4	2	4	4	4	4	2	4	3	5	5	1	5	5	4	1	2	2	3	4	4	4	G	-15% shorter
1668114296.531	30	female	ENG	American	yes	large metropolitan	yes	BSc/BA	No	No	0	No	Yes	positive	6	4.25	4.44444	4.22222	2.5	4.2	2	5	5	5	5	2	3	4	4	4	4	2	3	4	4	5	4	2	5	4	2	2	2	2	5	2	4	G	-5% shorter
1668114469.983	33	other	ENG	American	yes	large metropolitan	yes	BSc/BA	Yes	No	0	Don't know	Yes (without care)	positive	7	1.25	4.11111	2.66667	3.375	4.2	1	5	5	4	1	1	4	4	3	3	4	1	3	3	5	5	1	3	3	4	2	2	5	1	2	1	5	G	-5% shorter
1668116427.98	34	female	ENG	American	yes	large metropolitan	yes	BSc/BA	Yes	No	0	Yes	Yes	positive	4	4.125	4.22222	4.44444	3	4.5	1	5	5	5	5	5	3	4	3	3	3	2	4	4	5	5	1	2	5	5	1	3	4	4	5	4	5	G	-5% shorter
1668118819.787	22	female	ENG	American	yes	large metropolitan	yes	BSc/BA	Yes	No	0	Yes	No	neutral	7	2.5	3.66667	3.44444	4	3.5	5	5	5	5	5	3	4	4	4	3	4	2	4	4	5	5	5	3	5	5	3	4	5	5	5	5	5	G	-5% shorter
1668125662.205	55	female	ENG	American	yes	large metropolitan	yes	MSc/MA	Yes	No	2	No	Yes	neutral	7	1.75	3.44444	5	4.25	4.8	3	3	5	5	3	4	3	3	4	4	4	1	2	4	5	5	2	4	5	3	1	2	5	1	1	1	5	G	-5% shorter
1668193165.393	30	female	ENG	American	yes	large metropolitan	yes	PhD	Yes	No	0	No	Yes	negative	5	1.75	4.55556	4.88889	1.75	3.6	2	5	5	5	4	4	2	3	4	4	4	1	1	3	4	4	1	5	1	2	3	4	4	4	4	1	5	G	-5% shorter
1668119959.917	35	female	ENG	American	yes	large metropolitan	yes (vet)	BSc/BA	Yes	No	0	Yes	Yes	positive	7	2.375	3.77778	4.33333	3.5	4.6	5	5	5	5	2	5	4	3	4	4	3	1	2	4	3	5	1	4	5	3	4	3	5	4	2	1	5	G	-5% shorter
1668812098.223	39	female	ENG	American	yes	large metropolitan	no	BSc/BA	No	No	0	Don't know	Yes	positive	2	4.125	2.88889	3	4.75	4	1	4	4	5	1	3	3	4	4	3	3	2	3	3	5	5	2	2	3	5	2	4	3	2	2	3	3	G	-5% shorter
1668108796.572	31	female	ENG	American	yes	metropolitan	yes	BSc/BA	No	No	0	No	Yes	positive	2	3.25	4.11111	3.55556	3.125	3.7	3	4	5	5	2	3	4	4	4	4	2	1	1	3	4	5	3	4	4	3	2	3	3	1	2	1	4	G	-5% shorter
1668117760.95	34	female	ENG	American	yes	metropolitan	yes	MSc/MA	Yes	No	0	No	Yes	positive	6	3.75	4	3	2.5	3.8	2	5	5	5	3	2	2	4	4	3	4	1	2	4	3	5	1	4	4	4	4	2	2	2	3	1	4	G	-15% shorter
1668140368.415	53	female	ENG	American	yes	metropolitan	yes	BSc/BA	Yes	Yes (not own)	0	No	Yes	negative	4	4.375	3.33333	4.44444	2.75	4	5	5	5	5	1	4	4	4	4	3	4	2	2	4	3	5	1	3	5	3	3	2	3	3	5	3	5	G	-5% shorter
1668194735.66	31	male	ENG	American	yes	metropolitan	yes	non-university	Yes	No	0	Don't know	Yes	negative	7	3.5	3.66667	3	3.875	3.4	4	5	5	5	3	4	3	4	4	4	4	3	2	3	5	4	3	4	5	4	3	4	5	4	3	3	4	G	-5% shorter
1668207045.334	54	female	ENG	American	yes	metropolitan	yes	PhD	No	No	0	No	Yes	positive	5	4.5	3.33333	3.55556	4.125	4.6	1	5	4	5	1	4	2	3	3	4	4	2	1	4	5	5	2	4	3	4	1	4	4	3	3	3	5	G	-5% shorter
1668228636.344	53	female	ENG	American	yes	metropolitan	yes	BSc/BA	Yes	Yes (not own)	0	No	Yes	negative	3	4	3.33333	4.11111	2	3.8	5	5	5	5	2	4	4	4	4	4	4	2	2	4	4	5	2	4	5	4	2	3	3	3	4	3	4	G	-15% shorter
1672784830.506	71	female	ENG	American	yes	metropolitan	no	non-university	Yes	Yes (own)	2	No	Yes	neutral	6	3.375	4.66667	4.11111	2.5	3.3	3	3	5	5	4	4	4	4	3	4	4	3	1	3	5	5	5	5	5	5	4	4	5	4	5	4	5	G	+5% longer
1668116966.795	49	female	ENG	American	yes	urban	yes	BSc/BA	Yes	No	0	No	Yes	positive	2	2.875	2.44444	3.88889	2.375	3.2	3	4	2	5	1	4	3	3	4	4	3	2	4	1	4	4	4	5	5	5	1	4	4	1	3	2	5	G	-5% shorter
1668147698.091	37	female	ENG	American	yes	urban	yes	BSc/BA	Yes	Yes (own)	2	No	Yes	neutral	6	4.125	3.88889	3.33333	2.875	4.1	5	5	5	5	1	1	4	4	4	4	4	2	2	3	5	5	3	5	4	3	3	4	3	3	3	3	4	G	-5% shorter
1669331573.935	62	female	ENG	American	yes	urban	yes	BSc/BA	Yes	No	0	No	Yes	positive	5	2.625	4.22222	4.33333	1.5	3.4	3	5	5	5	1	1	4	4	4	4	4	1	3	3	5	5	1	5	5	3	1	4	5	3	3	1	4	G	-5% shorter
1668207897.502	25	female	ENG	American	yes	urban	yes (vet)	PhD	Yes	No	0	No	Yes	neutral	4	1.125	3.55556	3.33333	4.5	3.8	4	5	5	5	5	3	3	4	4	1	3	1	2	3	5	5	3	2	5	4	2	2	4	4	4	4	5	G	-5% shorter
1668175890.487	24	male	ENG	American	yes	urban	no	BSc/BA	Yes	No	0	Don't know	Yes	neutral	0	1.25	2.77778	2.66667	4.25	2.4	2	5	5	4	3	4	3	4	4	4	4	2	2	2	5	5	2	3	5	4	4	1	4	2	1	1	4	G	+5% longer
1668188255.048	55	female	ENG	American	yes	urban	no	PhD	No	No	0	No	Yes	negative	5	2.125	3.55556	2.44444	4	3.7	1	5	5	5	1	4	2	4	3	3	3	2	2	4	5	5	4	1	4	5	2	5	4	2	2	2	4	G	+5% longer
1668225487.072	39	female	ENG	American	yes	urban	no	MSc/MA	Yes	Yes (own)	2	No	Yes	positive	3	3.25	4.88889	3.55556	2	1.7	1	5	5	5	5	3	4	4	4	2	1	1	3	2	4	5	4	2	4	4	3	3	5	3	1	1	4	G	-5% shorter
1680859799.772	45	female	ENG	American	yes	urban	no	BSc/BA	No	No	2	No	Yes	positive	6	3.5	3.33333	3.77778	2.75	3.4	1	5	2	5	4	1	4	4	4	3	4	3	4	2	5	5	2	1	5	3	1	1	3	4	3	1	4	G	-15% shorter
1680882461.446	55	female	ENG	American	yes	urban	no	MSc/MA	Yes	No	1	No	Yes	positive	5	2.875	3.44444	4	2.125	3	1	4	4	5	2	3	4	4	3	3	4	1	1	2	5	5	2	3	4	1	4	2	2	3	3	3	2	G	-15% shorter
1680922624.402	35	female	ENG	American	yes	urban	no	BSc/BA	No	No	0	No	Yes	positive	4	2.25	3.77778	3.55556	3.5	4.1	3	5	5	5	5	5	3	4	1	4	3	3	2	4	5	5	3	4	5	3	4	4	4	3	3	3	5	G	-15% shorter
1668110570.761	26	other	ENG	American	yes	small urban	yes	BSc/BA	Yes	No	0	Don't know	Yes	negative	7	3	3.33333	4	2.75	3.7	5	4	5	5	2	5	3	3	4	4	4	4	1	3	5	5	3	5	4	5	4	4	5	5	5	5	5	G	-5% shorter
1668184492.319	31	female	ENG	American	yes	small urban	yes	PhD	Yes	No	0	Don't know	Yes	neutral	4	1.875	4.22222	4.33333	3.625	4.3	3	5	5	5	3	2	4	2	4	2	2	1	3	3	4	5	2	3	5	5	2	3	5	1	3	1	4	G	-15% shorter
1668200407.948	31	female	ENG	American	yes	small urban	yes	BSc/BA	Yes	No	0	No	Yes	neutral	2	3.375	4	4.33333	3.125	3.5	3	5	5	5	4	1	4	4	4	4	4	4	3	4	5	5	4	5	5	5	4	1	1	5	5	4	5	G	-5% shorter
1668145748.664	60	female	ENG	American	yes	small urban	yes (vet)	PhD	Yes	No	2	No	Yes	negative	6	4.25	2.77778	3.22222	3	3.4	3	5	4	5	3	1	4	3	4	3	2	2	1	3	4	4	3	2	3	2	1	3	3	3	3	2	3	G	-5% shorter
1680878202.875	28	female	ENG	American	yes	small urban	yes (vet)	BSc/BA	Yes	No	0	Yes	Yes	positive	7	2.75	4	4.33333	2.625	3.4	3	5	5	5	5	5	3	3	2	3	2	1	2	2	4	5	3	3	5	5	3	4	5	5	5	5	5	G	+5% longer
1668105387.746	64	female	ENG	American	yes	small urban	no	PhD	No	No	2	No	Yes	neutral	3	2.75	2.88889	3.55556	3	3.8	3	5	5	5	5	4	4	4	4	3	3	2	3	4	5	5	3	4	4	4	1	4	2	3	2	1	5	G	-15% shorter
1668126429.427	56	female	ENG	American	yes	small urban	no	PhD	Yes	No	2	No	Yes	negative	5	4.25	4.44444	4	2.5	4	4	5	4	5	1	2	4	3	2	3	4	1	1	1	5	4	3	2	5	5	2	2	4	4	4	1	2	G	-15% shorter
1668724212.913	30	male	ENG	American	yes	small urban	no	BSc/BA	Yes	No	0	Yes	Yes	neutral	5	2.5	3.44444	2.55556	3.875	4	3	4	4	5	4	3	4	4	4	4	3	2	2	2	5	5	3	4	5	3	5	4	3	4	4	2	4	G	-5% shorter
1680841106.112	58	female	ENG	American	yes	small urban	no	BSc/BA	Yes	No	0	No	Yes	positive	5	2	3.44444	3.33333	4	4	3	5	5	5	5	3	4	4	4	4	4	4	4	4	5	5	4	3	5	5	3	3	4	5	5	5	5	G	-15% shorter
1668108193.863	46	female	ENG	American	yes	small urban	yes	PhD	Yes	No	1	No	Yes	negative	6	2.5	3.66667	4.11111	3.625	3.4	5	1	5	5	1	2	4	4	4	4	4	3	2	2	5	5	1	5	2	2	1	3	5	2	5	1	5	G	-15% shorter
1668110699.158	65	female	ENG	American	yes	rural	yes	BSc/BA	Yes	No	0	No	Yes	negative	6	2.25	3.66667	3.88889	1.625	3.4	4	5	5	5	3	5	3	4	4	4	4	4	3	3	5	5	4	5	5	5	2	2	4	5	3	3	4	G	-15% shorter
1668135410.778	28	female	ENG	American	yes	rural	yes	non-university	No	No	0	Yes	Yes	neutral	4	4.375	4.66667	4	1.625	4	4	4	4	4	3	3	3	3	2	3	2	2	2	3	1	1	3	1	1	1	3	1	1	1	1	3	1	G	-5% shorter
1668172957.023	57	male	ENG	American	yes	rural	yes	non-university	No	No	0	No	Yes	negative	7	3	4	3.77778	2.375	4.4	2	4	5	5	1	4	2	4	4	4	4	4	2	4	5	5	1	4	5	5	1	2	4	5	5	5	5	G	+15% longer
1680836471.781	38	female	ENG	American	yes	rural	yes (vet)	BSc/BA	Yes	No	2	No	Yes	positive	7	3.5	4	3.22222	4.25	4.4	3	5	5	5	5	3	3	4	4	4	4	4	3	4	5	5	4	3	5	4	4	3	3	5	4	3	5	G	-15% shorter
1668191333.572	23	male	ENG	American	yes	rural	no	BSc/BA	Yes	No	0	Yes	Yes	positive	4	2.25	2.77778	3.44444	3.125	3.5	3	5	5	4	4	1	4	2	4	4	3	2	2	4	5	5	2	3	4	4	3	3	2	2	2	1	5	G	-5% shorter
1680850366.598	64	female	ENG	American	yes	rural	no	MSc/MA	Yes	No	1	No	Yes	positive	5	4	3.44444	4.44444	2.625	3.3	2	3	5	5	5	3	4	4	4	4	4	2	4	3	5	5	2	2	5	5	3	5	5	3	3	2	2	G	-15% shorter
1680865672.747	55	female	ENG	American	yes	rural	no	MSc/MA	No	No	2	No	Yes	positive	3	4.25	4.33333	4.55556	1.125	3.8	3	5	4	4	1	2	4	3	4	3	3	3	3	1	5	5	1	1	5	1	1	3	4	4	4	2	2	G	+5% longer
1680882433.412	56	female	ENG	American	yes	rural	no	MSc/MA	Yes	No	0	No	Yes	positive	6	3.5	4.55556	3.11111	2.75	3.3	3	5	5	5	5	3	4	4	4	4	4	4	4	3	5	5	3	3	5	3	3	3	3	5	5	5	5	G	-15% shorter
1680894004.575	31	female	ENG	American	yes	rural	no	BSc/BA	No	Yes (not own)	0	No	Yes	positive	6	2.5	4.44444	3.44444	3.75	3.8	5	5	5	5	5	3	4	4	4	4	4	2	3	4	5	5	3	5	5	4	4	5	5	4	5	4	5	G	-5% shorter
1668118247.684	35	female	ENG	American	yes	large metropolitan	yes	BSc/BA	Yes	No	0	Yes	Yes	negative	7	3.375	4.22222	4	2.125	4.2	1	5	5	5	2	1	4	4	4	3	3	1	2	2	5	5	2	3	5	3	3	4	4	1	1	1	3	G	+5% longer
1668357234.077	26	female	ENG	American	yes	large metropolitan	yes	BSc/BA	Yes	Yes (own)	1	Yes	Yes	neutral	4	5	4.55556	3.66667	2.625	3.9	3	5	5	5	4	2	4	4	4	3	3	2	2	2	5	5	1	3	5	1	1	4	4	4	4	2	4	G	-5% shorter
1668217232.603	33	female	ENG	American	yes	metropolitan	no	MSc/MA	No	No	0	No	Yes	negative	6	4.875	4.44444	4	4.375	4.9	5	5	4	4	1	1	3	4	4	4	4	4	1	4	5	5	4	5	5	5	5	2	5	5	5	5	5	G	+5% longer
1668177490.754	38	female	ENG	American	yes	rural	yes (vet)	BSc/BA	Yes	No	0	No	Yes	negative	6	2.25	3.33333	3.88889	3.625	4.1	4	5	5	4	2	1	4	4	4	4	4	3	2	2	5	5	3	2	5	3	3	3	2	3	4	3	4	G	-5% shorter
1668210429.549	37	female	ENG	American	yes	metropolitan	yes	PhD	Yes	No	0	Don't know	Yes	negative	4	3.25	3.66667	4.33333	2.25	4.3	4	4	5	5	1	4	3	4	4	3	3	3	1	2	4	5	4	5	3	3	2	3	4	4	3	4	5	G	+5% longer
1668104213.642	57	female	ENG	American	yes	large metropolitan	yes	PhD	Yes	No	0	No	Yes	positive	4	1.875	3.11111	4.44444	3.5	3.9	5	5	5	5	5	5	1	2	4	1	1	1	1	1	5	5	5	5	5	5	5	1	5	5	5	5	5	G	+15% longer
1668220312.799	56	female	ENG	American	yes	urban	yes	MSc/MA	No	No	2	No	Yes	positive	7	3.25	3.77778	3.22222	3.75	4.2	3	4	4	4	4	2	4	4	4	2	2	1	2	3	5	5	4	3	5	5	3	4	3	3	2	2	5	G	-5% shorter
1668217104.913	54	female	ENG	American	yes	large metropolitan	yes	BSc/BA	No	No	0	No	Yes	neutral	4	1.25	4.11111	2.88889	3.5	3.9	4	4	3	5	1	1	3	2	3	3	3	1	3	3	4	5	1	1	3	5	1	4	5	1	4	1	4	G	-5% shorter
1668208025.024	33	female	ENG	American	yes	urban	yes	PhD	Yes	No	0	No	Yes	neutral	4	3.25	4.33333	3.88889	3.75	4.3	5	4	5	3	2	2	3	4	4	3	3	2	2	3	5	5	3	5	5	5	4	3	3	2	3	2	5	G	-5% shorter
1668114578.403	65	female	ENG	American	yes	large metropolitan	no	PhD	No	No	1	No	Yes	neutral	2	3.625	3.55556	3.77778	1.5	4.2	1	2	5	5	5	5	3	3	4	3	3	3	3	2	5	5	4	3	5	5	2	4	4	1	3	1	1	G	+5% longer
1668222984.279	57	female	ENG	American	yes	small urban	no	BSc/BA	Yes	No	0	No	Yes	negative	5	2.375	2.77778	2.88889	3.625	3.4	3	5	5	5	3	3	4	4	4	4	4	4	2	3	4	5	4	4	3	4	3	2	5	4	3	3	5	G	+5% longer
1668156942.561	59	female	ENG	American	yes	rural	yes	MSc/MA	Yes	No	2	No	Yes	negative	6	2.125	3.44444	3.44444	2.75	4.2	5	5	5	5	3	4	3	3	3	3	3	3	1	3	5	5	3	5	4	3	3	3	4	5	4	3	5	G	+5% longer
1668186603.28	62	female	ENG	American	yes	large metropolitan	yes	BSc/BA	Yes	No	0	No	Yes	positive	4	4.375	3.77778	3.88889	4	4.3	5	5	5	5	1	1	4	4	4	2	3	1	2	3	5	5	2	3	4	5	4	3	4	1	3	3	5	G	-5% shorter
1668232856.01	25	female	ENG	American	yes	large metropolitan	yes	BSc/BA	No	No	0	No	No	neutral	5	3.125	4.22222	4	3.5	3.5	4	5	5	5	4	3	2	4	4	4	4	1	2	3	5	5	4	4	5	2	2	3	4	2	4	1	4	G	-5% shorter
1668190617.412	46	female	ENG	American	yes	large metropolitan	yes (vet)	BSc/BA	Yes	No	0	No	Yes	negative	7	2.5	3.11111	3.55556	3	3.4	2	4	4	4	2	3	4	2	4	4	4	1	3	3	3	4	4	5	4	3	2	2	2	2	2	2	4	G	-5% shorter
1680901019.34	70	female	ENG	American	yes	large metropolitan	no	BSc/BA	No	No	1	No	Yes	positive	6	2.875	3.88889	3.77778	3.375	3.8	3	5	5	5	3	2	3	4	3	4	4	3	3	2	5	4	2	2	5	2	4	4	4	4	3	3	4	G	-15% shorter
1668107295.703	57	male	ENG	American	yes	metropolitan	no	BSc/BA	No	No	1	Don't know	Yes	neutral	3	4	3	3.11111	3.125	4.7	3	4	5	5	5	2	4	4	4	4	4	4	2	4	5	5	3	4	5	4	4	4	4	4	4	4	5	G	+5% longer
1668110395.656	39	female	ENG	American	yes	urban	yes	MSc/MA	Yes	No	0	No	Yes	negative	5	2.375	3.88889	3.66667	3.125	3	2	4	5	5	5	5	2	3	2	2	3	2	2	3	4	5	4	4	5	5	1	4	4	2	4	2	4	G	-5% shorter
1668130019.656	53	female	ENG	American	yes	urban	yes	MSc/MA	Yes	No	0	No	Yes	neutral	5	3.5	3.44444	3.66667	2.875	4	4	5	5	5	3	4	3	4	4	4	4	4	1	4	5	5	1	5	5	4	1	2	5	4	4	2	5	G	-5% shorter
1668190392.994	25	female	ENG	American	yes	urban	yes	MSc/MA	Yes	No	0	No	Yes	neutral	3	4.375	3.66667	3.44444	4.125	4.4	4	3	5	5	5	4	3	3	3	1	3	1	2	3	4	5	4	1	4	4	3	3	2	3	1	1	4	G	-5% shorter
1668166562.764	57	female	ENG	American	yes	urban	yes (vet)	PhD	Yes	No	0	No	Yes	positive	4	4	4.11111	3.11111	2.5	3.9	4	4	5	5	2	2	3	3	3	3	3	3	2	4	4	4	4	4	4	4	1	3	3	3	3	2	5	G	-5% shorter
1668169983.318	53	female	ENG	American	yes	urban	no	MSc/MA	Yes	No	0	No	Yes	negative	6	2.875	3.77778	3.11111	4.5	5	5	5	5	5	2	2	3	4	4	4	4	4	1	4	5	5	4	5	5	4	2	5	5	5	3	3	4	G	+5% longer
1668194324.018	32	female	ENG	American	yes	urban	no	PhD	Yes	No	0	Yes	Yes	negative	7	2.5	4.44444	3.88889	2.875	4.3	4	5	5	5	5	3	4	4	4	4	4	3	3	4	5	5	2	4	5	5	2	3	4	4	4	3	5	G	-5% shorter
1668273864.375	31	female	ENG	American	yes	urban	no	MSc/MA	Yes	Yes (own)	1	Yes	Yes	negative	4	2.875	2.88889	2.66667	3.875	2.6	2	4	5	5	2	1	4	4	4	4	4	2	2	4	5	5	2	2	3	1	1	1	1	3	3	3	4	G	-5% shorter
1672338175.086	65	female	ENG	American	yes	urban	no	non-university	Yes	No	2	No	Yes	negative	6	3.375	3.44444	3.77778	3.875	4.6	3	5	5	5	3	2	3	4	4	4	4	4	2	3	4	5	3	2	4	3	2	2	4	5	4	4	3	G	+15% longer
1680839114.176	36	female	ENG	American	yes	urban	no	BSc/BA	No	Yes (not own)	3	Yes	Yes	positive	2	2.25	4.11111	3.55556	2.875	4.2	3	5	5	5	5	3	4	4	4	4	4	4	2	4	5	5	3	3	5	5	3	3	5	5	5	3	5	G	-5% shorter
1680839720.725	34	female	ENG	American	yes	urban	no	MSc/MA	Yes	No	0	No	Yes	positive	6	3.25	3.33333	3.66667	3.75	3.8	4	4	5	5	5	5	3	4	3	4	4	3	2	4	5	5	3	5	5	5	4	4	5	4	5	5	5	G	+5% longer
1668109082.324	32	female	ENG	American	yes	small urban	yes	PhD	Yes	No	0	Don't know	Yes	negative	6	3.125	2.77778	3.22222	3.625	3.6	2	3	5	5	3	4	2	4	3	4	4	2	3	4	5	5	4	3	3	5	1	3	3	3	3	1	5	G	+5% longer
1668182892.997	60	male	ENG	American	yes	small urban	yes	PhD	Yes	No	2	No	Yes	negative	3	3.625	4	3.66667	2.375	4.8	5	5	5	5	3	2	4	4	4	4	4	3	3	3	5	5	4	3	5	5	3	3	5	5	5	3	5	G	-5% shorter
1668108821.516	41	female	ENG	American	yes	rural	yes	BSc/BA	Yes	No	0	Don't know	Yes	neutral	5	2.75	3.22222	4.55556	3.625	2.9	5	4	4	4	2	2	3	4	4	4	4	3	2	3	4	5	1	5	5	3	2	1	4	4	4	3	4	G	-5% shorter
1668212455.079	54	female	ENG	American	yes	rural	yes (vet)	PhD	Yes	No	1	No	Yes	negative	7	2.5	4.33333	3.66667	3.5	4.1	1	4	5	5	2	1	3	4	4	4	4	2	2	3	4	5	2	4	4	4	2	2	4	3	4	3	4	G	-15% shorter
1668194946.516	27	female	ENG	American	yes	metropolitan	yes (vet)	MSc/MA	Yes	No	0	No	Yes	neutral	3	2.5	3.44444	3.22222	4.25	4.1	1	5	5	5	3	2	1	4	4	4	4	4	4	4	5	5	3	1	5	4	5	3	3	5	5	5	5	G	-5% shorter
1668192852.788	30	female	ENG	American	yes	urban	yes	non-university	No	No	0	No	Yes	negative	6	1.625	3.22222	2.44444	4.75	3.9	2	5	5	5	4	5	1	4	4	4	3	3	2	3	5	5	4	4	4	4	3	2	4	4	5	3	5	G	-5% shorter
1668219361.154	24	other	ENG	American	yes	rural	yes	non-university	No	No	0	Don't know	Yes	positive	5	1.5	3.88889	3	3.875	4	1	5	5	5	2	5	1	2	1	2	1	1	1	3	2	4	1	5	5	5	1	4	4	4	5	1	4	G	-5% shorter
1668128916.327	29	female	ENG	American	yes	small urban	yes	BSc/BA	No	No	0	No	Yes	negative	5	1.875	3.33333	3.22222	4.375	3.9	4	4	5	5	3	4	3	4	3	4	4	3	2	2	4	5	3	5	5	3	4	4	4	4	3	3	4	G	+5% longer
1668175505.525	39	female	ENG	American	yes	rural	yes	PhD	Yes	Yes (own)	1	Yes	Yes	negative	7	4.5	3.55556	1.77778	4.375	3.1	2	5	5	5	5	3	4	4	4	4	4	3	2	3	5	5	3	3	5	5	5	4	5	5	5	5	5	G	+5% longer
1668196087.948	60	female	ENG	American	yes	rural	yes	MSc/MA	Yes	No	1	No	Yes	positive	2	3.875	3.11111	3.22222	3.125	3.8	1	5	3	5	3	3	4	2	3	3	2	2	2	2	5	4	4	3	5	3	3	2	4	3	3	1	3	G	-5% shorter
1668316446.313	32	female	ENG	American	yes	metropolitan	yes	BSc/BA	Yes	Yes (own)	2	No	Yes	neutral	6	3	3.55556	3.77778	2.875	3.1	2	5	5	5	3	3	4	4	3	3	2	4	3	3	5	5	2	2	5	4	1	2	2	4	5	4	4	G	-15% shorter
1668114320.133	40	female	ENG	American	yes	urban	yes	MSc/MA	No	Yes (own)	3	Yes	Yes	positive	6	2.75	3.44444	3.88889	2.5	4.1	2	5	5	5	2	2	4	4	2	3	2	2	2	2	5	5	4	2	5	2	2	2	3	4	5	4	4	G	+5% longer
1668109611.662	38	female	ENG	American	yes	large metropolitan	yes	non-university	No	No	0	No	Yes	negative	3	3.5	3.77778	2.22222	4.375	4.1	4	5	5	5	4	4	2	4	2	3	2	2	2	4	5	5	4	5	5	5	1	4	2	4	5	4	5	H	-5% shorter
1668113211.049	52	female	ENG	American	yes	large metropolitan	yes	BSc/BA	Yes	No	0	No	Yes	positive	4	1.125	3.66667	3.55556	4	2.9	1	5	5	5	4	4	2	4	4	4	4	2	4	3	5	5	1	5	5	4	1	2	2	3	4	4	4	H	-5% shorter
1668114296.531	30	female	ENG	American	yes	large metropolitan	yes	BSc/BA	No	No	0	No	Yes	positive	6	4.25	4.44444	4.22222	2.5	4.2	2	5	5	5	5	2	3	4	4	4	4	2	3	4	4	5	4	2	5	4	2	2	2	2	5	2	4	H	-15% shorter
1668114469.983	33	other	ENG	American	yes	large metropolitan	yes	BSc/BA	Yes	No	0	Don't know	Yes (without care)	positive	7	1.25	4.11111	2.66667	3.375	4.2	1	5	5	4	1	1	4	4	3	3	4	1	3	3	5	5	1	3	3	4	2	2	5	1	2	1	5	H	-15% shorter
1668116427.98	34	female	ENG	American	yes	large metropolitan	yes	BSc/BA	Yes	No	0	Yes	Yes	positive	4	4.125	4.22222	4.44444	3	4.5	1	5	5	5	5	5	3	4	3	3	3	2	4	4	5	5	1	2	5	5	1	3	4	4	5	4	5	H	+5% longer
1668118819.787	22	female	ENG	American	yes	large metropolitan	yes	BSc/BA	Yes	No	0	Yes	No	neutral	7	2.5	3.66667	3.44444	4	3.5	5	5	5	5	5	3	4	4	4	3	4	2	4	4	5	5	5	3	5	5	3	4	5	5	5	5	5	H	-5% shorter
1668125662.205	55	female	ENG	American	yes	large metropolitan	yes	MSc/MA	Yes	No	2	No	Yes	neutral	7	1.75	3.44444	5	4.25	4.8	3	3	5	5	3	4	3	3	4	4	4	1	2	4	5	5	2	4	5	3	1	2	5	1	1	1	5	H	-5% shorter
1668193165.393	30	female	ENG	American	yes	large metropolitan	yes	PhD	Yes	No	0	No	Yes	negative	5	1.75	4.55556	4.88889	1.75	3.6	2	5	5	5	4	4	2	3	4	4	4	1	1	3	4	4	1	5	1	2	3	4	4	4	4	1	5	H	-5% shorter
1668119959.917	35	female	ENG	American	yes	large metropolitan	yes (vet)	BSc/BA	Yes	No	0	Yes	Yes	positive	7	2.375	3.77778	4.33333	3.5	4.6	5	5	5	5	2	5	4	3	4	4	3	1	2	4	3	5	1	4	5	3	4	3	5	4	2	1	5	H	-15% shorter
1668812098.223	39	female	ENG	American	yes	large metropolitan	no	BSc/BA	No	No	0	Don't know	Yes	positive	2	4.125	2.88889	3	4.75	4	1	4	4	5	1	3	3	4	4	3	3	2	3	3	5	5	2	2	3	5	2	4	3	2	2	3	3	H	-5% shorter
1668108796.572	31	female	ENG	American	yes	metropolitan	yes	BSc/BA	No	No	0	No	Yes	positive	2	3.25	4.11111	3.55556	3.125	3.7	3	4	5	5	2	3	4	4	4	4	2	1	1	3	4	5	3	4	4	3	2	3	3	1	2	1	4	H	-15% shorter
1668117760.95	34	female	ENG	American	yes	metropolitan	yes	MSc/MA	Yes	No	0	No	Yes	positive	6	3.75	4	3	2.5	3.8	2	5	5	5	3	2	2	4	4	3	4	1	2	4	3	5	1	4	4	4	4	2	2	2	3	1	4	H	-15% shorter
1668140368.415	53	female	ENG	American	yes	metropolitan	yes	BSc/BA	Yes	Yes (not own)	0	No	Yes	negative	4	4.375	3.33333	4.44444	2.75	4	5	5	5	5	1	4	4	4	4	3	4	2	2	4	3	5	1	3	5	3	3	2	3	3	5	3	5	H	-15% shorter
1668194735.66	31	male	ENG	American	yes	metropolitan	yes	non-university	Yes	No	0	Don't know	Yes	negative	7	3.5	3.66667	3	3.875	3.4	4	5	5	5	3	4	3	4	4	4	4	3	2	3	5	4	3	4	5	4	3	4	5	4	3	3	4	H	-15% shorter
1668207045.334	54	female	ENG	American	yes	metropolitan	yes	PhD	No	No	0	No	Yes	positive	5	4.5	3.33333	3.55556	4.125	4.6	1	5	4	5	1	4	2	3	3	4	4	2	1	4	5	5	2	4	3	4	1	4	4	3	3	3	5	H	-15% shorter
1668228636.344	53	female	ENG	American	yes	metropolitan	yes	BSc/BA	Yes	Yes (not own)	0	No	Yes	negative	3	4	3.33333	4.11111	2	3.8	5	5	5	5	2	4	4	4	4	4	4	2	2	4	4	5	2	4	5	4	2	3	3	3	4	3	4	H	-5% shorter
1672784830.506	71	female	ENG	American	yes	metropolitan	no	non-university	Yes	Yes (own)	2	No	Yes	neutral	6	3.375	4.66667	4.11111	2.5	3.3	3	3	5	5	4	4	4	4	3	4	4	3	1	3	5	5	5	5	5	5	4	4	5	4	5	4	5	H	-5% shorter
1668116966.795	49	female	ENG	American	yes	urban	yes	BSc/BA	Yes	No	0	No	Yes	positive	2	2.875	2.44444	3.88889	2.375	3.2	3	4	2	5	1	4	3	3	4	4	3	2	4	1	4	4	4	5	5	5	1	4	4	1	3	2	5	H	+5% longer
1668147698.091	37	female	ENG	American	yes	urban	yes	BSc/BA	Yes	Yes (own)	2	No	Yes	neutral	6	4.125	3.88889	3.33333	2.875	4.1	5	5	5	5	1	1	4	4	4	4	4	2	2	3	5	5	3	5	4	3	3	4	3	3	3	3	4	H	+5% longer
1669331573.935	62	female	ENG	American	yes	urban	yes	BSc/BA	Yes	No	0	No	Yes	positive	5	2.625	4.22222	4.33333	1.5	3.4	3	5	5	5	1	1	4	4	4	4	4	1	3	3	5	5	1	5	5	3	1	4	5	3	3	1	4	H	-5% shorter
1668207897.502	25	female	ENG	American	yes	urban	yes (vet)	PhD	Yes	No	0	No	Yes	neutral	4	1.125	3.55556	3.33333	4.5	3.8	4	5	5	5	5	3	3	4	4	1	3	1	2	3	5	5	3	2	5	4	2	2	4	4	4	4	5	H	-5% shorter
1668175890.487	24	male	ENG	American	yes	urban	no	BSc/BA	Yes	No	0	Don't know	Yes	neutral	0	1.25	2.77778	2.66667	4.25	2.4	2	5	5	4	3	4	3	4	4	4	4	2	2	2	5	5	2	3	5	4	4	1	4	2	1	1	4	H	+5% longer
1668188255.048	55	female	ENG	American	yes	urban	no	PhD	No	No	0	No	Yes	negative	5	2.125	3.55556	2.44444	4	3.7	1	5	5	5	1	4	2	4	3	3	3	2	2	4	5	5	4	1	4	5	2	5	4	2	2	2	4	H	+15% longer
1668225487.072	39	female	ENG	American	yes	urban	no	MSc/MA	Yes	Yes (own)	2	No	Yes	positive	3	3.25	4.88889	3.55556	2	1.7	1	5	5	5	5	3	4	4	4	2	1	1	3	2	4	5	4	2	4	4	3	3	5	3	1	1	4	H	-5% shorter
1680859799.772	45	female	ENG	American	yes	urban	no	BSc/BA	No	No	2	No	Yes	positive	6	3.5	3.33333	3.77778	2.75	3.4	1	5	2	5	4	1	4	4	4	3	4	3	4	2	5	5	2	1	5	3	1	1	3	4	3	1	4	H	+5% longer
1680882461.446	55	female	ENG	American	yes	urban	no	MSc/MA	Yes	No	1	No	Yes	positive	5	2.875	3.44444	4	2.125	3	1	4	4	5	2	3	4	4	3	3	4	1	1	2	5	5	2	3	4	1	4	2	2	3	3	3	2	H	-15% shorter
1680922624.402	35	female	ENG	American	yes	urban	no	BSc/BA	No	No	0	No	Yes	positive	4	2.25	3.77778	3.55556	3.5	4.1	3	5	5	5	5	5	3	4	1	4	3	3	2	4	5	5	3	4	5	3	4	4	4	3	3	3	5	H	-5% shorter
1668110570.761	26	other	ENG	American	yes	small urban	yes	BSc/BA	Yes	No	0	Don't know	Yes	negative	7	3	3.33333	4	2.75	3.7	5	4	5	5	2	5	3	3	4	4	4	4	1	3	5	5	3	5	4	5	4	4	5	5	5	5	5	H	-5% shorter
1668184492.319	31	female	ENG	American	yes	small urban	yes	PhD	Yes	No	0	Don't know	Yes	neutral	4	1.875	4.22222	4.33333	3.625	4.3	3	5	5	5	3	2	4	2	4	2	2	1	3	3	4	5	2	3	5	5	2	3	5	1	3	1	4	H	-5% shorter
1668200407.948	31	female	ENG	American	yes	small urban	yes	BSc/BA	Yes	No	0	No	Yes	neutral	2	3.375	4	4.33333	3.125	3.5	3	5	5	5	4	1	4	4	4	4	4	4	3	4	5	5	4	5	5	5	4	1	1	5	5	4	5	H	-15% shorter
1668145748.664	60	female	ENG	American	yes	small urban	yes (vet)	PhD	Yes	No	2	No	Yes	negative	6	4.25	2.77778	3.22222	3	3.4	3	5	4	5	3	1	4	3	4	3	2	2	1	3	4	4	3	2	3	2	1	3	3	3	3	2	3	H	-5% shorter
1680878202.875	28	female	ENG	American	yes	small urban	yes (vet)	BSc/BA	Yes	No	0	Yes	Yes	positive	7	2.75	4	4.33333	2.625	3.4	3	5	5	5	5	5	3	3	2	3	2	1	2	2	4	5	3	3	5	5	3	4	5	5	5	5	5	H	-5% shorter
1668105387.746	64	female	ENG	American	yes	small urban	no	PhD	No	No	2	No	Yes	neutral	3	2.75	2.88889	3.55556	3	3.8	3	5	5	5	5	4	4	4	4	3	3	2	3	4	5	5	3	4	4	4	1	4	2	3	2	1	5	H	-15% shorter
1668126429.427	56	female	ENG	American	yes	small urban	no	PhD	Yes	No	2	No	Yes	negative	5	4.25	4.44444	4	2.5	4	4	5	4	5	1	2	4	3	2	3	4	1	1	1	5	4	3	2	5	5	2	2	4	4	4	1	2	H	-5% shorter
1668724212.913	30	male	ENG	American	yes	small urban	no	BSc/BA	Yes	No	0	Yes	Yes	neutral	5	2.5	3.44444	2.55556	3.875	4	3	4	4	5	4	3	4	4	4	4	3	2	2	2	5	5	3	4	5	3	5	4	3	4	4	2	4	H	+5% longer
1680841106.112	58	female	ENG	American	yes	small urban	no	BSc/BA	Yes	No	0	No	Yes	positive	5	2	3.44444	3.33333	4	4	3	5	5	5	5	3	4	4	4	4	4	4	4	4	5	5	4	3	5	5	3	3	4	5	5	5	5	H	-15% shorter
1668108193.863	46	female	ENG	American	yes	small urban	yes	PhD	Yes	No	1	No	Yes	negative	6	2.5	3.66667	4.11111	3.625	3.4	5	1	5	5	1	2	4	4	4	4	4	3	2	2	5	5	1	5	2	2	1	3	5	2	5	1	5	H	+5% longer
1668110699.158	65	female	ENG	American	yes	rural	yes	BSc/BA	Yes	No	0	No	Yes	negative	6	2.25	3.66667	3.88889	1.625	3.4	4	5	5	5	3	5	3	4	4	4	4	4	3	3	5	5	4	5	5	5	2	2	4	5	3	3	4	H	-5% shorter
1668135410.778	28	female	ENG	American	yes	rural	yes	non-university	No	No	0	Yes	Yes	neutral	4	4.375	4.66667	4	1.625	4	4	4	4	4	3	3	3	3	2	3	2	2	2	3	1	1	3	1	1	1	3	1	1	1	1	3	1	H	-5% shorter
1668172957.023	57	male	ENG	American	yes	rural	yes	non-university	No	No	0	No	Yes	negative	7	3	4	3.77778	2.375	4.4	2	4	5	5	1	4	2	4	4	4	4	4	2	4	5	5	1	4	5	5	1	2	4	5	5	5	5	H	-5% shorter
1680836471.781	38	female	ENG	American	yes	rural	yes (vet)	BSc/BA	Yes	No	2	No	Yes	positive	7	3.5	4	3.22222	4.25	4.4	3	5	5	5	5	3	3	4	4	4	4	4	3	4	5	5	4	3	5	4	4	3	3	5	4	3	5	H	-5% shorter
1668191333.572	23	male	ENG	American	yes	rural	no	BSc/BA	Yes	No	0	Yes	Yes	positive	4	2.25	2.77778	3.44444	3.125	3.5	3	5	5	4	4	1	4	2	4	4	3	2	2	4	5	5	2	3	4	4	3	3	2	2	2	1	5	H	-15% shorter
1680850366.598	64	female	ENG	American	yes	rural	no	MSc/MA	Yes	No	1	No	Yes	positive	5	4	3.44444	4.44444	2.625	3.3	2	3	5	5	5	3	4	4	4	4	4	2	4	3	5	5	2	2	5	5	3	5	5	3	3	2	2	H	-15% shorter
1680865672.747	55	female	ENG	American	yes	rural	no	MSc/MA	No	No	2	No	Yes	positive	3	4.25	4.33333	4.55556	1.125	3.8	3	5	4	4	1	2	4	3	4	3	3	3	3	1	5	5	1	1	5	1	1	3	4	4	4	2	2	H	-15% shorter
1680882433.412	56	female	ENG	American	yes	rural	no	MSc/MA	Yes	No	0	No	Yes	positive	6	3.5	4.55556	3.11111	2.75	3.3	3	5	5	5	5	3	4	4	4	4	4	4	4	3	5	5	3	3	5	3	3	3	3	5	5	5	5	H	-15% shorter
1680894004.575	31	female	ENG	American	yes	rural	no	BSc/BA	No	Yes (not own)	0	No	Yes	positive	6	2.5	4.44444	3.44444	3.75	3.8	5	5	5	5	5	3	4	4	4	4	4	2	3	4	5	5	3	5	5	4	4	5	5	4	5	4	5	H	+15% longer
1668118247.684	35	female	ENG	American	yes	large metropolitan	yes	BSc/BA	Yes	No	0	Yes	Yes	negative	7	3.375	4.22222	4	2.125	4.2	1	5	5	5	2	1	4	4	4	3	3	1	2	2	5	5	2	3	5	3	3	4	4	1	1	1	3	H	-5% shorter
1668357234.077	26	female	ENG	American	yes	large metropolitan	yes	BSc/BA	Yes	Yes (own)	1	Yes	Yes	neutral	4	5	4.55556	3.66667	2.625	3.9	3	5	5	5	4	2	4	4	4	3	3	2	2	2	5	5	1	3	5	1	1	4	4	4	4	2	4	H	-5% shorter
1668217232.603	33	female	ENG	American	yes	metropolitan	no	MSc/MA	No	No	0	No	Yes	negative	6	4.875	4.44444	4	4.375	4.9	5	5	4	4	1	1	3	4	4	4	4	4	1	4	5	5	4	5	5	5	5	2	5	5	5	5	5	H	-5% shorter
1668177490.754	38	female	ENG	American	yes	rural	yes (vet)	BSc/BA	Yes	No	0	No	Yes	negative	6	2.25	3.33333	3.88889	3.625	4.1	4	5	5	4	2	1	4	4	4	4	4	3	2	2	5	5	3	2	5	3	3	3	2	3	4	3	4	H	-5% shorter
1668210429.549	37	female	ENG	American	yes	metropolitan	yes	PhD	Yes	No	0	Don't know	Yes	negative	4	3.25	3.66667	4.33333	2.25	4.3	4	4	5	5	1	4	3	4	4	3	3	3	1	2	4	5	4	5	3	3	2	3	4	4	3	4	5	H	-5% shorter
1668104213.642	57	female	ENG	American	yes	large metropolitan	yes	PhD	Yes	No	0	No	Yes	positive	4	1.875	3.11111	4.44444	3.5	3.9	5	5	5	5	5	5	1	2	4	1	1	1	1	1	5	5	5	5	5	5	5	1	5	5	5	5	5	H	-15% shorter
1668220312.799	56	female	ENG	American	yes	urban	yes	MSc/MA	No	No	2	No	Yes	positive	7	3.25	3.77778	3.22222	3.75	4.2	3	4	4	4	4	2	4	4	4	2	2	1	2	3	5	5	4	3	5	5	3	4	3	3	2	2	5	H	+5% longer
1668217104.913	54	female	ENG	American	yes	large metropolitan	yes	BSc/BA	No	No	0	No	Yes	neutral	4	1.25	4.11111	2.88889	3.5	3.9	4	4	3	5	1	1	3	2	3	3	3	1	3	3	4	5	1	1	3	5	1	4	5	1	4	1	4	H	+15% longer
1668208025.024	33	female	ENG	American	yes	urban	yes	PhD	Yes	No	0	No	Yes	neutral	4	3.25	4.33333	3.88889	3.75	4.3	5	4	5	3	2	2	3	4	4	3	3	2	2	3	5	5	3	5	5	5	4	3	3	2	3	2	5	H	-5% shorter
1668114578.403	65	female	ENG	American	yes	large metropolitan	no	PhD	No	No	1	No	Yes	neutral	2	3.625	3.55556	3.77778	1.5	4.2	1	2	5	5	5	5	3	3	4	3	3	3	3	2	5	5	4	3	5	5	2	4	4	1	3	1	1	H	-15% shorter
1668222984.279	57	female	ENG	American	yes	small urban	no	BSc/BA	Yes	No	0	No	Yes	negative	5	2.375	2.77778	2.88889	3.625	3.4	3	5	5	5	3	3	4	4	4	4	4	4	2	3	4	5	4	4	3	4	3	2	5	4	3	3	5	H	-5% shorter
1668156942.561	59	female	ENG	American	yes	rural	yes	MSc/MA	Yes	No	2	No	Yes	negative	6	2.125	3.44444	3.44444	2.75	4.2	5	5	5	5	3	4	3	3	3	3	3	3	1	3	5	5	3	5	4	3	3	3	4	5	4	3	5	H	+5% longer
1668186603.28	62	female	ENG	American	yes	large metropolitan	yes	BSc/BA	Yes	No	0	No	Yes	positive	4	4.375	3.77778	3.88889	4	4.3	5	5	5	5	1	1	4	4	4	2	3	1	2	3	5	5	2	3	4	5	4	3	4	1	3	3	5	H	-5% shorter
1668232856.01	25	female	ENG	American	yes	large metropolitan	yes	BSc/BA	No	No	0	No	No	neutral	5	3.125	4.22222	4	3.5	3.5	4	5	5	5	4	3	2	4	4	4	4	1	2	3	5	5	4	4	5	2	2	3	4	2	4	1	4	H	-5% shorter
1668190617.412	46	female	ENG	American	yes	large metropolitan	yes (vet)	BSc/BA	Yes	No	0	No	Yes	negative	7	2.5	3.11111	3.55556	3	3.4	2	4	4	4	2	3	4	2	4	4	4	1	3	3	3	4	4	5	4	3	2	2	2	2	2	2	4	H	-5% shorter
1680901019.34	70	female	ENG	American	yes	large metropolitan	no	BSc/BA	No	No	1	No	Yes	positive	6	2.875	3.88889	3.77778	3.375	3.8	3	5	5	5	3	2	3	4	3	4	4	3	3	2	5	4	2	2	5	2	4	4	4	4	3	3	4	H	-15% shorter
1668107295.703	57	male	ENG	American	yes	metropolitan	no	BSc/BA	No	No	1	Don't know	Yes	neutral	3	4	3	3.11111	3.125	4.7	3	4	5	5	5	2	4	4	4	4	4	4	2	4	5	5	3	4	5	4	4	4	4	4	4	4	5	H	-5% shorter
1668110395.656	39	female	ENG	American	yes	urban	yes	MSc/MA	Yes	No	0	No	Yes	negative	5	2.375	3.88889	3.66667	3.125	3	2	4	5	5	5	5	2	3	2	2	3	2	2	3	4	5	4	4	5	5	1	4	4	2	4	2	4	H	-5% shorter
1668130019.656	53	female	ENG	American	yes	urban	yes	MSc/MA	Yes	No	0	No	Yes	neutral	5	3.5	3.44444	3.66667	2.875	4	4	5	5	5	3	4	3	4	4	4	4	4	1	4	5	5	1	5	5	4	1	2	5	4	4	2	5	H	-5% shorter
1668190392.994	25	female	ENG	American	yes	urban	yes	MSc/MA	Yes	No	0	No	Yes	neutral	3	4.375	3.66667	3.44444	4.125	4.4	4	3	5	5	5	4	3	3	3	1	3	1	2	3	4	5	4	1	4	4	3	3	2	3	1	1	4	H	-5% shorter
1668166562.764	57	female	ENG	American	yes	urban	yes (vet)	PhD	Yes	No	0	No	Yes	positive	4	4	4.11111	3.11111	2.5	3.9	4	4	5	5	2	2	3	3	3	3	3	3	2	4	4	4	4	4	4	4	1	3	3	3	3	2	5	H	-5% shorter
1668169983.318	53	female	ENG	American	yes	urban	no	MSc/MA	Yes	No	0	No	Yes	negative	6	2.875	3.77778	3.11111	4.5	5	5	5	5	5	2	2	3	4	4	4	4	4	1	4	5	5	4	5	5	4	2	5	5	5	3	3	4	H	+15% longer
1668194324.018	32	female	ENG	American	yes	urban	no	PhD	Yes	No	0	Yes	Yes	negative	7	2.5	4.44444	3.88889	2.875	4.3	4	5	5	5	5	3	4	4	4	4	4	3	3	4	5	5	2	4	5	5	2	3	4	4	4	3	5	H	-5% shorter
1668273864.375	31	female	ENG	American	yes	urban	no	MSc/MA	Yes	Yes (own)	1	Yes	Yes	negative	4	2.875	2.88889	2.66667	3.875	2.6	2	4	5	5	2	1	4	4	4	4	4	2	2	4	5	5	2	2	3	1	1	1	1	3	3	3	4	H	+5% longer
1672338175.086	65	female	ENG	American	yes	urban	no	non-university	Yes	No	2	No	Yes	negative	6	3.375	3.44444	3.77778	3.875	4.6	3	5	5	5	3	2	3	4	4	4	4	4	2	3	4	5	3	2	4	3	2	2	4	5	4	4	3	H	+5% longer
1680839114.176	36	female	ENG	American	yes	urban	no	BSc/BA	No	Yes (not own)	3	Yes	Yes	positive	2	2.25	4.11111	3.55556	2.875	4.2	3	5	5	5	5	3	4	4	4	4	4	4	2	4	5	5	3	3	5	5	3	3	5	5	5	3	5	H	-5% shorter
1680839720.725	34	female	ENG	American	yes	urban	no	MSc/MA	Yes	No	0	No	Yes	positive	6	3.25	3.33333	3.66667	3.75	3.8	4	4	5	5	5	5	3	4	3	4	4	3	2	4	5	5	3	5	5	5	4	4	5	4	5	5	5	H	-5% shorter
1668109082.324	32	female	ENG	American	yes	small urban	yes	PhD	Yes	No	0	Don't know	Yes	negative	6	3.125	2.77778	3.22222	3.625	3.6	2	3	5	5	3	4	2	4	3	4	4	2	3	4	5	5	4	3	3	5	1	3	3	3	3	1	5	H	-5% shorter
1668182892.997	60	male	ENG	American	yes	small urban	yes	PhD	Yes	No	2	No	Yes	negative	3	3.625	4	3.66667	2.375	4.8	5	5	5	5	3	2	4	4	4	4	4	3	3	3	5	5	4	3	5	5	3	3	5	5	5	3	5	H	-5% shorter
1668108821.516	41	female	ENG	American	yes	rural	yes	BSc/BA	Yes	No	0	Don't know	Yes	neutral	5	2.75	3.22222	4.55556	3.625	2.9	5	4	4	4	2	2	3	4	4	4	4	3	2	3	4	5	1	5	5	3	2	1	4	4	4	3	4	H	-5% shorter
1668212455.079	54	female	ENG	American	yes	rural	yes (vet)	PhD	Yes	No	1	No	Yes	negative	7	2.5	4.33333	3.66667	3.5	4.1	1	4	5	5	2	1	3	4	4	4	4	2	2	3	4	5	2	4	4	4	2	2	4	3	4	3	4	H	-5% shorter
1668194946.516	27	female	ENG	American	yes	metropolitan	yes (vet)	MSc/MA	Yes	No	0	No	Yes	neutral	3	2.5	3.44444	3.22222	4.25	4.1	1	5	5	5	3	2	1	4	4	4	4	4	4	4	5	5	3	1	5	4	5	3	3	5	5	5	5	H	-15% shorter
1668192852.788	30	female	ENG	American	yes	urban	yes	non-university	No	No	0	No	Yes	negative	6	1.625	3.22222	2.44444	4.75	3.9	2	5	5	5	4	5	1	4	4	4	3	3	2	3	5	5	4	4	4	4	3	2	4	4	5	3	5	H	-5% shorter
1668219361.154	24	other	ENG	American	yes	rural	yes	non-university	No	No	0	Don't know	Yes	positive	5	1.5	3.88889	3	3.875	4	1	5	5	5	2	5	1	2	1	2	1	1	1	3	2	4	1	5	5	5	1	4	4	4	5	1	4	H	-5% shorter
1668128916.327	29	female	ENG	American	yes	small urban	yes	BSc/BA	No	No	0	No	Yes	negative	5	1.875	3.33333	3.22222	4.375	3.9	4	4	5	5	3	4	3	4	3	4	4	3	2	2	4	5	3	5	5	3	4	4	4	4	3	3	4	H	+15% longer
1668175505.525	39	female	ENG	American	yes	rural	yes	PhD	Yes	Yes (own)	1	Yes	Yes	negative	7	4.5	3.55556	1.77778	4.375	3.1	2	5	5	5	5	3	4	4	4	4	4	3	2	3	5	5	3	3	5	5	5	4	5	5	5	5	5	H	+5% longer
1668196087.948	60	female	ENG	American	yes	rural	yes	MSc/MA	Yes	No	1	No	Yes	positive	2	3.875	3.11111	3.22222	3.125	3.8	1	5	3	5	3	3	4	2	3	3	2	2	2	2	5	4	4	3	5	3	3	2	4	3	3	1	3	H	-5% shorter
1668316446.313	32	female	ENG	American	yes	metropolitan	yes	BSc/BA	Yes	Yes (own)	2	No	Yes	neutral	6	3	3.55556	3.77778	2.875	3.1	2	5	5	5	3	3	4	4	3	3	2	4	3	3	5	5	2	2	5	4	1	2	2	4	5	4	4	H	-15% shorter
1668114320.133	40	female	ENG	American	yes	urban	yes	MSc/MA	No	Yes (own)	3	Yes	Yes	positive	6	2.75	3.44444	3.88889	2.5	4.1	2	5	5	5	2	2	4	4	2	3	2	2	2	2	5	5	4	2	5	2	2	2	3	4	5	4	4	H	+5% longer
1668109611.662	38	female	ENG	American	yes	large metropolitan	yes	non-university	No	No	0	No	Yes	negative	3	3.5	3.77778	2.22222	4.375	4.1	4	5	5	5	4	4	2	4	2	3	2	2	2	4	5	5	4	5	5	5	1	4	2	4	5	4	5	I	-5% shorter
1668113211.049	52	female	ENG	American	yes	large metropolitan	yes	BSc/BA	Yes	No	0	No	Yes	positive	4	1.125	3.66667	3.55556	4	2.9	1	5	5	5	4	4	2	4	4	4	4	2	4	3	5	5	1	5	5	4	1	2	2	3	4	4	4	I	-15% shorter
1668114296.531	30	female	ENG	American	yes	large metropolitan	yes	BSc/BA	No	No	0	No	Yes	positive	6	4.25	4.44444	4.22222	2.5	4.2	2	5	5	5	5	2	3	4	4	4	4	2	3	4	4	5	4	2	5	4	2	2	2	2	5	2	4	I	+5% longer
1668114469.983	33	other	ENG	American	yes	large metropolitan	yes	BSc/BA	Yes	No	0	Don't know	Yes (without care)	positive	7	1.25	4.11111	2.66667	3.375	4.2	1	5	5	4	1	1	4	4	3	3	4	1	3	3	5	5	1	3	3	4	2	2	5	1	2	1	5	I	-15% shorter
1668116427.98	34	female	ENG	American	yes	large metropolitan	yes	BSc/BA	Yes	No	0	Yes	Yes	positive	4	4.125	4.22222	4.44444	3	4.5	1	5	5	5	5	5	3	4	3	3	3	2	4	4	5	5	1	2	5	5	1	3	4	4	5	4	5	I	+15% longer
1668118819.787	22	female	ENG	American	yes	large metropolitan	yes	BSc/BA	Yes	No	0	Yes	No	neutral	7	2.5	3.66667	3.44444	4	3.5	5	5	5	5	5	3	4	4	4	3	4	2	4	4	5	5	5	3	5	5	3	4	5	5	5	5	5	I	-15% shorter
1668125662.205	55	female	ENG	American	yes	large metropolitan	yes	MSc/MA	Yes	No	2	No	Yes	neutral	7	1.75	3.44444	5	4.25	4.8	3	3	5	5	3	4	3	3	4	4	4	1	2	4	5	5	2	4	5	3	1	2	5	1	1	1	5	I	-5% shorter
1668193165.393	30	female	ENG	American	yes	large metropolitan	yes	PhD	Yes	No	0	No	Yes	negative	5	1.75	4.55556	4.88889	1.75	3.6	2	5	5	5	4	4	2	3	4	4	4	1	1	3	4	4	1	5	1	2	3	4	4	4	4	1	5	I	-5% shorter
1668119959.917	35	female	ENG	American	yes	large metropolitan	yes (vet)	BSc/BA	Yes	No	0	Yes	Yes	positive	7	2.375	3.77778	4.33333	3.5	4.6	5	5	5	5	2	5	4	3	4	4	3	1	2	4	3	5	1	4	5	3	4	3	5	4	2	1	5	I	+15% longer
1668812098.223	39	female	ENG	American	yes	large metropolitan	no	BSc/BA	No	No	0	Don't know	Yes	positive	2	4.125	2.88889	3	4.75	4	1	4	4	5	1	3	3	4	4	3	3	2	3	3	5	5	2	2	3	5	2	4	3	2	2	3	3	I	-15% shorter
1668108796.572	31	female	ENG	American	yes	metropolitan	yes	BSc/BA	No	No	0	No	Yes	positive	2	3.25	4.11111	3.55556	3.125	3.7	3	4	5	5	2	3	4	4	4	4	2	1	1	3	4	5	3	4	4	3	2	3	3	1	2	1	4	I	-5% shorter
1668117760.95	34	female	ENG	American	yes	metropolitan	yes	MSc/MA	Yes	No	0	No	Yes	positive	6	3.75	4	3	2.5	3.8	2	5	5	5	3	2	2	4	4	3	4	1	2	4	3	5	1	4	4	4	4	2	2	2	3	1	4	I	-15% shorter
1668140368.415	53	female	ENG	American	yes	metropolitan	yes	BSc/BA	Yes	Yes (not own)	0	No	Yes	negative	4	4.375	3.33333	4.44444	2.75	4	5	5	5	5	1	4	4	4	4	3	4	2	2	4	3	5	1	3	5	3	3	2	3	3	5	3	5	I	-5% shorter
1668194735.66	31	male	ENG	American	yes	metropolitan	yes	non-university	Yes	No	0	Don't know	Yes	negative	7	3.5	3.66667	3	3.875	3.4	4	5	5	5	3	4	3	4	4	4	4	3	2	3	5	4	3	4	5	4	3	4	5	4	3	3	4	I	-15% shorter
1668207045.334	54	female	ENG	American	yes	metropolitan	yes	PhD	No	No	0	No	Yes	positive	5	4.5	3.33333	3.55556	4.125	4.6	1	5	4	5	1	4	2	3	3	4	4	2	1	4	5	5	2	4	3	4	1	4	4	3	3	3	5	I	-5% shorter
1668228636.344	53	female	ENG	American	yes	metropolitan	yes	BSc/BA	Yes	Yes (not own)	0	No	Yes	negative	3	4	3.33333	4.11111	2	3.8	5	5	5	5	2	4	4	4	4	4	4	2	2	4	4	5	2	4	5	4	2	3	3	3	4	3	4	I	-15% shorter
1672784830.506	71	female	ENG	American	yes	metropolitan	no	non-university	Yes	Yes (own)	2	No	Yes	neutral	6	3.375	4.66667	4.11111	2.5	3.3	3	3	5	5	4	4	4	4	3	4	4	3	1	3	5	5	5	5	5	5	4	4	5	4	5	4	5	I	+5% longer
1668116966.795	49	female	ENG	American	yes	urban	yes	BSc/BA	Yes	No	0	No	Yes	positive	2	2.875	2.44444	3.88889	2.375	3.2	3	4	2	5	1	4	3	3	4	4	3	2	4	1	4	4	4	5	5	5	1	4	4	1	3	2	5	I	+5% longer
1668147698.091	37	female	ENG	American	yes	urban	yes	BSc/BA	Yes	Yes (own)	2	No	Yes	neutral	6	4.125	3.88889	3.33333	2.875	4.1	5	5	5	5	1	1	4	4	4	4	4	2	2	3	5	5	3	5	4	3	3	4	3	3	3	3	4	I	+5% longer
1669331573.935	62	female	ENG	American	yes	urban	yes	BSc/BA	Yes	No	0	No	Yes	positive	5	2.625	4.22222	4.33333	1.5	3.4	3	5	5	5	1	1	4	4	4	4	4	1	3	3	5	5	1	5	5	3	1	4	5	3	3	1	4	I	-5% shorter
1668207897.502	25	female	ENG	American	yes	urban	yes (vet)	PhD	Yes	No	0	No	Yes	neutral	4	1.125	3.55556	3.33333	4.5	3.8	4	5	5	5	5	3	3	4	4	1	3	1	2	3	5	5	3	2	5	4	2	2	4	4	4	4	5	I	+5% longer
1668175890.487	24	male	ENG	American	yes	urban	no	BSc/BA	Yes	No	0	Don't know	Yes	neutral	0	1.25	2.77778	2.66667	4.25	2.4	2	5	5	4	3	4	3	4	4	4	4	2	2	2	5	5	2	3	5	4	4	1	4	2	1	1	4	I	-5% shorter
1668188255.048	55	female	ENG	American	yes	urban	no	PhD	No	No	0	No	Yes	negative	5	2.125	3.55556	2.44444	4	3.7	1	5	5	5	1	4	2	4	3	3	3	2	2	4	5	5	4	1	4	5	2	5	4	2	2	2	4	I	-5% shorter
1668225487.072	39	female	ENG	American	yes	urban	no	MSc/MA	Yes	Yes (own)	2	No	Yes	positive	3	3.25	4.88889	3.55556	2	1.7	1	5	5	5	5	3	4	4	4	2	1	1	3	2	4	5	4	2	4	4	3	3	5	3	1	1	4	I	-5% shorter
1680859799.772	45	female	ENG	American	yes	urban	no	BSc/BA	No	No	2	No	Yes	positive	6	3.5	3.33333	3.77778	2.75	3.4	1	5	2	5	4	1	4	4	4	3	4	3	4	2	5	5	2	1	5	3	1	1	3	4	3	1	4	I	+5% longer
1680882461.446	55	female	ENG	American	yes	urban	no	MSc/MA	Yes	No	1	No	Yes	positive	5	2.875	3.44444	4	2.125	3	1	4	4	5	2	3	4	4	3	3	4	1	1	2	5	5	2	3	4	1	4	2	2	3	3	3	2	I	-15% shorter
1680922624.402	35	female	ENG	American	yes	urban	no	BSc/BA	No	No	0	No	Yes	positive	4	2.25	3.77778	3.55556	3.5	4.1	3	5	5	5	5	5	3	4	1	4	3	3	2	4	5	5	3	4	5	3	4	4	4	3	3	3	5	I	-5% shorter
1668110570.761	26	other	ENG	American	yes	small urban	yes	BSc/BA	Yes	No	0	Don't know	Yes	negative	7	3	3.33333	4	2.75	3.7	5	4	5	5	2	5	3	3	4	4	4	4	1	3	5	5	3	5	4	5	4	4	5	5	5	5	5	I	-5% shorter
1668184492.319	31	female	ENG	American	yes	small urban	yes	PhD	Yes	No	0	Don't know	Yes	neutral	4	1.875	4.22222	4.33333	3.625	4.3	3	5	5	5	3	2	4	2	4	2	2	1	3	3	4	5	2	3	5	5	2	3	5	1	3	1	4	I	+5% longer
1668200407.948	31	female	ENG	American	yes	small urban	yes	BSc/BA	Yes	No	0	No	Yes	neutral	2	3.375	4	4.33333	3.125	3.5	3	5	5	5	4	1	4	4	4	4	4	4	3	4	5	5	4	5	5	5	4	1	1	5	5	4	5	I	+15% longer
1668145748.664	60	female	ENG	American	yes	small urban	yes (vet)	PhD	Yes	No	2	No	Yes	negative	6	4.25	2.77778	3.22222	3	3.4	3	5	4	5	3	1	4	3	4	3	2	2	1	3	4	4	3	2	3	2	1	3	3	3	3	2	3	I	-5% shorter
1680878202.875	28	female	ENG	American	yes	small urban	yes (vet)	BSc/BA	Yes	No	0	Yes	Yes	positive	7	2.75	4	4.33333	2.625	3.4	3	5	5	5	5	5	3	3	2	3	2	1	2	2	4	5	3	3	5	5	3	4	5	5	5	5	5	I	-15% shorter
1668105387.746	64	female	ENG	American	yes	small urban	no	PhD	No	No	2	No	Yes	neutral	3	2.75	2.88889	3.55556	3	3.8	3	5	5	5	5	4	4	4	4	3	3	2	3	4	5	5	3	4	4	4	1	4	2	3	2	1	5	I	-15% shorter
1668126429.427	56	female	ENG	American	yes	small urban	no	PhD	Yes	No	2	No	Yes	negative	5	4.25	4.44444	4	2.5	4	4	5	4	5	1	2	4	3	2	3	4	1	1	1	5	4	3	2	5	5	2	2	4	4	4	1	2	I	-5% shorter
1668724212.913	30	male	ENG	American	yes	small urban	no	BSc/BA	Yes	No	0	Yes	Yes	neutral	5	2.5	3.44444	2.55556	3.875	4	3	4	4	5	4	3	4	4	4	4	3	2	2	2	5	5	3	4	5	3	5	4	3	4	4	2	4	I	+15% longer
1680841106.112	58	female	ENG	American	yes	small urban	no	BSc/BA	Yes	No	0	No	Yes	positive	5	2	3.44444	3.33333	4	4	3	5	5	5	5	3	4	4	4	4	4	4	4	4	5	5	4	3	5	5	3	3	4	5	5	5	5	I	-15% shorter
1668108193.863	46	female	ENG	American	yes	small urban	yes	PhD	Yes	No	1	No	Yes	negative	6	2.5	3.66667	4.11111	3.625	3.4	5	1	5	5	1	2	4	4	4	4	4	3	2	2	5	5	1	5	2	2	1	3	5	2	5	1	5	I	+5% longer
1668110699.158	65	female	ENG	American	yes	rural	yes	BSc/BA	Yes	No	0	No	Yes	negative	6	2.25	3.66667	3.88889	1.625	3.4	4	5	5	5	3	5	3	4	4	4	4	4	3	3	5	5	4	5	5	5	2	2	4	5	3	3	4	I	-5% shorter
1668135410.778	28	female	ENG	American	yes	rural	yes	non-university	No	No	0	Yes	Yes	neutral	4	4.375	4.66667	4	1.625	4	4	4	4	4	3	3	3	3	2	3	2	2	2	3	1	1	3	1	1	1	3	1	1	1	1	3	1	I	-5% shorter
1668172957.023	57	male	ENG	American	yes	rural	yes	non-university	No	No	0	No	Yes	negative	7	3	4	3.77778	2.375	4.4	2	4	5	5	1	4	2	4	4	4	4	4	2	4	5	5	1	4	5	5	1	2	4	5	5	5	5	I	-15% shorter
1680836471.781	38	female	ENG	American	yes	rural	yes (vet)	BSc/BA	Yes	No	2	No	Yes	positive	7	3.5	4	3.22222	4.25	4.4	3	5	5	5	5	3	3	4	4	4	4	4	3	4	5	5	4	3	5	4	4	3	3	5	4	3	5	I	+5% longer
1668191333.572	23	male	ENG	American	yes	rural	no	BSc/BA	Yes	No	0	Yes	Yes	positive	4	2.25	2.77778	3.44444	3.125	3.5	3	5	5	4	4	1	4	2	4	4	3	2	2	4	5	5	2	3	4	4	3	3	2	2	2	1	5	I	-5% shorter
1680850366.598	64	female	ENG	American	yes	rural	no	MSc/MA	Yes	No	1	No	Yes	positive	5	4	3.44444	4.44444	2.625	3.3	2	3	5	5	5	3	4	4	4	4	4	2	4	3	5	5	2	2	5	5	3	5	5	3	3	2	2	I	-15% shorter
1680865672.747	55	female	ENG	American	yes	rural	no	MSc/MA	No	No	2	No	Yes	positive	3	4.25	4.33333	4.55556	1.125	3.8	3	5	4	4	1	2	4	3	4	3	3	3	3	1	5	5	1	1	5	1	1	3	4	4	4	2	2	I	-5% shorter
1680882433.412	56	female	ENG	American	yes	rural	no	MSc/MA	Yes	No	0	No	Yes	positive	6	3.5	4.55556	3.11111	2.75	3.3	3	5	5	5	5	3	4	4	4	4	4	4	4	3	5	5	3	3	5	3	3	3	3	5	5	5	5	I	+5% longer
1680894004.575	31	female	ENG	American	yes	rural	no	BSc/BA	No	Yes (not own)	0	No	Yes	positive	6	2.5	4.44444	3.44444	3.75	3.8	5	5	5	5	5	3	4	4	4	4	4	2	3	4	5	5	3	5	5	4	4	5	5	4	5	4	5	I	-5% shorter
1668118247.684	35	female	ENG	American	yes	large metropolitan	yes	BSc/BA	Yes	No	0	Yes	Yes	negative	7	3.375	4.22222	4	2.125	4.2	1	5	5	5	2	1	4	4	4	3	3	1	2	2	5	5	2	3	5	3	3	4	4	1	1	1	3	I	-5% shorter
1668357234.077	26	female	ENG	American	yes	large metropolitan	yes	BSc/BA	Yes	Yes (own)	1	Yes	Yes	neutral	4	5	4.55556	3.66667	2.625	3.9	3	5	5	5	4	2	4	4	4	3	3	2	2	2	5	5	1	3	5	1	1	4	4	4	4	2	4	I	+5% longer
1668217232.603	33	female	ENG	American	yes	metropolitan	no	MSc/MA	No	No	0	No	Yes	negative	6	4.875	4.44444	4	4.375	4.9	5	5	4	4	1	1	3	4	4	4	4	4	1	4	5	5	4	5	5	5	5	2	5	5	5	5	5	I	-5% shorter
1668177490.754	38	female	ENG	American	yes	rural	yes (vet)	BSc/BA	Yes	No	0	No	Yes	negative	6	2.25	3.33333	3.88889	3.625	4.1	4	5	5	4	2	1	4	4	4	4	4	3	2	2	5	5	3	2	5	3	3	3	2	3	4	3	4	I	-5% shorter
1668210429.549	37	female	ENG	American	yes	metropolitan	yes	PhD	Yes	No	0	Don't know	Yes	negative	4	3.25	3.66667	4.33333	2.25	4.3	4	4	5	5	1	4	3	4	4	3	3	3	1	2	4	5	4	5	3	3	2	3	4	4	3	4	5	I	-5% shorter
1668104213.642	57	female	ENG	American	yes	large metropolitan	yes	PhD	Yes	No	0	No	Yes	positive	4	1.875	3.11111	4.44444	3.5	3.9	5	5	5	5	5	5	1	2	4	1	1	1	1	1	5	5	5	5	5	5	5	1	5	5	5	5	5	I	-15% shorter
1668220312.799	56	female	ENG	American	yes	urban	yes	MSc/MA	No	No	2	No	Yes	positive	7	3.25	3.77778	3.22222	3.75	4.2	3	4	4	4	4	2	4	4	4	2	2	1	2	3	5	5	4	3	5	5	3	4	3	3	2	2	5	I	-5% shorter
1668217104.913	54	female	ENG	American	yes	large metropolitan	yes	BSc/BA	No	No	0	No	Yes	neutral	4	1.25	4.11111	2.88889	3.5	3.9	4	4	3	5	1	1	3	2	3	3	3	1	3	3	4	5	1	1	3	5	1	4	5	1	4	1	4	I	+5% longer
1668208025.024	33	female	ENG	American	yes	urban	yes	PhD	Yes	No	0	No	Yes	neutral	4	3.25	4.33333	3.88889	3.75	4.3	5	4	5	3	2	2	3	4	4	3	3	2	2	3	5	5	3	5	5	5	4	3	3	2	3	2	5	I	-5% shorter
1668114578.403	65	female	ENG	American	yes	large metropolitan	no	PhD	No	No	1	No	Yes	neutral	2	3.625	3.55556	3.77778	1.5	4.2	1	2	5	5	5	5	3	3	4	3	3	3	3	2	5	5	4	3	5	5	2	4	4	1	3	1	1	I	+15% longer
1668222984.279	57	female	ENG	American	yes	small urban	no	BSc/BA	Yes	No	0	No	Yes	negative	5	2.375	2.77778	2.88889	3.625	3.4	3	5	5	5	3	3	4	4	4	4	4	4	2	3	4	5	4	4	3	4	3	2	5	4	3	3	5	I	+5% longer
1668156942.561	59	female	ENG	American	yes	rural	yes	MSc/MA	Yes	No	2	No	Yes	negative	6	2.125	3.44444	3.44444	2.75	4.2	5	5	5	5	3	4	3	3	3	3	3	3	1	3	5	5	3	5	4	3	3	3	4	5	4	3	5	I	+5% longer
1668186603.28	62	female	ENG	American	yes	large metropolitan	yes	BSc/BA	Yes	No	0	No	Yes	positive	4	4.375	3.77778	3.88889	4	4.3	5	5	5	5	1	1	4	4	4	2	3	1	2	3	5	5	2	3	4	5	4	3	4	1	3	3	5	I	+5% longer
1668232856.01	25	female	ENG	American	yes	large metropolitan	yes	BSc/BA	No	No	0	No	No	neutral	5	3.125	4.22222	4	3.5	3.5	4	5	5	5	4	3	2	4	4	4	4	1	2	3	5	5	4	4	5	2	2	3	4	2	4	1	4	I	-5% shorter
1668190617.412	46	female	ENG	American	yes	large metropolitan	yes (vet)	BSc/BA	Yes	No	0	No	Yes	negative	7	2.5	3.11111	3.55556	3	3.4	2	4	4	4	2	3	4	2	4	4	4	1	3	3	3	4	4	5	4	3	2	2	2	2	2	2	4	I	+5% longer
1680901019.34	70	female	ENG	American	yes	large metropolitan	no	BSc/BA	No	No	1	No	Yes	positive	6	2.875	3.88889	3.77778	3.375	3.8	3	5	5	5	3	2	3	4	3	4	4	3	3	2	5	4	2	2	5	2	4	4	4	4	3	3	4	I	-15% shorter
1668107295.703	57	male	ENG	American	yes	metropolitan	no	BSc/BA	No	No	1	Don't know	Yes	neutral	3	4	3	3.11111	3.125	4.7	3	4	5	5	5	2	4	4	4	4	4	4	2	4	5	5	3	4	5	4	4	4	4	4	4	4	5	I	-5% shorter
1668110395.656	39	female	ENG	American	yes	urban	yes	MSc/MA	Yes	No	0	No	Yes	negative	5	2.375	3.88889	3.66667	3.125	3	2	4	5	5	5	5	2	3	2	2	3	2	2	3	4	5	4	4	5	5	1	4	4	2	4	2	4	I	+5% longer
1668130019.656	53	female	ENG	American	yes	urban	yes	MSc/MA	Yes	No	0	No	Yes	neutral	5	3.5	3.44444	3.66667	2.875	4	4	5	5	5	3	4	3	4	4	4	4	4	1	4	5	5	1	5	5	4	1	2	5	4	4	2	5	I	-15% shorter
1668190392.994	25	female	ENG	American	yes	urban	yes	MSc/MA	Yes	No	0	No	Yes	neutral	3	4.375	3.66667	3.44444	4.125	4.4	4	3	5	5	5	4	3	3	3	1	3	1	2	3	4	5	4	1	4	4	3	3	2	3	1	1	4	I	-5% shorter
1668166562.764	57	female	ENG	American	yes	urban	yes (vet)	PhD	Yes	No	0	No	Yes	positive	4	4	4.11111	3.11111	2.5	3.9	4	4	5	5	2	2	3	3	3	3	3	3	2	4	4	4	4	4	4	4	1	3	3	3	3	2	5	I	-15% shorter
1668169983.318	53	female	ENG	American	yes	urban	no	MSc/MA	Yes	No	0	No	Yes	negative	6	2.875	3.77778	3.11111	4.5	5	5	5	5	5	2	2	3	4	4	4	4	4	1	4	5	5	4	5	5	4	2	5	5	5	3	3	4	I	+5% longer
1668194324.018	32	female	ENG	American	yes	urban	no	PhD	Yes	No	0	Yes	Yes	negative	7	2.5	4.44444	3.88889	2.875	4.3	4	5	5	5	5	3	4	4	4	4	4	3	3	4	5	5	2	4	5	5	2	3	4	4	4	3	5	I	+5% longer
1668273864.375	31	female	ENG	American	yes	urban	no	MSc/MA	Yes	Yes (own)	1	Yes	Yes	negative	4	2.875	2.88889	2.66667	3.875	2.6	2	4	5	5	2	1	4	4	4	4	4	2	2	4	5	5	2	2	3	1	1	1	1	3	3	3	4	I	+5% longer
1672338175.086	65	female	ENG	American	yes	urban	no	non-university	Yes	No	2	No	Yes	negative	6	3.375	3.44444	3.77778	3.875	4.6	3	5	5	5	3	2	3	4	4	4	4	4	2	3	4	5	3	2	4	3	2	2	4	5	4	4	3	I	+15% longer
1680839114.176	36	female	ENG	American	yes	urban	no	BSc/BA	No	Yes (not own)	3	Yes	Yes	positive	2	2.25	4.11111	3.55556	2.875	4.2	3	5	5	5	5	3	4	4	4	4	4	4	2	4	5	5	3	3	5	5	3	3	5	5	5	3	5	I	-15% shorter
1680839720.725	34	female	ENG	American	yes	urban	no	MSc/MA	Yes	No	0	No	Yes	positive	6	3.25	3.33333	3.66667	3.75	3.8	4	4	5	5	5	5	3	4	3	4	4	3	2	4	5	5	3	5	5	5	4	4	5	4	5	5	5	I	-5% shorter
1668109082.324	32	female	ENG	American	yes	small urban	yes	PhD	Yes	No	0	Don't know	Yes	negative	6	3.125	2.77778	3.22222	3.625	3.6	2	3	5	5	3	4	2	4	3	4	4	2	3	4	5	5	4	3	3	5	1	3	3	3	3	1	5	I	-5% shorter
1668182892.997	60	male	ENG	American	yes	small urban	yes	PhD	Yes	No	2	No	Yes	negative	3	3.625	4	3.66667	2.375	4.8	5	5	5	5	3	2	4	4	4	4	4	3	3	3	5	5	4	3	5	5	3	3	5	5	5	3	5	I	+5% longer
1668108821.516	41	female	ENG	American	yes	rural	yes	BSc/BA	Yes	No	0	Don't know	Yes	neutral	5	2.75	3.22222	4.55556	3.625	2.9	5	4	4	4	2	2	3	4	4	4	4	3	2	3	4	5	1	5	5	3	2	1	4	4	4	3	4	I	+5% longer
1668212455.079	54	female	ENG	American	yes	rural	yes (vet)	PhD	Yes	No	1	No	Yes	negative	7	2.5	4.33333	3.66667	3.5	4.1	1	4	5	5	2	1	3	4	4	4	4	2	2	3	4	5	2	4	4	4	2	2	4	3	4	3	4	I	-5% shorter
1668194946.516	27	female	ENG	American	yes	metropolitan	yes (vet)	MSc/MA	Yes	No	0	No	Yes	neutral	3	2.5	3.44444	3.22222	4.25	4.1	1	5	5	5	3	2	1	4	4	4	4	4	4	4	5	5	3	1	5	4	5	3	3	5	5	5	5	I	-5% shorter
1668192852.788	30	female	ENG	American	yes	urban	yes	non-university	No	No	0	No	Yes	negative	6	1.625	3.22222	2.44444	4.75	3.9	2	5	5	5	4	5	1	4	4	4	3	3	2	3	5	5	4	4	4	4	3	2	4	4	5	3	5	I	-5% shorter
1668219361.154	24	other	ENG	American	yes	rural	yes	non-university	No	No	0	Don't know	Yes	positive	5	1.5	3.88889	3	3.875	4	1	5	5	5	2	5	1	2	1	2	1	1	1	3	2	4	1	5	5	5	1	4	4	4	5	1	4	I	+5% longer
1668128916.327	29	female	ENG	American	yes	small urban	yes	BSc/BA	No	No	0	No	Yes	negative	5	1.875	3.33333	3.22222	4.375	3.9	4	4	5	5	3	4	3	4	3	4	4	3	2	2	4	5	3	5	5	3	4	4	4	4	3	3	4	I	+15% longer
1668175505.525	39	female	ENG	American	yes	rural	yes	PhD	Yes	Yes (own)	1	Yes	Yes	negative	7	4.5	3.55556	1.77778	4.375	3.1	2	5	5	5	5	3	4	4	4	4	4	3	2	3	5	5	3	3	5	5	5	4	5	5	5	5	5	I	+15% longer
1668196087.948	60	female	ENG	American	yes	rural	yes	MSc/MA	Yes	No	1	No	Yes	positive	2	3.875	3.11111	3.22222	3.125	3.8	1	5	3	5	3	3	4	2	3	3	2	2	2	2	5	4	4	3	5	3	3	2	4	3	3	1	3	I	-15% shorter
1668316446.313	32	female	ENG	American	yes	metropolitan	yes	BSc/BA	Yes	Yes (own)	2	No	Yes	neutral	6	3	3.55556	3.77778	2.875	3.1	2	5	5	5	3	3	4	4	3	3	2	4	3	3	5	5	2	2	5	4	1	2	2	4	5	4	4	I	-15% shorter
1668114320.133	40	female	ENG	American	yes	urban	yes	MSc/MA	No	Yes (own)	3	Yes	Yes	positive	6	2.75	3.44444	3.88889	2.5	4.1	2	5	5	5	2	2	4	4	2	3	2	2	2	2	5	5	4	2	5	2	2	2	3	4	5	4	4	I	-5% shorter
1668109611.662	38	female	ENG	American	yes	large metropolitan	yes	non-university	No	No	0	No	Yes	negative	3	3.5	3.77778	2.22222	4.375	4.1	4	5	5	5	4	4	2	4	2	3	2	2	2	4	5	5	4	5	5	5	1	4	2	4	5	4	5	J	-5% shorter
1668113211.049	52	female	ENG	American	yes	large metropolitan	yes	BSc/BA	Yes	No	0	No	Yes	positive	4	1.125	3.66667	3.55556	4	2.9	1	5	5	5	4	4	2	4	4	4	4	2	4	3	5	5	1	5	5	4	1	2	2	3	4	4	4	J	-5% shorter
1668114296.531	30	female	ENG	American	yes	large metropolitan	yes	BSc/BA	No	No	0	No	Yes	positive	6	4.25	4.44444	4.22222	2.5	4.2	2	5	5	5	5	2	3	4	4	4	4	2	3	4	4	5	4	2	5	4	2	2	2	2	5	2	4	J	+15% longer
1668114469.983	33	other	ENG	American	yes	large metropolitan	yes	BSc/BA	Yes	No	0	Don't know	Yes (without care)	positive	7	1.25	4.11111	2.66667	3.375	4.2	1	5	5	4	1	1	4	4	3	3	4	1	3	3	5	5	1	3	3	4	2	2	5	1	2	1	5	J	-15% shorter
1668116427.98	34	female	ENG	American	yes	large metropolitan	yes	BSc/BA	Yes	No	0	Yes	Yes	positive	4	4.125	4.22222	4.44444	3	4.5	1	5	5	5	5	5	3	4	3	3	3	2	4	4	5	5	1	2	5	5	1	3	4	4	5	4	5	J	-15% shorter
1668118819.787	22	female	ENG	American	yes	large metropolitan	yes	BSc/BA	Yes	No	0	Yes	No	neutral	7	2.5	3.66667	3.44444	4	3.5	5	5	5	5	5	3	4	4	4	3	4	2	4	4	5	5	5	3	5	5	3	4	5	5	5	5	5	J	-5% shorter
1668125662.205	55	female	ENG	American	yes	large metropolitan	yes	MSc/MA	Yes	No	2	No	Yes	neutral	7	1.75	3.44444	5	4.25	4.8	3	3	5	5	3	4	3	3	4	4	4	1	2	4	5	5	2	4	5	3	1	2	5	1	1	1	5	J	-5% shorter
1668193165.393	30	female	ENG	American	yes	large metropolitan	yes	PhD	Yes	No	0	No	Yes	negative	5	1.75	4.55556	4.88889	1.75	3.6	2	5	5	5	4	4	2	3	4	4	4	1	1	3	4	4	1	5	1	2	3	4	4	4	4	1	5	J	+5% longer
1668119959.917	35	female	ENG	American	yes	large metropolitan	yes (vet)	BSc/BA	Yes	No	0	Yes	Yes	positive	7	2.375	3.77778	4.33333	3.5	4.6	5	5	5	5	2	5	4	3	4	4	3	1	2	4	3	5	1	4	5	3	4	3	5	4	2	1	5	J	-5% shorter
1668812098.223	39	female	ENG	American	yes	large metropolitan	no	BSc/BA	No	No	0	Don't know	Yes	positive	2	4.125	2.88889	3	4.75	4	1	4	4	5	1	3	3	4	4	3	3	2	3	3	5	5	2	2	3	5	2	4	3	2	2	3	3	J	+5% longer
1668108796.572	31	female	ENG	American	yes	metropolitan	yes	BSc/BA	No	No	0	No	Yes	positive	2	3.25	4.11111	3.55556	3.125	3.7	3	4	5	5	2	3	4	4	4	4	2	1	1	3	4	5	3	4	4	3	2	3	3	1	2	1	4	J	-5% shorter
1668117760.95	34	female	ENG	American	yes	metropolitan	yes	MSc/MA	Yes	No	0	No	Yes	positive	6	3.75	4	3	2.5	3.8	2	5	5	5	3	2	2	4	4	3	4	1	2	4	3	5	1	4	4	4	4	2	2	2	3	1	4	J	-5% shorter
1668140368.415	53	female	ENG	American	yes	metropolitan	yes	BSc/BA	Yes	Yes (not own)	0	No	Yes	negative	4	4.375	3.33333	4.44444	2.75	4	5	5	5	5	1	4	4	4	4	3	4	2	2	4	3	5	1	3	5	3	3	2	3	3	5	3	5	J	-5% shorter
1668194735.66	31	male	ENG	American	yes	metropolitan	yes	non-university	Yes	No	0	Don't know	Yes	negative	7	3.5	3.66667	3	3.875	3.4	4	5	5	5	3	4	3	4	4	4	4	3	2	3	5	4	3	4	5	4	3	4	5	4	3	3	4	J	-5% shorter
1668207045.334	54	female	ENG	American	yes	metropolitan	yes	PhD	No	No	0	No	Yes	positive	5	4.5	3.33333	3.55556	4.125	4.6	1	5	4	5	1	4	2	3	3	4	4	2	1	4	5	5	2	4	3	4	1	4	4	3	3	3	5	J	-15% shorter
1668228636.344	53	female	ENG	American	yes	metropolitan	yes	BSc/BA	Yes	Yes (not own)	0	No	Yes	negative	3	4	3.33333	4.11111	2	3.8	5	5	5	5	2	4	4	4	4	4	4	2	2	4	4	5	2	4	5	4	2	3	3	3	4	3	4	J	-5% shorter
1672784830.506	71	female	ENG	American	yes	metropolitan	no	non-university	Yes	Yes (own)	2	No	Yes	neutral	6	3.375	4.66667	4.11111	2.5	3.3	3	3	5	5	4	4	4	4	3	4	4	3	1	3	5	5	5	5	5	5	4	4	5	4	5	4	5	J	+15% longer
1668116966.795	49	female	ENG	American	yes	urban	yes	BSc/BA	Yes	No	0	No	Yes	positive	2	2.875	2.44444	3.88889	2.375	3.2	3	4	2	5	1	4	3	3	4	4	3	2	4	1	4	4	4	5	5	5	1	4	4	1	3	2	5	J	+15% longer
1668147698.091	37	female	ENG	American	yes	urban	yes	BSc/BA	Yes	Yes (own)	2	No	Yes	neutral	6	4.125	3.88889	3.33333	2.875	4.1	5	5	5	5	1	1	4	4	4	4	4	2	2	3	5	5	3	5	4	3	3	4	3	3	3	3	4	J	-5% shorter
1669331573.935	62	female	ENG	American	yes	urban	yes	BSc/BA	Yes	No	0	No	Yes	positive	5	2.625	4.22222	4.33333	1.5	3.4	3	5	5	5	1	1	4	4	4	4	4	1	3	3	5	5	1	5	5	3	1	4	5	3	3	1	4	J	-5% shorter
1668207897.502	25	female	ENG	American	yes	urban	yes (vet)	PhD	Yes	No	0	No	Yes	neutral	4	1.125	3.55556	3.33333	4.5	3.8	4	5	5	5	5	3	3	4	4	1	3	1	2	3	5	5	3	2	5	4	2	2	4	4	4	4	5	J	-15% shorter
1668175890.487	24	male	ENG	American	yes	urban	no	BSc/BA	Yes	No	0	Don't know	Yes	neutral	0	1.25	2.77778	2.66667	4.25	2.4	2	5	5	4	3	4	3	4	4	4	4	2	2	2	5	5	2	3	5	4	4	1	4	2	1	1	4	J	+15% longer
1668188255.048	55	female	ENG	American	yes	urban	no	PhD	No	No	0	No	Yes	negative	5	2.125	3.55556	2.44444	4	3.7	1	5	5	5	1	4	2	4	3	3	3	2	2	4	5	5	4	1	4	5	2	5	4	2	2	2	4	J	-5% shorter
1668225487.072	39	female	ENG	American	yes	urban	no	MSc/MA	Yes	Yes (own)	2	No	Yes	positive	3	3.25	4.88889	3.55556	2	1.7	1	5	5	5	5	3	4	4	4	2	1	1	3	2	4	5	4	2	4	4	3	3	5	3	1	1	4	J	-5% shorter
1680859799.772	45	female	ENG	American	yes	urban	no	BSc/BA	No	No	2	No	Yes	positive	6	3.5	3.33333	3.77778	2.75	3.4	1	5	2	5	4	1	4	4	4	3	4	3	4	2	5	5	2	1	5	3	1	1	3	4	3	1	4	J	-5% shorter
1680882461.446	55	female	ENG	American	yes	urban	no	MSc/MA	Yes	No	1	No	Yes	positive	5	2.875	3.44444	4	2.125	3	1	4	4	5	2	3	4	4	3	3	4	1	1	2	5	5	2	3	4	1	4	2	2	3	3	3	2	J	-5% shorter
1680922624.402	35	female	ENG	American	yes	urban	no	BSc/BA	No	No	0	No	Yes	positive	4	2.25	3.77778	3.55556	3.5	4.1	3	5	5	5	5	5	3	4	1	4	3	3	2	4	5	5	3	4	5	3	4	4	4	3	3	3	5	J	-15% shorter
1668110570.761	26	other	ENG	American	yes	small urban	yes	BSc/BA	Yes	No	0	Don't know	Yes	negative	7	3	3.33333	4	2.75	3.7	5	4	5	5	2	5	3	3	4	4	4	4	1	3	5	5	3	5	4	5	4	4	5	5	5	5	5	J	+5% longer
1668184492.319	31	female	ENG	American	yes	small urban	yes	PhD	Yes	No	0	Don't know	Yes	neutral	4	1.875	4.22222	4.33333	3.625	4.3	3	5	5	5	3	2	4	2	4	2	2	1	3	3	4	5	2	3	5	5	2	3	5	1	3	1	4	J	-15% shorter
1668200407.948	31	female	ENG	American	yes	small urban	yes	BSc/BA	Yes	No	0	No	Yes	neutral	2	3.375	4	4.33333	3.125	3.5	3	5	5	5	4	1	4	4	4	4	4	4	3	4	5	5	4	5	5	5	4	1	1	5	5	4	5	J	-15% shorter
1668145748.664	60	female	ENG	American	yes	small urban	yes (vet)	PhD	Yes	No	2	No	Yes	negative	6	4.25	2.77778	3.22222	3	3.4	3	5	4	5	3	1	4	3	4	3	2	2	1	3	4	4	3	2	3	2	1	3	3	3	3	2	3	J	-5% shorter
1680878202.875	28	female	ENG	American	yes	small urban	yes (vet)	BSc/BA	Yes	No	0	Yes	Yes	positive	7	2.75	4	4.33333	2.625	3.4	3	5	5	5	5	5	3	3	2	3	2	1	2	2	4	5	3	3	5	5	3	4	5	5	5	5	5	J	-5% shorter
1668105387.746	64	female	ENG	American	yes	small urban	no	PhD	No	No	2	No	Yes	neutral	3	2.75	2.88889	3.55556	3	3.8	3	5	5	5	5	4	4	4	4	3	3	2	3	4	5	5	3	4	4	4	1	4	2	3	2	1	5	J	-15% shorter
1668126429.427	56	female	ENG	American	yes	small urban	no	PhD	Yes	No	2	No	Yes	negative	5	4.25	4.44444	4	2.5	4	4	5	4	5	1	2	4	3	2	3	4	1	1	1	5	4	3	2	5	5	2	2	4	4	4	1	2	J	-5% shorter
1668724212.913	30	male	ENG	American	yes	small urban	no	BSc/BA	Yes	No	0	Yes	Yes	neutral	5	2.5	3.44444	2.55556	3.875	4	3	4	4	5	4	3	4	4	4	4	3	2	2	2	5	5	3	4	5	3	5	4	3	4	4	2	4	J	+15% longer
1680841106.112	58	female	ENG	American	yes	small urban	no	BSc/BA	Yes	No	0	No	Yes	positive	5	2	3.44444	3.33333	4	4	3	5	5	5	5	3	4	4	4	4	4	4	4	4	5	5	4	3	5	5	3	3	4	5	5	5	5	J	-15% shorter
1668108193.863	46	female	ENG	American	yes	small urban	yes	PhD	Yes	No	1	No	Yes	negative	6	2.5	3.66667	4.11111	3.625	3.4	5	1	5	5	1	2	4	4	4	4	4	3	2	2	5	5	1	5	2	2	1	3	5	2	5	1	5	J	+5% longer
1668110699.158	65	female	ENG	American	yes	rural	yes	BSc/BA	Yes	No	0	No	Yes	negative	6	2.25	3.66667	3.88889	1.625	3.4	4	5	5	5	3	5	3	4	4	4	4	4	3	3	5	5	4	5	5	5	2	2	4	5	3	3	4	J	-5% shorter
1668135410.778	28	female	ENG	American	yes	rural	yes	non-university	No	No	0	Yes	Yes	neutral	4	4.375	4.66667	4	1.625	4	4	4	4	4	3	3	3	3	2	3	2	2	2	3	1	1	3	1	1	1	3	1	1	1	1	3	1	J	-5% shorter
1668172957.023	57	male	ENG	American	yes	rural	yes	non-university	No	No	0	No	Yes	negative	7	3	4	3.77778	2.375	4.4	2	4	5	5	1	4	2	4	4	4	4	4	2	4	5	5	1	4	5	5	1	2	4	5	5	5	5	J	+15% longer
1680836471.781	38	female	ENG	American	yes	rural	yes (vet)	BSc/BA	Yes	No	2	No	Yes	positive	7	3.5	4	3.22222	4.25	4.4	3	5	5	5	5	3	3	4	4	4	4	4	3	4	5	5	4	3	5	4	4	3	3	5	4	3	5	J	-15% shorter
1668191333.572	23	male	ENG	American	yes	rural	no	BSc/BA	Yes	No	0	Yes	Yes	positive	4	2.25	2.77778	3.44444	3.125	3.5	3	5	5	4	4	1	4	2	4	4	3	2	2	4	5	5	2	3	4	4	3	3	2	2	2	1	5	J	+5% longer
1680850366.598	64	female	ENG	American	yes	rural	no	MSc/MA	Yes	No	1	No	Yes	positive	5	4	3.44444	4.44444	2.625	3.3	2	3	5	5	5	3	4	4	4	4	4	2	4	3	5	5	2	2	5	5	3	5	5	3	3	2	2	J	-15% shorter
1680865672.747	55	female	ENG	American	yes	rural	no	MSc/MA	No	No	2	No	Yes	positive	3	4.25	4.33333	4.55556	1.125	3.8	3	5	4	4	1	2	4	3	4	3	3	3	3	1	5	5	1	1	5	1	1	3	4	4	4	2	2	J	-5% shorter
1680882433.412	56	female	ENG	American	yes	rural	no	MSc/MA	Yes	No	0	No	Yes	positive	6	3.5	4.55556	3.11111	2.75	3.3	3	5	5	5	5	3	4	4	4	4	4	4	4	3	5	5	3	3	5	3	3	3	3	5	5	5	5	J	-15% shorter
1680894004.575	31	female	ENG	American	yes	rural	no	BSc/BA	No	Yes (not own)	0	No	Yes	positive	6	2.5	4.44444	3.44444	3.75	3.8	5	5	5	5	5	3	4	4	4	4	4	2	3	4	5	5	3	5	5	4	4	5	5	4	5	4	5	J	+15% longer
1668118247.684	35	female	ENG	American	yes	large metropolitan	yes	BSc/BA	Yes	No	0	Yes	Yes	negative	7	3.375	4.22222	4	2.125	4.2	1	5	5	5	2	1	4	4	4	3	3	1	2	2	5	5	2	3	5	3	3	4	4	1	1	1	3	J	+5% longer
1668357234.077	26	female	ENG	American	yes	large metropolitan	yes	BSc/BA	Yes	Yes (own)	1	Yes	Yes	neutral	4	5	4.55556	3.66667	2.625	3.9	3	5	5	5	4	2	4	4	4	3	3	2	2	2	5	5	1	3	5	1	1	4	4	4	4	2	4	J	-5% shorter
1668217232.603	33	female	ENG	American	yes	metropolitan	no	MSc/MA	No	No	0	No	Yes	negative	6	4.875	4.44444	4	4.375	4.9	5	5	4	4	1	1	3	4	4	4	4	4	1	4	5	5	4	5	5	5	5	2	5	5	5	5	5	J	+5% longer
1668177490.754	38	female	ENG	American	yes	rural	yes (vet)	BSc/BA	Yes	No	0	No	Yes	negative	6	2.25	3.33333	3.88889	3.625	4.1	4	5	5	4	2	1	4	4	4	4	4	3	2	2	5	5	3	2	5	3	3	3	2	3	4	3	4	J	-15% shorter
1668210429.549	37	female	ENG	American	yes	metropolitan	yes	PhD	Yes	No	0	Don't know	Yes	negative	4	3.25	3.66667	4.33333	2.25	4.3	4	4	5	5	1	4	3	4	4	3	3	3	1	2	4	5	4	5	3	3	2	3	4	4	3	4	5	J	-5% shorter
1668104213.642	57	female	ENG	American	yes	large metropolitan	yes	PhD	Yes	No	0	No	Yes	positive	4	1.875	3.11111	4.44444	3.5	3.9	5	5	5	5	5	5	1	2	4	1	1	1	1	1	5	5	5	5	5	5	5	1	5	5	5	5	5	J	-15% shorter
1668220312.799	56	female	ENG	American	yes	urban	yes	MSc/MA	No	No	2	No	Yes	positive	7	3.25	3.77778	3.22222	3.75	4.2	3	4	4	4	4	2	4	4	4	2	2	1	2	3	5	5	4	3	5	5	3	4	3	3	2	2	5	J	+5% longer
1668217104.913	54	female	ENG	American	yes	large metropolitan	yes	BSc/BA	No	No	0	No	Yes	neutral	4	1.25	4.11111	2.88889	3.5	3.9	4	4	3	5	1	1	3	2	3	3	3	1	3	3	4	5	1	1	3	5	1	4	5	1	4	1	4	J	+15% longer
1668208025.024	33	female	ENG	American	yes	urban	yes	PhD	Yes	No	0	No	Yes	neutral	4	3.25	4.33333	3.88889	3.75	4.3	5	4	5	3	2	2	3	4	4	3	3	2	2	3	5	5	3	5	5	5	4	3	3	2	3	2	5	J	+15% longer
1668114578.403	65	female	ENG	American	yes	large metropolitan	no	PhD	No	No	1	No	Yes	neutral	2	3.625	3.55556	3.77778	1.5	4.2	1	2	5	5	5	5	3	3	4	3	3	3	3	2	5	5	4	3	5	5	2	4	4	1	3	1	1	J	-5% shorter
1668222984.279	57	female	ENG	American	yes	small urban	no	BSc/BA	Yes	No	0	No	Yes	negative	5	2.375	2.77778	2.88889	3.625	3.4	3	5	5	5	3	3	4	4	4	4	4	4	2	3	4	5	4	4	3	4	3	2	5	4	3	3	5	J	-5% shorter
1668156942.561	59	female	ENG	American	yes	rural	yes	MSc/MA	Yes	No	2	No	Yes	negative	6	2.125	3.44444	3.44444	2.75	4.2	5	5	5	5	3	4	3	3	3	3	3	3	1	3	5	5	3	5	4	3	3	3	4	5	4	3	5	J	+5% longer
1668186603.28	62	female	ENG	American	yes	large metropolitan	yes	BSc/BA	Yes	No	0	No	Yes	positive	4	4.375	3.77778	3.88889	4	4.3	5	5	5	5	1	1	4	4	4	2	3	1	2	3	5	5	2	3	4	5	4	3	4	1	3	3	5	J	+5% longer
1668232856.01	25	female	ENG	American	yes	large metropolitan	yes	BSc/BA	No	No	0	No	No	neutral	5	3.125	4.22222	4	3.5	3.5	4	5	5	5	4	3	2	4	4	4	4	1	2	3	5	5	4	4	5	2	2	3	4	2	4	1	4	J	-15% shorter
1668190617.412	46	female	ENG	American	yes	large metropolitan	yes (vet)	BSc/BA	Yes	No	0	No	Yes	negative	7	2.5	3.11111	3.55556	3	3.4	2	4	4	4	2	3	4	2	4	4	4	1	3	3	3	4	4	5	4	3	2	2	2	2	2	2	4	J	-5% shorter
1680901019.34	70	female	ENG	American	yes	large metropolitan	no	BSc/BA	No	No	1	No	Yes	positive	6	2.875	3.88889	3.77778	3.375	3.8	3	5	5	5	3	2	3	4	3	4	4	3	3	2	5	4	2	2	5	2	4	4	4	4	3	3	4	J	-15% shorter
1668107295.703	57	male	ENG	American	yes	metropolitan	no	BSc/BA	No	No	1	Don't know	Yes	neutral	3	4	3	3.11111	3.125	4.7	3	4	5	5	5	2	4	4	4	4	4	4	2	4	5	5	3	4	5	4	4	4	4	4	4	4	5	J	+5% longer
1668110395.656	39	female	ENG	American	yes	urban	yes	MSc/MA	Yes	No	0	No	Yes	negative	5	2.375	3.88889	3.66667	3.125	3	2	4	5	5	5	5	2	3	2	2	3	2	2	3	4	5	4	4	5	5	1	4	4	2	4	2	4	J	-5% shorter
1668130019.656	53	female	ENG	American	yes	urban	yes	MSc/MA	Yes	No	0	No	Yes	neutral	5	3.5	3.44444	3.66667	2.875	4	4	5	5	5	3	4	3	4	4	4	4	4	1	4	5	5	1	5	5	4	1	2	5	4	4	2	5	J	+15% longer
1668190392.994	25	female	ENG	American	yes	urban	yes	MSc/MA	Yes	No	0	No	Yes	neutral	3	4.375	3.66667	3.44444	4.125	4.4	4	3	5	5	5	4	3	3	3	1	3	1	2	3	4	5	4	1	4	4	3	3	2	3	1	1	4	J	-5% shorter
1668166562.764	57	female	ENG	American	yes	urban	yes (vet)	PhD	Yes	No	0	No	Yes	positive	4	4	4.11111	3.11111	2.5	3.9	4	4	5	5	2	2	3	3	3	3	3	3	2	4	4	4	4	4	4	4	1	3	3	3	3	2	5	J	-15% shorter
1668169983.318	53	female	ENG	American	yes	urban	no	MSc/MA	Yes	No	0	No	Yes	negative	6	2.875	3.77778	3.11111	4.5	5	5	5	5	5	2	2	3	4	4	4	4	4	1	4	5	5	4	5	5	4	2	5	5	5	3	3	4	J	-15% shorter
1668194324.018	32	female	ENG	American	yes	urban	no	PhD	Yes	No	0	Yes	Yes	negative	7	2.5	4.44444	3.88889	2.875	4.3	4	5	5	5	5	3	4	4	4	4	4	3	3	4	5	5	2	4	5	5	2	3	4	4	4	3	5	J	-5% shorter
1668273864.375	31	female	ENG	American	yes	urban	no	MSc/MA	Yes	Yes (own)	1	Yes	Yes	negative	4	2.875	2.88889	2.66667	3.875	2.6	2	4	5	5	2	1	4	4	4	4	4	2	2	4	5	5	2	2	3	1	1	1	1	3	3	3	4	J	+5% longer
1672338175.086	65	female	ENG	American	yes	urban	no	non-university	Yes	No	2	No	Yes	negative	6	3.375	3.44444	3.77778	3.875	4.6	3	5	5	5	3	2	3	4	4	4	4	4	2	3	4	5	3	2	4	3	2	2	4	5	4	4	3	J	+5% longer
1680839114.176	36	female	ENG	American	yes	urban	no	BSc/BA	No	Yes (not own)	3	Yes	Yes	positive	2	2.25	4.11111	3.55556	2.875	4.2	3	5	5	5	5	3	4	4	4	4	4	4	2	4	5	5	3	3	5	5	3	3	5	5	5	3	5	J	-5% shorter
1680839720.725	34	female	ENG	American	yes	urban	no	MSc/MA	Yes	No	0	No	Yes	positive	6	3.25	3.33333	3.66667	3.75	3.8	4	4	5	5	5	5	3	4	3	4	4	3	2	4	5	5	3	5	5	5	4	4	5	4	5	5	5	J	+15% longer
1668109082.324	32	female	ENG	American	yes	small urban	yes	PhD	Yes	No	0	Don't know	Yes	negative	6	3.125	2.77778	3.22222	3.625	3.6	2	3	5	5	3	4	2	4	3	4	4	2	3	4	5	5	4	3	3	5	1	3	3	3	3	1	5	J	-5% shorter
1668182892.997	60	male	ENG	American	yes	small urban	yes	PhD	Yes	No	2	No	Yes	negative	3	3.625	4	3.66667	2.375	4.8	5	5	5	5	3	2	4	4	4	4	4	3	3	3	5	5	4	3	5	5	3	3	5	5	5	3	5	J	-5% shorter
1668108821.516	41	female	ENG	American	yes	rural	yes	BSc/BA	Yes	No	0	Don't know	Yes	neutral	5	2.75	3.22222	4.55556	3.625	2.9	5	4	4	4	2	2	3	4	4	4	4	3	2	3	4	5	1	5	5	3	2	1	4	4	4	3	4	J	+5% longer
1668212455.079	54	female	ENG	American	yes	rural	yes (vet)	PhD	Yes	No	1	No	Yes	negative	7	2.5	4.33333	3.66667	3.5	4.1	1	4	5	5	2	1	3	4	4	4	4	2	2	3	4	5	2	4	4	4	2	2	4	3	4	3	4	J	-5% shorter
1668194946.516	27	female	ENG	American	yes	metropolitan	yes (vet)	MSc/MA	Yes	No	0	No	Yes	neutral	3	2.5	3.44444	3.22222	4.25	4.1	1	5	5	5	3	2	1	4	4	4	4	4	4	4	5	5	3	1	5	4	5	3	3	5	5	5	5	J	-15% shorter
1668192852.788	30	female	ENG	American	yes	urban	yes	non-university	No	No	0	No	Yes	negative	6	1.625	3.22222	2.44444	4.75	3.9	2	5	5	5	4	5	1	4	4	4	3	3	2	3	5	5	4	4	4	4	3	2	4	4	5	3	5	J	-5% shorter
1668219361.154	24	other	ENG	American	yes	rural	yes	non-university	No	No	0	Don't know	Yes	positive	5	1.5	3.88889	3	3.875	4	1	5	5	5	2	5	1	2	1	2	1	1	1	3	2	4	1	5	5	5	1	4	4	4	5	1	4	J	-5% shorter
1668128916.327	29	female	ENG	American	yes	small urban	yes	BSc/BA	No	No	0	No	Yes	negative	5	1.875	3.33333	3.22222	4.375	3.9	4	4	5	5	3	4	3	4	3	4	4	3	2	2	4	5	3	5	5	3	4	4	4	4	3	3	4	J	+5% longer
1668175505.525	39	female	ENG	American	yes	rural	yes	PhD	Yes	Yes (own)	1	Yes	Yes	negative	7	4.5	3.55556	1.77778	4.375	3.1	2	5	5	5	5	3	4	4	4	4	4	3	2	3	5	5	3	3	5	5	5	4	5	5	5	5	5	J	+5% longer
1668196087.948	60	female	ENG	American	yes	rural	yes	MSc/MA	Yes	No	1	No	Yes	positive	2	3.875	3.11111	3.22222	3.125	3.8	1	5	3	5	3	3	4	2	3	3	2	2	2	2	5	4	4	3	5	3	3	2	4	3	3	1	3	J	-5% shorter
1668316446.313	32	female	ENG	American	yes	metropolitan	yes	BSc/BA	Yes	Yes (own)	2	No	Yes	neutral	6	3	3.55556	3.77778	2.875	3.1	2	5	5	5	3	3	4	4	3	3	2	4	3	3	5	5	2	2	5	4	1	2	2	4	5	4	4	J	-15% shorter
1668114320.133	40	female	ENG	American	yes	urban	yes	MSc/MA	No	Yes (own)	3	Yes	Yes	positive	6	2.75	3.44444	3.88889	2.5	4.1	2	5	5	5	2	2	4	4	2	3	2	2	2	2	5	5	4	2	5	2	2	2	3	4	5	4	4	J	-15% shorter
1668109611.662	38	female	ENG	American	yes	large metropolitan	yes	non-university	No	No	0	No	Yes	negative	3	3.5	3.77778	2.22222	4.375	4.1	4	5	5	5	4	4	2	4	2	3	2	2	2	4	5	5	4	5	5	5	1	4	2	4	5	4	5	K	-5% shorter
1668113211.049	52	female	ENG	American	yes	large metropolitan	yes	BSc/BA	Yes	No	0	No	Yes	positive	4	1.125	3.66667	3.55556	4	2.9	1	5	5	5	4	4	2	4	4	4	4	2	4	3	5	5	1	5	5	4	1	2	2	3	4	4	4	K	-15% shorter
1668114296.531	30	female	ENG	American	yes	large metropolitan	yes	BSc/BA	No	No	0	No	Yes	positive	6	4.25	4.44444	4.22222	2.5	4.2	2	5	5	5	5	2	3	4	4	4	4	2	3	4	4	5	4	2	5	4	2	2	2	2	5	2	4	K	-5% shorter
1668114469.983	33	other	ENG	American	yes	large metropolitan	yes	BSc/BA	Yes	No	0	Don't know	Yes (without care)	positive	7	1.25	4.11111	2.66667	3.375	4.2	1	5	5	4	1	1	4	4	3	3	4	1	3	3	5	5	1	3	3	4	2	2	5	1	2	1	5	K	-15% shorter
1668116427.98	34	female	ENG	American	yes	large metropolitan	yes	BSc/BA	Yes	No	0	Yes	Yes	positive	4	4.125	4.22222	4.44444	3	4.5	1	5	5	5	5	5	3	4	3	3	3	2	4	4	5	5	1	2	5	5	1	3	4	4	5	4	5	K	+15% longer
1668118819.787	22	female	ENG	American	yes	large metropolitan	yes	BSc/BA	Yes	No	0	Yes	No	neutral	7	2.5	3.66667	3.44444	4	3.5	5	5	5	5	5	3	4	4	4	3	4	2	4	4	5	5	5	3	5	5	3	4	5	5	5	5	5	K	-5% shorter
1668125662.205	55	female	ENG	American	yes	large metropolitan	yes	MSc/MA	Yes	No	2	No	Yes	neutral	7	1.75	3.44444	5	4.25	4.8	3	3	5	5	3	4	3	3	4	4	4	1	2	4	5	5	2	4	5	3	1	2	5	1	1	1	5	K	-5% shorter
1668193165.393	30	female	ENG	American	yes	large metropolitan	yes	PhD	Yes	No	0	No	Yes	negative	5	1.75	4.55556	4.88889	1.75	3.6	2	5	5	5	4	4	2	3	4	4	4	1	1	3	4	4	1	5	1	2	3	4	4	4	4	1	5	K	-5% shorter
1668119959.917	35	female	ENG	American	yes	large metropolitan	yes (vet)	BSc/BA	Yes	No	0	Yes	Yes	positive	7	2.375	3.77778	4.33333	3.5	4.6	5	5	5	5	2	5	4	3	4	4	3	1	2	4	3	5	1	4	5	3	4	3	5	4	2	1	5	K	-5% shorter
1668812098.223	39	female	ENG	American	yes	large metropolitan	no	BSc/BA	No	No	0	Don't know	Yes	positive	2	4.125	2.88889	3	4.75	4	1	4	4	5	1	3	3	4	4	3	3	2	3	3	5	5	2	2	3	5	2	4	3	2	2	3	3	K	-5% shorter
1668108796.572	31	female	ENG	American	yes	metropolitan	yes	BSc/BA	No	No	0	No	Yes	positive	2	3.25	4.11111	3.55556	3.125	3.7	3	4	5	5	2	3	4	4	4	4	2	1	1	3	4	5	3	4	4	3	2	3	3	1	2	1	4	K	-5% shorter
1668117760.95	34	female	ENG	American	yes	metropolitan	yes	MSc/MA	Yes	No	0	No	Yes	positive	6	3.75	4	3	2.5	3.8	2	5	5	5	3	2	2	4	4	3	4	1	2	4	3	5	1	4	4	4	4	2	2	2	3	1	4	K	+5% longer
1668140368.415	53	female	ENG	American	yes	metropolitan	yes	BSc/BA	Yes	Yes (not own)	0	No	Yes	negative	4	4.375	3.33333	4.44444	2.75	4	5	5	5	5	1	4	4	4	4	3	4	2	2	4	3	5	1	3	5	3	3	2	3	3	5	3	5	K	+5% longer
1668194735.66	31	male	ENG	American	yes	metropolitan	yes	non-university	Yes	No	0	Don't know	Yes	negative	7	3.5	3.66667	3	3.875	3.4	4	5	5	5	3	4	3	4	4	4	4	3	2	3	5	4	3	4	5	4	3	4	5	4	3	3	4	K	-15% shorter
1668207045.334	54	female	ENG	American	yes	metropolitan	yes	PhD	No	No	0	No	Yes	positive	5	4.5	3.33333	3.55556	4.125	4.6	1	5	4	5	1	4	2	3	3	4	4	2	1	4	5	5	2	4	3	4	1	4	4	3	3	3	5	K	+5% longer
1668228636.344	53	female	ENG	American	yes	metropolitan	yes	BSc/BA	Yes	Yes (not own)	0	No	Yes	negative	3	4	3.33333	4.11111	2	3.8	5	5	5	5	2	4	4	4	4	4	4	2	2	4	4	5	2	4	5	4	2	3	3	3	4	3	4	K	-5% shorter
1672784830.506	71	female	ENG	American	yes	metropolitan	no	non-university	Yes	Yes (own)	2	No	Yes	neutral	6	3.375	4.66667	4.11111	2.5	3.3	3	3	5	5	4	4	4	4	3	4	4	3	1	3	5	5	5	5	5	5	4	4	5	4	5	4	5	K	+15% longer
1668116966.795	49	female	ENG	American	yes	urban	yes	BSc/BA	Yes	No	0	No	Yes	positive	2	2.875	2.44444	3.88889	2.375	3.2	3	4	2	5	1	4	3	3	4	4	3	2	4	1	4	4	4	5	5	5	1	4	4	1	3	2	5	K	+15% longer
1668147698.091	37	female	ENG	American	yes	urban	yes	BSc/BA	Yes	Yes (own)	2	No	Yes	neutral	6	4.125	3.88889	3.33333	2.875	4.1	5	5	5	5	1	1	4	4	4	4	4	2	2	3	5	5	3	5	4	3	3	4	3	3	3	3	4	K	-5% shorter
1669331573.935	62	female	ENG	American	yes	urban	yes	BSc/BA	Yes	No	0	No	Yes	positive	5	2.625	4.22222	4.33333	1.5	3.4	3	5	5	5	1	1	4	4	4	4	4	1	3	3	5	5	1	5	5	3	1	4	5	3	3	1	4	K	+15% longer
1668207897.502	25	female	ENG	American	yes	urban	yes (vet)	PhD	Yes	No	0	No	Yes	neutral	4	1.125	3.55556	3.33333	4.5	3.8	4	5	5	5	5	3	3	4	4	1	3	1	2	3	5	5	3	2	5	4	2	2	4	4	4	4	5	K	+15% longer
1668175890.487	24	male	ENG	American	yes	urban	no	BSc/BA	Yes	No	0	Don't know	Yes	neutral	0	1.25	2.77778	2.66667	4.25	2.4	2	5	5	4	3	4	3	4	4	4	4	2	2	2	5	5	2	3	5	4	4	1	4	2	1	1	4	K	+15% longer
1668188255.048	55	female	ENG	American	yes	urban	no	PhD	No	No	0	No	Yes	negative	5	2.125	3.55556	2.44444	4	3.7	1	5	5	5	1	4	2	4	3	3	3	2	2	4	5	5	4	1	4	5	2	5	4	2	2	2	4	K	+5% longer
1668225487.072	39	female	ENG	American	yes	urban	no	MSc/MA	Yes	Yes (own)	2	No	Yes	positive	3	3.25	4.88889	3.55556	2	1.7	1	5	5	5	5	3	4	4	4	2	1	1	3	2	4	5	4	2	4	4	3	3	5	3	1	1	4	K	-15% shorter
1680859799.772	45	female	ENG	American	yes	urban	no	BSc/BA	No	No	2	No	Yes	positive	6	3.5	3.33333	3.77778	2.75	3.4	1	5	2	5	4	1	4	4	4	3	4	3	4	2	5	5	2	1	5	3	1	1	3	4	3	1	4	K	+15% longer
1680882461.446	55	female	ENG	American	yes	urban	no	MSc/MA	Yes	No	1	No	Yes	positive	5	2.875	3.44444	4	2.125	3	1	4	4	5	2	3	4	4	3	3	4	1	1	2	5	5	2	3	4	1	4	2	2	3	3	3	2	K	-15% shorter
1680922624.402	35	female	ENG	American	yes	urban	no	BSc/BA	No	No	0	No	Yes	positive	4	2.25	3.77778	3.55556	3.5	4.1	3	5	5	5	5	5	3	4	1	4	3	3	2	4	5	5	3	4	5	3	4	4	4	3	3	3	5	K	-15% shorter
1668110570.761	26	other	ENG	American	yes	small urban	yes	BSc/BA	Yes	No	0	Don't know	Yes	negative	7	3	3.33333	4	2.75	3.7	5	4	5	5	2	5	3	3	4	4	4	4	1	3	5	5	3	5	4	5	4	4	5	5	5	5	5	K	-5% shorter
1668184492.319	31	female	ENG	American	yes	small urban	yes	PhD	Yes	No	0	Don't know	Yes	neutral	4	1.875	4.22222	4.33333	3.625	4.3	3	5	5	5	3	2	4	2	4	2	2	1	3	3	4	5	2	3	5	5	2	3	5	1	3	1	4	K	-15% shorter
1668200407.948	31	female	ENG	American	yes	small urban	yes	BSc/BA	Yes	No	0	No	Yes	neutral	2	3.375	4	4.33333	3.125	3.5	3	5	5	5	4	1	4	4	4	4	4	4	3	4	5	5	4	5	5	5	4	1	1	5	5	4	5	K	+5% longer
1668145748.664	60	female	ENG	American	yes	small urban	yes (vet)	PhD	Yes	No	2	No	Yes	negative	6	4.25	2.77778	3.22222	3	3.4	3	5	4	5	3	1	4	3	4	3	2	2	1	3	4	4	3	2	3	2	1	3	3	3	3	2	3	K	-5% shorter
1680878202.875	28	female	ENG	American	yes	small urban	yes (vet)	BSc/BA	Yes	No	0	Yes	Yes	positive	7	2.75	4	4.33333	2.625	3.4	3	5	5	5	5	5	3	3	2	3	2	1	2	2	4	5	3	3	5	5	3	4	5	5	5	5	5	K	+5% longer
1668105387.746	64	female	ENG	American	yes	small urban	no	PhD	No	No	2	No	Yes	neutral	3	2.75	2.88889	3.55556	3	3.8	3	5	5	5	5	4	4	4	4	3	3	2	3	4	5	5	3	4	4	4	1	4	2	3	2	1	5	K	-15% shorter
1668126429.427	56	female	ENG	American	yes	small urban	no	PhD	Yes	No	2	No	Yes	negative	5	4.25	4.44444	4	2.5	4	4	5	4	5	1	2	4	3	2	3	4	1	1	1	5	4	3	2	5	5	2	2	4	4	4	1	2	K	-5% shorter
1668724212.913	30	male	ENG	American	yes	small urban	no	BSc/BA	Yes	No	0	Yes	Yes	neutral	5	2.5	3.44444	2.55556	3.875	4	3	4	4	5	4	3	4	4	4	4	3	2	2	2	5	5	3	4	5	3	5	4	3	4	4	2	4	K	+15% longer
1680841106.112	58	female	ENG	American	yes	small urban	no	BSc/BA	Yes	No	0	No	Yes	positive	5	2	3.44444	3.33333	4	4	3	5	5	5	5	3	4	4	4	4	4	4	4	4	5	5	4	3	5	5	3	3	4	5	5	5	5	K	-15% shorter
1668108193.863	46	female	ENG	American	yes	small urban	yes	PhD	Yes	No	1	No	Yes	negative	6	2.5	3.66667	4.11111	3.625	3.4	5	1	5	5	1	2	4	4	4	4	4	3	2	2	5	5	1	5	2	2	1	3	5	2	5	1	5	K	-5% shorter
1668110699.158	65	female	ENG	American	yes	rural	yes	BSc/BA	Yes	No	0	No	Yes	negative	6	2.25	3.66667	3.88889	1.625	3.4	4	5	5	5	3	5	3	4	4	4	4	4	3	3	5	5	4	5	5	5	2	2	4	5	3	3	4	K	-5% shorter
1668135410.778	28	female	ENG	American	yes	rural	yes	non-university	No	No	0	Yes	Yes	neutral	4	4.375	4.66667	4	1.625	4	4	4	4	4	3	3	3	3	2	3	2	2	2	3	1	1	3	1	1	1	3	1	1	1	1	3	1	K	-5% shorter
1668172957.023	57	male	ENG	American	yes	rural	yes	non-university	No	No	0	No	Yes	negative	7	3	4	3.77778	2.375	4.4	2	4	5	5	1	4	2	4	4	4	4	4	2	4	5	5	1	4	5	5	1	2	4	5	5	5	5	K	-15% shorter
1680836471.781	38	female	ENG	American	yes	rural	yes (vet)	BSc/BA	Yes	No	2	No	Yes	positive	7	3.5	4	3.22222	4.25	4.4	3	5	5	5	5	3	3	4	4	4	4	4	3	4	5	5	4	3	5	4	4	3	3	5	4	3	5	K	+5% longer
1668191333.572	23	male	ENG	American	yes	rural	no	BSc/BA	Yes	No	0	Yes	Yes	positive	4	2.25	2.77778	3.44444	3.125	3.5	3	5	5	4	4	1	4	2	4	4	3	2	2	4	5	5	2	3	4	4	3	3	2	2	2	1	5	K	-15% shorter
1680850366.598	64	female	ENG	American	yes	rural	no	MSc/MA	Yes	No	1	No	Yes	positive	5	4	3.44444	4.44444	2.625	3.3	2	3	5	5	5	3	4	4	4	4	4	2	4	3	5	5	2	2	5	5	3	5	5	3	3	2	2	K	-15% shorter
1680865672.747	55	female	ENG	American	yes	rural	no	MSc/MA	No	No	2	No	Yes	positive	3	4.25	4.33333	4.55556	1.125	3.8	3	5	4	4	1	2	4	3	4	3	3	3	3	1	5	5	1	1	5	1	1	3	4	4	4	2	2	K	-5% shorter
1680882433.412	56	female	ENG	American	yes	rural	no	MSc/MA	Yes	No	0	No	Yes	positive	6	3.5	4.55556	3.11111	2.75	3.3	3	5	5	5	5	3	4	4	4	4	4	4	4	3	5	5	3	3	5	3	3	3	3	5	5	5	5	K	-5% shorter
1680894004.575	31	female	ENG	American	yes	rural	no	BSc/BA	No	Yes (not own)	0	No	Yes	positive	6	2.5	4.44444	3.44444	3.75	3.8	5	5	5	5	5	3	4	4	4	4	4	2	3	4	5	5	3	5	5	4	4	5	5	4	5	4	5	K	+15% longer
1668118247.684	35	female	ENG	American	yes	large metropolitan	yes	BSc/BA	Yes	No	0	Yes	Yes	negative	7	3.375	4.22222	4	2.125	4.2	1	5	5	5	2	1	4	4	4	3	3	1	2	2	5	5	2	3	5	3	3	4	4	1	1	1	3	K	-5% shorter
1668357234.077	26	female	ENG	American	yes	large metropolitan	yes	BSc/BA	Yes	Yes (own)	1	Yes	Yes	neutral	4	5	4.55556	3.66667	2.625	3.9	3	5	5	5	4	2	4	4	4	3	3	2	2	2	5	5	1	3	5	1	1	4	4	4	4	2	4	K	+5% longer
1668217232.603	33	female	ENG	American	yes	metropolitan	no	MSc/MA	No	No	0	No	Yes	negative	6	4.875	4.44444	4	4.375	4.9	5	5	4	4	1	1	3	4	4	4	4	4	1	4	5	5	4	5	5	5	5	2	5	5	5	5	5	K	+5% longer
1668177490.754	38	female	ENG	American	yes	rural	yes (vet)	BSc/BA	Yes	No	0	No	Yes	negative	6	2.25	3.33333	3.88889	3.625	4.1	4	5	5	4	2	1	4	4	4	4	4	3	2	2	5	5	3	2	5	3	3	3	2	3	4	3	4	K	-5% shorter
1668210429.549	37	female	ENG	American	yes	metropolitan	yes	PhD	Yes	No	0	Don't know	Yes	negative	4	3.25	3.66667	4.33333	2.25	4.3	4	4	5	5	1	4	3	4	4	3	3	3	1	2	4	5	4	5	3	3	2	3	4	4	3	4	5	K	-5% shorter
1668104213.642	57	female	ENG	American	yes	large metropolitan	yes	PhD	Yes	No	0	No	Yes	positive	4	1.875	3.11111	4.44444	3.5	3.9	5	5	5	5	5	5	1	2	4	1	1	1	1	1	5	5	5	5	5	5	5	1	5	5	5	5	5	K	-15% shorter
1668220312.799	56	female	ENG	American	yes	urban	yes	MSc/MA	No	No	2	No	Yes	positive	7	3.25	3.77778	3.22222	3.75	4.2	3	4	4	4	4	2	4	4	4	2	2	1	2	3	5	5	4	3	5	5	3	4	3	3	2	2	5	K	+5% longer
1668217104.913	54	female	ENG	American	yes	large metropolitan	yes	BSc/BA	No	No	0	No	Yes	neutral	4	1.25	4.11111	2.88889	3.5	3.9	4	4	3	5	1	1	3	2	3	3	3	1	3	3	4	5	1	1	3	5	1	4	5	1	4	1	4	K	+5% longer
1668208025.024	33	female	ENG	American	yes	urban	yes	PhD	Yes	No	0	No	Yes	neutral	4	3.25	4.33333	3.88889	3.75	4.3	5	4	5	3	2	2	3	4	4	3	3	2	2	3	5	5	3	5	5	5	4	3	3	2	3	2	5	K	-5% shorter
1668114578.403	65	female	ENG	American	yes	large metropolitan	no	PhD	No	No	1	No	Yes	neutral	2	3.625	3.55556	3.77778	1.5	4.2	1	2	5	5	5	5	3	3	4	3	3	3	3	2	5	5	4	3	5	5	2	4	4	1	3	1	1	K	+15% longer
1668222984.279	57	female	ENG	American	yes	small urban	no	BSc/BA	Yes	No	0	No	Yes	negative	5	2.375	2.77778	2.88889	3.625	3.4	3	5	5	5	3	3	4	4	4	4	4	4	2	3	4	5	4	4	3	4	3	2	5	4	3	3	5	K	+15% longer
1668156942.561	59	female	ENG	American	yes	rural	yes	MSc/MA	Yes	No	2	No	Yes	negative	6	2.125	3.44444	3.44444	2.75	4.2	5	5	5	5	3	4	3	3	3	3	3	3	1	3	5	5	3	5	4	3	3	3	4	5	4	3	5	K	+5% longer
1668186603.28	62	female	ENG	American	yes	large metropolitan	yes	BSc/BA	Yes	No	0	No	Yes	positive	4	4.375	3.77778	3.88889	4	4.3	5	5	5	5	1	1	4	4	4	2	3	1	2	3	5	5	2	3	4	5	4	3	4	1	3	3	5	K	-5% shorter
1668232856.01	25	female	ENG	American	yes	large metropolitan	yes	BSc/BA	No	No	0	No	No	neutral	5	3.125	4.22222	4	3.5	3.5	4	5	5	5	4	3	2	4	4	4	4	1	2	3	5	5	4	4	5	2	2	3	4	2	4	1	4	K	+5% longer
1668190617.412	46	female	ENG	American	yes	large metropolitan	yes (vet)	BSc/BA	Yes	No	0	No	Yes	negative	7	2.5	3.11111	3.55556	3	3.4	2	4	4	4	2	3	4	2	4	4	4	1	3	3	3	4	4	5	4	3	2	2	2	2	2	2	4	K	-5% shorter
1680901019.34	70	female	ENG	American	yes	large metropolitan	no	BSc/BA	No	No	1	No	Yes	positive	6	2.875	3.88889	3.77778	3.375	3.8	3	5	5	5	3	2	3	4	3	4	4	3	3	2	5	4	2	2	5	2	4	4	4	4	3	3	4	K	-5% shorter
1668107295.703	57	male	ENG	American	yes	metropolitan	no	BSc/BA	No	No	1	Don't know	Yes	neutral	3	4	3	3.11111	3.125	4.7	3	4	5	5	5	2	4	4	4	4	4	4	2	4	5	5	3	4	5	4	4	4	4	4	4	4	5	K	-5% shorter
1668110395.656	39	female	ENG	American	yes	urban	yes	MSc/MA	Yes	No	0	No	Yes	negative	5	2.375	3.88889	3.66667	3.125	3	2	4	5	5	5	5	2	3	2	2	3	2	2	3	4	5	4	4	5	5	1	4	4	2	4	2	4	K	-5% shorter
1668130019.656	53	female	ENG	American	yes	urban	yes	MSc/MA	Yes	No	0	No	Yes	neutral	5	3.5	3.44444	3.66667	2.875	4	4	5	5	5	3	4	3	4	4	4	4	4	1	4	5	5	1	5	5	4	1	2	5	4	4	2	5	K	+5% longer
1668190392.994	25	female	ENG	American	yes	urban	yes	MSc/MA	Yes	No	0	No	Yes	neutral	3	4.375	3.66667	3.44444	4.125	4.4	4	3	5	5	5	4	3	3	3	1	3	1	2	3	4	5	4	1	4	4	3	3	2	3	1	1	4	K	-5% shorter
1668166562.764	57	female	ENG	American	yes	urban	yes (vet)	PhD	Yes	No	0	No	Yes	positive	4	4	4.11111	3.11111	2.5	3.9	4	4	5	5	2	2	3	3	3	3	3	3	2	4	4	4	4	4	4	4	1	3	3	3	3	2	5	K	-5% shorter
1668169983.318	53	female	ENG	American	yes	urban	no	MSc/MA	Yes	No	0	No	Yes	negative	6	2.875	3.77778	3.11111	4.5	5	5	5	5	5	2	2	3	4	4	4	4	4	1	4	5	5	4	5	5	4	2	5	5	5	3	3	4	K	+5% longer
1668194324.018	32	female	ENG	American	yes	urban	no	PhD	Yes	No	0	Yes	Yes	negative	7	2.5	4.44444	3.88889	2.875	4.3	4	5	5	5	5	3	4	4	4	4	4	3	3	4	5	5	2	4	5	5	2	3	4	4	4	3	5	K	+5% longer
1668273864.375	31	female	ENG	American	yes	urban	no	MSc/MA	Yes	Yes (own)	1	Yes	Yes	negative	4	2.875	2.88889	2.66667	3.875	2.6	2	4	5	5	2	1	4	4	4	4	4	2	2	4	5	5	2	2	3	1	1	1	1	3	3	3	4	K	-5% shorter
1672338175.086	65	female	ENG	American	yes	urban	no	non-university	Yes	No	2	No	Yes	negative	6	3.375	3.44444	3.77778	3.875	4.6	3	5	5	5	3	2	3	4	4	4	4	4	2	3	4	5	3	2	4	3	2	2	4	5	4	4	3	K	+15% longer
1680839114.176	36	female	ENG	American	yes	urban	no	BSc/BA	No	Yes (not own)	3	Yes	Yes	positive	2	2.25	4.11111	3.55556	2.875	4.2	3	5	5	5	5	3	4	4	4	4	4	4	2	4	5	5	3	3	5	5	3	3	5	5	5	3	5	K	-5% shorter
1680839720.725	34	female	ENG	American	yes	urban	no	MSc/MA	Yes	No	0	No	Yes	positive	6	3.25	3.33333	3.66667	3.75	3.8	4	4	5	5	5	5	3	4	3	4	4	3	2	4	5	5	3	5	5	5	4	4	5	4	5	5	5	K	+5% longer
1668109082.324	32	female	ENG	American	yes	small urban	yes	PhD	Yes	No	0	Don't know	Yes	negative	6	3.125	2.77778	3.22222	3.625	3.6	2	3	5	5	3	4	2	4	3	4	4	2	3	4	5	5	4	3	3	5	1	3	3	3	3	1	5	K	+5% longer
1668182892.997	60	male	ENG	American	yes	small urban	yes	PhD	Yes	No	2	No	Yes	negative	3	3.625	4	3.66667	2.375	4.8	5	5	5	5	3	2	4	4	4	4	4	3	3	3	5	5	4	3	5	5	3	3	5	5	5	3	5	K	-5% shorter
1668108821.516	41	female	ENG	American	yes	rural	yes	BSc/BA	Yes	No	0	Don't know	Yes	neutral	5	2.75	3.22222	4.55556	3.625	2.9	5	4	4	4	2	2	3	4	4	4	4	3	2	3	4	5	1	5	5	3	2	1	4	4	4	3	4	K	+5% longer
1668212455.079	54	female	ENG	American	yes	rural	yes (vet)	PhD	Yes	No	1	No	Yes	negative	7	2.5	4.33333	3.66667	3.5	4.1	1	4	5	5	2	1	3	4	4	4	4	2	2	3	4	5	2	4	4	4	2	2	4	3	4	3	4	K	-5% shorter
1668194946.516	27	female	ENG	American	yes	metropolitan	yes (vet)	MSc/MA	Yes	No	0	No	Yes	neutral	3	2.5	3.44444	3.22222	4.25	4.1	1	5	5	5	3	2	1	4	4	4	4	4	4	4	5	5	3	1	5	4	5	3	3	5	5	5	5	K	-15% shorter
1668192852.788	30	female	ENG	American	yes	urban	yes	non-university	No	No	0	No	Yes	negative	6	1.625	3.22222	2.44444	4.75	3.9	2	5	5	5	4	5	1	4	4	4	3	3	2	3	5	5	4	4	4	4	3	2	4	4	5	3	5	K	-5% shorter
1668219361.154	24	other	ENG	American	yes	rural	yes	non-university	No	No	0	Don't know	Yes	positive	5	1.5	3.88889	3	3.875	4	1	5	5	5	2	5	1	2	1	2	1	1	1	3	2	4	1	5	5	5	1	4	4	4	5	1	4	K	+15% longer
1668128916.327	29	female	ENG	American	yes	small urban	yes	BSc/BA	No	No	0	No	Yes	negative	5	1.875	3.33333	3.22222	4.375	3.9	4	4	5	5	3	4	3	4	3	4	4	3	2	2	4	5	3	5	5	3	4	4	4	4	3	3	4	K	+15% longer
1668175505.525	39	female	ENG	American	yes	rural	yes	PhD	Yes	Yes (own)	1	Yes	Yes	negative	7	4.5	3.55556	1.77778	4.375	3.1	2	5	5	5	5	3	4	4	4	4	4	3	2	3	5	5	3	3	5	5	5	4	5	5	5	5	5	K	+5% longer
1668196087.948	60	female	ENG	American	yes	rural	yes	MSc/MA	Yes	No	1	No	Yes	positive	2	3.875	3.11111	3.22222	3.125	3.8	1	5	3	5	3	3	4	2	3	3	2	2	2	2	5	4	4	3	5	3	3	2	4	3	3	1	3	K	-15% shorter
1668316446.313	32	female	ENG	American	yes	metropolitan	yes	BSc/BA	Yes	Yes (own)	2	No	Yes	neutral	6	3	3.55556	3.77778	2.875	3.1	2	5	5	5	3	3	4	4	3	3	2	4	3	3	5	5	2	2	5	4	1	2	2	4	5	4	4	K	-15% shorter
1668114320.133	40	female	ENG	American	yes	urban	yes	MSc/MA	No	Yes (own)	3	Yes	Yes	positive	6	2.75	3.44444	3.88889	2.5	4.1	2	5	5	5	2	2	4	4	2	3	2	2	2	2	5	5	4	2	5	2	2	2	3	4	5	4	4	K	-5% shorter
1668109611.662	38	female	ENG	American	yes	large metropolitan	yes	non-university	No	No	0	No	Yes	negative	3	3.5	3.77778	2.22222	4.375	4.1	4	5	5	5	4	4	2	4	2	3	2	2	2	4	5	5	4	5	5	5	1	4	2	4	5	4	5	L	-5% shorter
1668113211.049	52	female	ENG	American	yes	large metropolitan	yes	BSc/BA	Yes	No	0	No	Yes	positive	4	1.125	3.66667	3.55556	4	2.9	1	5	5	5	4	4	2	4	4	4	4	2	4	3	5	5	1	5	5	4	1	2	2	3	4	4	4	L	-15% shorter
1668114296.531	30	female	ENG	American	yes	large metropolitan	yes	BSc/BA	No	No	0	No	Yes	positive	6	4.25	4.44444	4.22222	2.5	4.2	2	5	5	5	5	2	3	4	4	4	4	2	3	4	4	5	4	2	5	4	2	2	2	2	5	2	4	L	+5% longer
1668114469.983	33	other	ENG	American	yes	large metropolitan	yes	BSc/BA	Yes	No	0	Don't know	Yes (without care)	positive	7	1.25	4.11111	2.66667	3.375	4.2	1	5	5	4	1	1	4	4	3	3	4	1	3	3	5	5	1	3	3	4	2	2	5	1	2	1	5	L	-15% shorter
1668116427.98	34	female	ENG	American	yes	large metropolitan	yes	BSc/BA	Yes	No	0	Yes	Yes	positive	4	4.125	4.22222	4.44444	3	4.5	1	5	5	5	5	5	3	4	3	3	3	2	4	4	5	5	1	2	5	5	1	3	4	4	5	4	5	L	-15% shorter
1668118819.787	22	female	ENG	American	yes	large metropolitan	yes	BSc/BA	Yes	No	0	Yes	No	neutral	7	2.5	3.66667	3.44444	4	3.5	5	5	5	5	5	3	4	4	4	3	4	2	4	4	5	5	5	3	5	5	3	4	5	5	5	5	5	L	-5% shorter
1668125662.205	55	female	ENG	American	yes	large metropolitan	yes	MSc/MA	Yes	No	2	No	Yes	neutral	7	1.75	3.44444	5	4.25	4.8	3	3	5	5	3	4	3	3	4	4	4	1	2	4	5	5	2	4	5	3	1	2	5	1	1	1	5	L	+5% longer
1668193165.393	30	female	ENG	American	yes	large metropolitan	yes	PhD	Yes	No	0	No	Yes	negative	5	1.75	4.55556	4.88889	1.75	3.6	2	5	5	5	4	4	2	3	4	4	4	1	1	3	4	4	1	5	1	2	3	4	4	4	4	1	5	L	-5% shorter
1668119959.917	35	female	ENG	American	yes	large metropolitan	yes (vet)	BSc/BA	Yes	No	0	Yes	Yes	positive	7	2.375	3.77778	4.33333	3.5	4.6	5	5	5	5	2	5	4	3	4	4	3	1	2	4	3	5	1	4	5	3	4	3	5	4	2	1	5	L	-15% shorter
1668812098.223	39	female	ENG	American	yes	large metropolitan	no	BSc/BA	No	No	0	Don't know	Yes	positive	2	4.125	2.88889	3	4.75	4	1	4	4	5	1	3	3	4	4	3	3	2	3	3	5	5	2	2	3	5	2	4	3	2	2	3	3	L	-15% shorter
1668108796.572	31	female	ENG	American	yes	metropolitan	yes	BSc/BA	No	No	0	No	Yes	positive	2	3.25	4.11111	3.55556	3.125	3.7	3	4	5	5	2	3	4	4	4	4	2	1	1	3	4	5	3	4	4	3	2	3	3	1	2	1	4	L	-15% shorter
1668117760.95	34	female	ENG	American	yes	metropolitan	yes	MSc/MA	Yes	No	0	No	Yes	positive	6	3.75	4	3	2.5	3.8	2	5	5	5	3	2	2	4	4	3	4	1	2	4	3	5	1	4	4	4	4	2	2	2	3	1	4	L	-5% shorter
1668140368.415	53	female	ENG	American	yes	metropolitan	yes	BSc/BA	Yes	Yes (not own)	0	No	Yes	negative	4	4.375	3.33333	4.44444	2.75	4	5	5	5	5	1	4	4	4	4	3	4	2	2	4	3	5	1	3	5	3	3	2	3	3	5	3	5	L	+5% longer
1668194735.66	31	male	ENG	American	yes	metropolitan	yes	non-university	Yes	No	0	Don't know	Yes	negative	7	3.5	3.66667	3	3.875	3.4	4	5	5	5	3	4	3	4	4	4	4	3	2	3	5	4	3	4	5	4	3	4	5	4	3	3	4	L	+5% longer
1668207045.334	54	female	ENG	American	yes	metropolitan	yes	PhD	No	No	0	No	Yes	positive	5	4.5	3.33333	3.55556	4.125	4.6	1	5	4	5	1	4	2	3	3	4	4	2	1	4	5	5	2	4	3	4	1	4	4	3	3	3	5	L	+5% longer
1668228636.344	53	female	ENG	American	yes	metropolitan	yes	BSc/BA	Yes	Yes (not own)	0	No	Yes	negative	3	4	3.33333	4.11111	2	3.8	5	5	5	5	2	4	4	4	4	4	4	2	2	4	4	5	2	4	5	4	2	3	3	3	4	3	4	L	-15% shorter
1672784830.506	71	female	ENG	American	yes	metropolitan	no	non-university	Yes	Yes (own)	2	No	Yes	neutral	6	3.375	4.66667	4.11111	2.5	3.3	3	3	5	5	4	4	4	4	3	4	4	3	1	3	5	5	5	5	5	5	4	4	5	4	5	4	5	L	+5% longer
1668116966.795	49	female	ENG	American	yes	urban	yes	BSc/BA	Yes	No	0	No	Yes	positive	2	2.875	2.44444	3.88889	2.375	3.2	3	4	2	5	1	4	3	3	4	4	3	2	4	1	4	4	4	5	5	5	1	4	4	1	3	2	5	L	+15% longer
1668147698.091	37	female	ENG	American	yes	urban	yes	BSc/BA	Yes	Yes (own)	2	No	Yes	neutral	6	4.125	3.88889	3.33333	2.875	4.1	5	5	5	5	1	1	4	4	4	4	4	2	2	3	5	5	3	5	4	3	3	4	3	3	3	3	4	L	-5% shorter
1669331573.935	62	female	ENG	American	yes	urban	yes	BSc/BA	Yes	No	0	No	Yes	positive	5	2.625	4.22222	4.33333	1.5	3.4	3	5	5	5	1	1	4	4	4	4	4	1	3	3	5	5	1	5	5	3	1	4	5	3	3	1	4	L	-5% shorter
1668207897.502	25	female	ENG	American	yes	urban	yes (vet)	PhD	Yes	No	0	No	Yes	neutral	4	1.125	3.55556	3.33333	4.5	3.8	4	5	5	5	5	3	3	4	4	1	3	1	2	3	5	5	3	2	5	4	2	2	4	4	4	4	5	L	-15% shorter
1668175890.487	24	male	ENG	American	yes	urban	no	BSc/BA	Yes	No	0	Don't know	Yes	neutral	0	1.25	2.77778	2.66667	4.25	2.4	2	5	5	4	3	4	3	4	4	4	4	2	2	2	5	5	2	3	5	4	4	1	4	2	1	1	4	L	+15% longer
1668188255.048	55	female	ENG	American	yes	urban	no	PhD	No	No	0	No	Yes	negative	5	2.125	3.55556	2.44444	4	3.7	1	5	5	5	1	4	2	4	3	3	3	2	2	4	5	5	4	1	4	5	2	5	4	2	2	2	4	L	+5% longer
1668225487.072	39	female	ENG	American	yes	urban	no	MSc/MA	Yes	Yes (own)	2	No	Yes	positive	3	3.25	4.88889	3.55556	2	1.7	1	5	5	5	5	3	4	4	4	2	1	1	3	2	4	5	4	2	4	4	3	3	5	3	1	1	4	L	-15% shorter
1680859799.772	45	female	ENG	American	yes	urban	no	BSc/BA	No	No	2	No	Yes	positive	6	3.5	3.33333	3.77778	2.75	3.4	1	5	2	5	4	1	4	4	4	3	4	3	4	2	5	5	2	1	5	3	1	1	3	4	3	1	4	L	+5% longer
1680882461.446	55	female	ENG	American	yes	urban	no	MSc/MA	Yes	No	1	No	Yes	positive	5	2.875	3.44444	4	2.125	3	1	4	4	5	2	3	4	4	3	3	4	1	1	2	5	5	2	3	4	1	4	2	2	3	3	3	2	L	+5% longer
1680922624.402	35	female	ENG	American	yes	urban	no	BSc/BA	No	No	0	No	Yes	positive	4	2.25	3.77778	3.55556	3.5	4.1	3	5	5	5	5	5	3	4	1	4	3	3	2	4	5	5	3	4	5	3	4	4	4	3	3	3	5	L	+5% longer
1668110570.761	26	other	ENG	American	yes	small urban	yes	BSc/BA	Yes	No	0	Don't know	Yes	negative	7	3	3.33333	4	2.75	3.7	5	4	5	5	2	5	3	3	4	4	4	4	1	3	5	5	3	5	4	5	4	4	5	5	5	5	5	L	-5% shorter
1668184492.319	31	female	ENG	American	yes	small urban	yes	PhD	Yes	No	0	Don't know	Yes	neutral	4	1.875	4.22222	4.33333	3.625	4.3	3	5	5	5	3	2	4	2	4	2	2	1	3	3	4	5	2	3	5	5	2	3	5	1	3	1	4	L	-5% shorter
1668200407.948	31	female	ENG	American	yes	small urban	yes	BSc/BA	Yes	No	0	No	Yes	neutral	2	3.375	4	4.33333	3.125	3.5	3	5	5	5	4	1	4	4	4	4	4	4	3	4	5	5	4	5	5	5	4	1	1	5	5	4	5	L	-5% shorter
1668145748.664	60	female	ENG	American	yes	small urban	yes (vet)	PhD	Yes	No	2	No	Yes	negative	6	4.25	2.77778	3.22222	3	3.4	3	5	4	5	3	1	4	3	4	3	2	2	1	3	4	4	3	2	3	2	1	3	3	3	3	2	3	L	+5% longer
1680878202.875	28	female	ENG	American	yes	small urban	yes (vet)	BSc/BA	Yes	No	0	Yes	Yes	positive	7	2.75	4	4.33333	2.625	3.4	3	5	5	5	5	5	3	3	2	3	2	1	2	2	4	5	3	3	5	5	3	4	5	5	5	5	5	L	+15% longer
1668105387.746	64	female	ENG	American	yes	small urban	no	PhD	No	No	2	No	Yes	neutral	3	2.75	2.88889	3.55556	3	3.8	3	5	5	5	5	4	4	4	4	3	3	2	3	4	5	5	3	4	4	4	1	4	2	3	2	1	5	L	-15% shorter
1668126429.427	56	female	ENG	American	yes	small urban	no	PhD	Yes	No	2	No	Yes	negative	5	4.25	4.44444	4	2.5	4	4	5	4	5	1	2	4	3	2	3	4	1	1	1	5	4	3	2	5	5	2	2	4	4	4	1	2	L	-15% shorter
1668724212.913	30	male	ENG	American	yes	small urban	no	BSc/BA	Yes	No	0	Yes	Yes	neutral	5	2.5	3.44444	2.55556	3.875	4	3	4	4	5	4	3	4	4	4	4	3	2	2	2	5	5	3	4	5	3	5	4	3	4	4	2	4	L	+5% longer
1680841106.112	58	female	ENG	American	yes	small urban	no	BSc/BA	Yes	No	0	No	Yes	positive	5	2	3.44444	3.33333	4	4	3	5	5	5	5	3	4	4	4	4	4	4	4	4	5	5	4	3	5	5	3	3	4	5	5	5	5	L	-15% shorter
1668108193.863	46	female	ENG	American	yes	small urban	yes	PhD	Yes	No	1	No	Yes	negative	6	2.5	3.66667	4.11111	3.625	3.4	5	1	5	5	1	2	4	4	4	4	4	3	2	2	5	5	1	5	2	2	1	3	5	2	5	1	5	L	-5% shorter
1668110699.158	65	female	ENG	American	yes	rural	yes	BSc/BA	Yes	No	0	No	Yes	negative	6	2.25	3.66667	3.88889	1.625	3.4	4	5	5	5	3	5	3	4	4	4	4	4	3	3	5	5	4	5	5	5	2	2	4	5	3	3	4	L	+5% longer
1668135410.778	28	female	ENG	American	yes	rural	yes	non-university	No	No	0	Yes	Yes	neutral	4	4.375	4.66667	4	1.625	4	4	4	4	4	3	3	3	3	2	3	2	2	2	3	1	1	3	1	1	1	3	1	1	1	1	3	1	L	-15% shorter
1668172957.023	57	male	ENG	American	yes	rural	yes	non-university	No	No	0	No	Yes	negative	7	3	4	3.77778	2.375	4.4	2	4	5	5	1	4	2	4	4	4	4	4	2	4	5	5	1	4	5	5	1	2	4	5	5	5	5	L	+5% longer
1680836471.781	38	female	ENG	American	yes	rural	yes (vet)	BSc/BA	Yes	No	2	No	Yes	positive	7	3.5	4	3.22222	4.25	4.4	3	5	5	5	5	3	3	4	4	4	4	4	3	4	5	5	4	3	5	4	4	3	3	5	4	3	5	L	+5% longer
1668191333.572	23	male	ENG	American	yes	rural	no	BSc/BA	Yes	No	0	Yes	Yes	positive	4	2.25	2.77778	3.44444	3.125	3.5	3	5	5	4	4	1	4	2	4	4	3	2	2	4	5	5	2	3	4	4	3	3	2	2	2	1	5	L	+5% longer
1680850366.598	64	female	ENG	American	yes	rural	no	MSc/MA	Yes	No	1	No	Yes	positive	5	4	3.44444	4.44444	2.625	3.3	2	3	5	5	5	3	4	4	4	4	4	2	4	3	5	5	2	2	5	5	3	5	5	3	3	2	2	L	-5% shorter
1680865672.747	55	female	ENG	American	yes	rural	no	MSc/MA	No	No	2	No	Yes	positive	3	4.25	4.33333	4.55556	1.125	3.8	3	5	4	4	1	2	4	3	4	3	3	3	3	1	5	5	1	1	5	1	1	3	4	4	4	2	2	L	-5% shorter
1680882433.412	56	female	ENG	American	yes	rural	no	MSc/MA	Yes	No	0	No	Yes	positive	6	3.5	4.55556	3.11111	2.75	3.3	3	5	5	5	5	3	4	4	4	4	4	4	4	3	5	5	3	3	5	3	3	3	3	5	5	5	5	L	-5% shorter
1680894004.575	31	female	ENG	American	yes	rural	no	BSc/BA	No	Yes (not own)	0	No	Yes	positive	6	2.5	4.44444	3.44444	3.75	3.8	5	5	5	5	5	3	4	4	4	4	4	2	3	4	5	5	3	5	5	4	4	5	5	4	5	4	5	L	-15% shorter
1668118247.684	35	female	ENG	American	yes	large metropolitan	yes	BSc/BA	Yes	No	0	Yes	Yes	negative	7	3.375	4.22222	4	2.125	4.2	1	5	5	5	2	1	4	4	4	3	3	1	2	2	5	5	2	3	5	3	3	4	4	1	1	1	3	L	-5% shorter
1668357234.077	26	female	ENG	American	yes	large metropolitan	yes	BSc/BA	Yes	Yes (own)	1	Yes	Yes	neutral	4	5	4.55556	3.66667	2.625	3.9	3	5	5	5	4	2	4	4	4	3	3	2	2	2	5	5	1	3	5	1	1	4	4	4	4	2	4	L	-5% shorter
1668217232.603	33	female	ENG	American	yes	metropolitan	no	MSc/MA	No	No	0	No	Yes	negative	6	4.875	4.44444	4	4.375	4.9	5	5	4	4	1	1	3	4	4	4	4	4	1	4	5	5	4	5	5	5	5	2	5	5	5	5	5	L	+5% longer
1668177490.754	38	female	ENG	American	yes	rural	yes (vet)	BSc/BA	Yes	No	0	No	Yes	negative	6	2.25	3.33333	3.88889	3.625	4.1	4	5	5	4	2	1	4	4	4	4	4	3	2	2	5	5	3	2	5	3	3	3	2	3	4	3	4	L	+5% longer
1668210429.549	37	female	ENG	American	yes	metropolitan	yes	PhD	Yes	No	0	Don't know	Yes	negative	4	3.25	3.66667	4.33333	2.25	4.3	4	4	5	5	1	4	3	4	4	3	3	3	1	2	4	5	4	5	3	3	2	3	4	4	3	4	5	L	-5% shorter
1668104213.642	57	female	ENG	American	yes	large metropolitan	yes	PhD	Yes	No	0	No	Yes	positive	4	1.875	3.11111	4.44444	3.5	3.9	5	5	5	5	5	5	1	2	4	1	1	1	1	1	5	5	5	5	5	5	5	1	5	5	5	5	5	L	-15% shorter
1668220312.799	56	female	ENG	American	yes	urban	yes	MSc/MA	No	No	2	No	Yes	positive	7	3.25	3.77778	3.22222	3.75	4.2	3	4	4	4	4	2	4	4	4	2	2	1	2	3	5	5	4	3	5	5	3	4	3	3	2	2	5	L	-15% shorter
1668217104.913	54	female	ENG	American	yes	large metropolitan	yes	BSc/BA	No	No	0	No	Yes	neutral	4	1.25	4.11111	2.88889	3.5	3.9	4	4	3	5	1	1	3	2	3	3	3	1	3	3	4	5	1	1	3	5	1	4	5	1	4	1	4	L	-5% shorter
1668208025.024	33	female	ENG	American	yes	urban	yes	PhD	Yes	No	0	No	Yes	neutral	4	3.25	4.33333	3.88889	3.75	4.3	5	4	5	3	2	2	3	4	4	3	3	2	2	3	5	5	3	5	5	5	4	3	3	2	3	2	5	L	-5% shorter
1668114578.403	65	female	ENG	American	yes	large metropolitan	no	PhD	No	No	1	No	Yes	neutral	2	3.625	3.55556	3.77778	1.5	4.2	1	2	5	5	5	5	3	3	4	3	3	3	3	2	5	5	4	3	5	5	2	4	4	1	3	1	1	L	+15% longer
1668222984.279	57	female	ENG	American	yes	small urban	no	BSc/BA	Yes	No	0	No	Yes	negative	5	2.375	2.77778	2.88889	3.625	3.4	3	5	5	5	3	3	4	4	4	4	4	4	2	3	4	5	4	4	3	4	3	2	5	4	3	3	5	L	-5% shorter
1668156942.561	59	female	ENG	American	yes	rural	yes	MSc/MA	Yes	No	2	No	Yes	negative	6	2.125	3.44444	3.44444	2.75	4.2	5	5	5	5	3	4	3	3	3	3	3	3	1	3	5	5	3	5	4	3	3	3	4	5	4	3	5	L	+15% longer
1668186603.28	62	female	ENG	American	yes	large metropolitan	yes	BSc/BA	Yes	No	0	No	Yes	positive	4	4.375	3.77778	3.88889	4	4.3	5	5	5	5	1	1	4	4	4	2	3	1	2	3	5	5	2	3	4	5	4	3	4	1	3	3	5	L	-5% shorter
1668232856.01	25	female	ENG	American	yes	large metropolitan	yes	BSc/BA	No	No	0	No	No	neutral	5	3.125	4.22222	4	3.5	3.5	4	5	5	5	4	3	2	4	4	4	4	1	2	3	5	5	4	4	5	2	2	3	4	2	4	1	4	L	-15% shorter
1668190617.412	46	female	ENG	American	yes	large metropolitan	yes (vet)	BSc/BA	Yes	No	0	No	Yes	negative	7	2.5	3.11111	3.55556	3	3.4	2	4	4	4	2	3	4	2	4	4	4	1	3	3	3	4	4	5	4	3	2	2	2	2	2	2	4	L	+5% longer
1680901019.34	70	female	ENG	American	yes	large metropolitan	no	BSc/BA	No	No	1	No	Yes	positive	6	2.875	3.88889	3.77778	3.375	3.8	3	5	5	5	3	2	3	4	3	4	4	3	3	2	5	4	2	2	5	2	4	4	4	4	3	3	4	L	-5% shorter
1668107295.703	57	male	ENG	American	yes	metropolitan	no	BSc/BA	No	No	1	Don't know	Yes	neutral	3	4	3	3.11111	3.125	4.7	3	4	5	5	5	2	4	4	4	4	4	4	2	4	5	5	3	4	5	4	4	4	4	4	4	4	5	L	-15% shorter
1668110395.656	39	female	ENG	American	yes	urban	yes	MSc/MA	Yes	No	0	No	Yes	negative	5	2.375	3.88889	3.66667	3.125	3	2	4	5	5	5	5	2	3	2	2	3	2	2	3	4	5	4	4	5	5	1	4	4	2	4	2	4	L	+5% longer
1668130019.656	53	female	ENG	American	yes	urban	yes	MSc/MA	Yes	No	0	No	Yes	neutral	5	3.5	3.44444	3.66667	2.875	4	4	5	5	5	3	4	3	4	4	4	4	4	1	4	5	5	1	5	5	4	1	2	5	4	4	2	5	L	-15% shorter
1668190392.994	25	female	ENG	American	yes	urban	yes	MSc/MA	Yes	No	0	No	Yes	neutral	3	4.375	3.66667	3.44444	4.125	4.4	4	3	5	5	5	4	3	3	3	1	3	1	2	3	4	5	4	1	4	4	3	3	2	3	1	1	4	L	+15% longer
1668166562.764	57	female	ENG	American	yes	urban	yes (vet)	PhD	Yes	No	0	No	Yes	positive	4	4	4.11111	3.11111	2.5	3.9	4	4	5	5	2	2	3	3	3	3	3	3	2	4	4	4	4	4	4	4	1	3	3	3	3	2	5	L	-15% shorter
1668169983.318	53	female	ENG	American	yes	urban	no	MSc/MA	Yes	No	0	No	Yes	negative	6	2.875	3.77778	3.11111	4.5	5	5	5	5	5	2	2	3	4	4	4	4	4	1	4	5	5	4	5	5	4	2	5	5	5	3	3	4	L	+15% longer
1668194324.018	32	female	ENG	American	yes	urban	no	PhD	Yes	No	0	Yes	Yes	negative	7	2.5	4.44444	3.88889	2.875	4.3	4	5	5	5	5	3	4	4	4	4	4	3	3	4	5	5	2	4	5	5	2	3	4	4	4	3	5	L	+15% longer
1668273864.375	31	female	ENG	American	yes	urban	no	MSc/MA	Yes	Yes (own)	1	Yes	Yes	negative	4	2.875	2.88889	2.66667	3.875	2.6	2	4	5	5	2	1	4	4	4	4	4	2	2	4	5	5	2	2	3	1	1	1	1	3	3	3	4	L	-5% shorter
1672338175.086	65	female	ENG	American	yes	urban	no	non-university	Yes	No	2	No	Yes	negative	6	3.375	3.44444	3.77778	3.875	4.6	3	5	5	5	3	2	3	4	4	4	4	4	2	3	4	5	3	2	4	3	2	2	4	5	4	4	3	L	+15% longer
1680839114.176	36	female	ENG	American	yes	urban	no	BSc/BA	No	Yes (not own)	3	Yes	Yes	positive	2	2.25	4.11111	3.55556	2.875	4.2	3	5	5	5	5	3	4	4	4	4	4	4	2	4	5	5	3	3	5	5	3	3	5	5	5	3	5	L	-15% shorter
1680839720.725	34	female	ENG	American	yes	urban	no	MSc/MA	Yes	No	0	No	Yes	positive	6	3.25	3.33333	3.66667	3.75	3.8	4	4	5	5	5	5	3	4	3	4	4	3	2	4	5	5	3	5	5	5	4	4	5	4	5	5	5	L	-5% shorter
1668109082.324	32	female	ENG	American	yes	small urban	yes	PhD	Yes	No	0	Don't know	Yes	negative	6	3.125	2.77778	3.22222	3.625	3.6	2	3	5	5	3	4	2	4	3	4	4	2	3	4	5	5	4	3	3	5	1	3	3	3	3	1	5	L	+5% longer
1668182892.997	60	male	ENG	American	yes	small urban	yes	PhD	Yes	No	2	No	Yes	negative	3	3.625	4	3.66667	2.375	4.8	5	5	5	5	3	2	4	4	4	4	4	3	3	3	5	5	4	3	5	5	3	3	5	5	5	3	5	L	-15% shorter
1668108821.516	41	female	ENG	American	yes	rural	yes	BSc/BA	Yes	No	0	Don't know	Yes	neutral	5	2.75	3.22222	4.55556	3.625	2.9	5	4	4	4	2	2	3	4	4	4	4	3	2	3	4	5	1	5	5	3	2	1	4	4	4	3	4	L	-5% shorter
1668212455.079	54	female	ENG	American	yes	rural	yes (vet)	PhD	Yes	No	1	No	Yes	negative	7	2.5	4.33333	3.66667	3.5	4.1	1	4	5	5	2	1	3	4	4	4	4	2	2	3	4	5	2	4	4	4	2	2	4	3	4	3	4	L	-15% shorter
1668194946.516	27	female	ENG	American	yes	metropolitan	yes (vet)	MSc/MA	Yes	No	0	No	Yes	neutral	3	2.5	3.44444	3.22222	4.25	4.1	1	5	5	5	3	2	1	4	4	4	4	4	4	4	5	5	3	1	5	4	5	3	3	5	5	5	5	L	-15% shorter
1668192852.788	30	female	ENG	American	yes	urban	yes	non-university	No	No	0	No	Yes	negative	6	1.625	3.22222	2.44444	4.75	3.9	2	5	5	5	4	5	1	4	4	4	3	3	2	3	5	5	4	4	4	4	3	2	4	4	5	3	5	L	-5% shorter
1668219361.154	24	other	ENG	American	yes	rural	yes	non-university	No	No	0	Don't know	Yes	positive	5	1.5	3.88889	3	3.875	4	1	5	5	5	2	5	1	2	1	2	1	1	1	3	2	4	1	5	5	5	1	4	4	4	5	1	4	L	+15% longer
1668128916.327	29	female	ENG	American	yes	small urban	yes	BSc/BA	No	No	0	No	Yes	negative	5	1.875	3.33333	3.22222	4.375	3.9	4	4	5	5	3	4	3	4	3	4	4	3	2	2	4	5	3	5	5	3	4	4	4	4	3	3	4	L	+15% longer
1668175505.525	39	female	ENG	American	yes	rural	yes	PhD	Yes	Yes (own)	1	Yes	Yes	negative	7	4.5	3.55556	1.77778	4.375	3.1	2	5	5	5	5	3	4	4	4	4	4	3	2	3	5	5	3	3	5	5	5	4	5	5	5	5	5	L	+5% longer
1668196087.948	60	female	ENG	American	yes	rural	yes	MSc/MA	Yes	No	1	No	Yes	positive	2	3.875	3.11111	3.22222	3.125	3.8	1	5	3	5	3	3	4	2	3	3	2	2	2	2	5	4	4	3	5	3	3	2	4	3	3	1	3	L	-5% shorter
1668316446.313	32	female	ENG	American	yes	metropolitan	yes	BSc/BA	Yes	Yes (own)	2	No	Yes	neutral	6	3	3.55556	3.77778	2.875	3.1	2	5	5	5	3	3	4	4	3	3	2	4	3	3	5	5	2	2	5	4	1	2	2	4	5	4	4	L	-15% shorter
1668114320.133	40	female	ENG	American	yes	urban	yes	MSc/MA	No	Yes (own)	3	Yes	Yes	positive	6	2.75	3.44444	3.88889	2.5	4.1	2	5	5	5	2	2	4	4	2	3	2	2	2	2	5	5	4	2	5	2	2	2	3	4	5	4	4	L	-5% shorter
1668109611.662	38	female	ENG	American	yes	large metropolitan	yes	non-university	No	No	0	No	Yes	negative	3	3.5	3.77778	2.22222	4.375	4.1	4	5	5	5	4	4	2	4	2	3	2	2	2	4	5	5	4	5	5	5	1	4	2	4	5	4	5	M	+5% longer
1668113211.049	52	female	ENG	American	yes	large metropolitan	yes	BSc/BA	Yes	No	0	No	Yes	positive	4	1.125	3.66667	3.55556	4	2.9	1	5	5	5	4	4	2	4	4	4	4	2	4	3	5	5	1	5	5	4	1	2	2	3	4	4	4	M	-15% shorter
1668114296.531	30	female	ENG	American	yes	large metropolitan	yes	BSc/BA	No	No	0	No	Yes	positive	6	4.25	4.44444	4.22222	2.5	4.2	2	5	5	5	5	2	3	4	4	4	4	2	3	4	4	5	4	2	5	4	2	2	2	2	5	2	4	M	-5% shorter
1668114469.983	33	other	ENG	American	yes	large metropolitan	yes	BSc/BA	Yes	No	0	Don't know	Yes (without care)	positive	7	1.25	4.11111	2.66667	3.375	4.2	1	5	5	4	1	1	4	4	3	3	4	1	3	3	5	5	1	3	3	4	2	2	5	1	2	1	5	M	-15% shorter
1668116427.98	34	female	ENG	American	yes	large metropolitan	yes	BSc/BA	Yes	No	0	Yes	Yes	positive	4	4.125	4.22222	4.44444	3	4.5	1	5	5	5	5	5	3	4	3	3	3	2	4	4	5	5	1	2	5	5	1	3	4	4	5	4	5	M	-15% shorter
1668118819.787	22	female	ENG	American	yes	large metropolitan	yes	BSc/BA	Yes	No	0	Yes	No	neutral	7	2.5	3.66667	3.44444	4	3.5	5	5	5	5	5	3	4	4	4	3	4	2	4	4	5	5	5	3	5	5	3	4	5	5	5	5	5	M	-15% shorter
1668125662.205	55	female	ENG	American	yes	large metropolitan	yes	MSc/MA	Yes	No	2	No	Yes	neutral	7	1.75	3.44444	5	4.25	4.8	3	3	5	5	3	4	3	3	4	4	4	1	2	4	5	5	2	4	5	3	1	2	5	1	1	1	5	M	-5% shorter
1668193165.393	30	female	ENG	American	yes	large metropolitan	yes	PhD	Yes	No	0	No	Yes	negative	5	1.75	4.55556	4.88889	1.75	3.6	2	5	5	5	4	4	2	3	4	4	4	1	1	3	4	4	1	5	1	2	3	4	4	4	4	1	5	M	-15% shorter
1668119959.917	35	female	ENG	American	yes	large metropolitan	yes (vet)	BSc/BA	Yes	No	0	Yes	Yes	positive	7	2.375	3.77778	4.33333	3.5	4.6	5	5	5	5	2	5	4	3	4	4	3	1	2	4	3	5	1	4	5	3	4	3	5	4	2	1	5	M	-5% shorter
1668812098.223	39	female	ENG	American	yes	large metropolitan	no	BSc/BA	No	No	0	Don't know	Yes	positive	2	4.125	2.88889	3	4.75	4	1	4	4	5	1	3	3	4	4	3	3	2	3	3	5	5	2	2	3	5	2	4	3	2	2	3	3	M	-15% shorter
1668108796.572	31	female	ENG	American	yes	metropolitan	yes	BSc/BA	No	No	0	No	Yes	positive	2	3.25	4.11111	3.55556	3.125	3.7	3	4	5	5	2	3	4	4	4	4	2	1	1	3	4	5	3	4	4	3	2	3	3	1	2	1	4	M	-15% shorter
1668117760.95	34	female	ENG	American	yes	metropolitan	yes	MSc/MA	Yes	No	0	No	Yes	positive	6	3.75	4	3	2.5	3.8	2	5	5	5	3	2	2	4	4	3	4	1	2	4	3	5	1	4	4	4	4	2	2	2	3	1	4	M	-15% shorter
1668140368.415	53	female	ENG	American	yes	metropolitan	yes	BSc/BA	Yes	Yes (not own)	0	No	Yes	negative	4	4.375	3.33333	4.44444	2.75	4	5	5	5	5	1	4	4	4	4	3	4	2	2	4	3	5	1	3	5	3	3	2	3	3	5	3	5	M	+5% longer
1668194735.66	31	male	ENG	American	yes	metropolitan	yes	non-university	Yes	No	0	Don't know	Yes	negative	7	3.5	3.66667	3	3.875	3.4	4	5	5	5	3	4	3	4	4	4	4	3	2	3	5	4	3	4	5	4	3	4	5	4	3	3	4	M	-15% shorter
1668207045.334	54	female	ENG	American	yes	metropolitan	yes	PhD	No	No	0	No	Yes	positive	5	4.5	3.33333	3.55556	4.125	4.6	1	5	4	5	1	4	2	3	3	4	4	2	1	4	5	5	2	4	3	4	1	4	4	3	3	3	5	M	-15% shorter
1668228636.344	53	female	ENG	American	yes	metropolitan	yes	BSc/BA	Yes	Yes (not own)	0	No	Yes	negative	3	4	3.33333	4.11111	2	3.8	5	5	5	5	2	4	4	4	4	4	4	2	2	4	4	5	2	4	5	4	2	3	3	3	4	3	4	M	-15% shorter
1672784830.506	71	female	ENG	American	yes	metropolitan	no	non-university	Yes	Yes (own)	2	No	Yes	neutral	6	3.375	4.66667	4.11111	2.5	3.3	3	3	5	5	4	4	4	4	3	4	4	3	1	3	5	5	5	5	5	5	4	4	5	4	5	4	5	M	-15% shorter
1668116966.795	49	female	ENG	American	yes	urban	yes	BSc/BA	Yes	No	0	No	Yes	positive	2	2.875	2.44444	3.88889	2.375	3.2	3	4	2	5	1	4	3	3	4	4	3	2	4	1	4	4	4	5	5	5	1	4	4	1	3	2	5	M	+5% longer
1668147698.091	37	female	ENG	American	yes	urban	yes	BSc/BA	Yes	Yes (own)	2	No	Yes	neutral	6	4.125	3.88889	3.33333	2.875	4.1	5	5	5	5	1	1	4	4	4	4	4	2	2	3	5	5	3	5	4	3	3	4	3	3	3	3	4	M	-5% shorter
1669331573.935	62	female	ENG	American	yes	urban	yes	BSc/BA	Yes	No	0	No	Yes	positive	5	2.625	4.22222	4.33333	1.5	3.4	3	5	5	5	1	1	4	4	4	4	4	1	3	3	5	5	1	5	5	3	1	4	5	3	3	1	4	M	-15% shorter
1668207897.502	25	female	ENG	American	yes	urban	yes (vet)	PhD	Yes	No	0	No	Yes	neutral	4	1.125	3.55556	3.33333	4.5	3.8	4	5	5	5	5	3	3	4	4	1	3	1	2	3	5	5	3	2	5	4	2	2	4	4	4	4	5	M	-5% shorter
1668175890.487	24	male	ENG	American	yes	urban	no	BSc/BA	Yes	No	0	Don't know	Yes	neutral	0	1.25	2.77778	2.66667	4.25	2.4	2	5	5	4	3	4	3	4	4	4	4	2	2	2	5	5	2	3	5	4	4	1	4	2	1	1	4	M	-15% shorter
1668188255.048	55	female	ENG	American	yes	urban	no	PhD	No	No	0	No	Yes	negative	5	2.125	3.55556	2.44444	4	3.7	1	5	5	5	1	4	2	4	3	3	3	2	2	4	5	5	4	1	4	5	2	5	4	2	2	2	4	M	+15% longer
1668225487.072	39	female	ENG	American	yes	urban	no	MSc/MA	Yes	Yes (own)	2	No	Yes	positive	3	3.25	4.88889	3.55556	2	1.7	1	5	5	5	5	3	4	4	4	2	1	1	3	2	4	5	4	2	4	4	3	3	5	3	1	1	4	M	-5% shorter
1680859799.772	45	female	ENG	American	yes	urban	no	BSc/BA	No	No	2	No	Yes	positive	6	3.5	3.33333	3.77778	2.75	3.4	1	5	2	5	4	1	4	4	4	3	4	3	4	2	5	5	2	1	5	3	1	1	3	4	3	1	4	M	-5% shorter
1680882461.446	55	female	ENG	American	yes	urban	no	MSc/MA	Yes	No	1	No	Yes	positive	5	2.875	3.44444	4	2.125	3	1	4	4	5	2	3	4	4	3	3	4	1	1	2	5	5	2	3	4	1	4	2	2	3	3	3	2	M	-5% shorter
1680922624.402	35	female	ENG	American	yes	urban	no	BSc/BA	No	No	0	No	Yes	positive	4	2.25	3.77778	3.55556	3.5	4.1	3	5	5	5	5	5	3	4	1	4	3	3	2	4	5	5	3	4	5	3	4	4	4	3	3	3	5	M	-15% shorter
1668110570.761	26	other	ENG	American	yes	small urban	yes	BSc/BA	Yes	No	0	Don't know	Yes	negative	7	3	3.33333	4	2.75	3.7	5	4	5	5	2	5	3	3	4	4	4	4	1	3	5	5	3	5	4	5	4	4	5	5	5	5	5	M	-5% shorter
1668184492.319	31	female	ENG	American	yes	small urban	yes	PhD	Yes	No	0	Don't know	Yes	neutral	4	1.875	4.22222	4.33333	3.625	4.3	3	5	5	5	3	2	4	2	4	2	2	1	3	3	4	5	2	3	5	5	2	3	5	1	3	1	4	M	-15% shorter
1668200407.948	31	female	ENG	American	yes	small urban	yes	BSc/BA	Yes	No	0	No	Yes	neutral	2	3.375	4	4.33333	3.125	3.5	3	5	5	5	4	1	4	4	4	4	4	4	3	4	5	5	4	5	5	5	4	1	1	5	5	4	5	M	-15% shorter
1668145748.664	60	female	ENG	American	yes	small urban	yes (vet)	PhD	Yes	No	2	No	Yes	negative	6	4.25	2.77778	3.22222	3	3.4	3	5	4	5	3	1	4	3	4	3	2	2	1	3	4	4	3	2	3	2	1	3	3	3	3	2	3	M	-5% shorter
1680878202.875	28	female	ENG	American	yes	small urban	yes (vet)	BSc/BA	Yes	No	0	Yes	Yes	positive	7	2.75	4	4.33333	2.625	3.4	3	5	5	5	5	5	3	3	2	3	2	1	2	2	4	5	3	3	5	5	3	4	5	5	5	5	5	M	+15% longer
1668105387.746	64	female	ENG	American	yes	small urban	no	PhD	No	No	2	No	Yes	neutral	3	2.75	2.88889	3.55556	3	3.8	3	5	5	5	5	4	4	4	4	3	3	2	3	4	5	5	3	4	4	4	1	4	2	3	2	1	5	M	-5% shorter
1668126429.427	56	female	ENG	American	yes	small urban	no	PhD	Yes	No	2	No	Yes	negative	5	4.25	4.44444	4	2.5	4	4	5	4	5	1	2	4	3	2	3	4	1	1	1	5	4	3	2	5	5	2	2	4	4	4	1	2	M	-15% shorter
1668724212.913	30	male	ENG	American	yes	small urban	no	BSc/BA	Yes	No	0	Yes	Yes	neutral	5	2.5	3.44444	2.55556	3.875	4	3	4	4	5	4	3	4	4	4	4	3	2	2	2	5	5	3	4	5	3	5	4	3	4	4	2	4	M	-15% shorter
1680841106.112	58	female	ENG	American	yes	small urban	no	BSc/BA	Yes	No	0	No	Yes	positive	5	2	3.44444	3.33333	4	4	3	5	5	5	5	3	4	4	4	4	4	4	4	4	5	5	4	3	5	5	3	3	4	5	5	5	5	M	-5% shorter
1668108193.863	46	female	ENG	American	yes	small urban	yes	PhD	Yes	No	1	No	Yes	negative	6	2.5	3.66667	4.11111	3.625	3.4	5	1	5	5	1	2	4	4	4	4	4	3	2	2	5	5	1	5	2	2	1	3	5	2	5	1	5	M	-5% shorter
1668110699.158	65	female	ENG	American	yes	rural	yes	BSc/BA	Yes	No	0	No	Yes	negative	6	2.25	3.66667	3.88889	1.625	3.4	4	5	5	5	3	5	3	4	4	4	4	4	3	3	5	5	4	5	5	5	2	2	4	5	3	3	4	M	-5% shorter
1668135410.778	28	female	ENG	American	yes	rural	yes	non-university	No	No	0	Yes	Yes	neutral	4	4.375	4.66667	4	1.625	4	4	4	4	4	3	3	3	3	2	3	2	2	2	3	1	1	3	1	1	1	3	1	1	1	1	3	1	M	-15% shorter
1668172957.023	57	male	ENG	American	yes	rural	yes	non-university	No	No	0	No	Yes	negative	7	3	4	3.77778	2.375	4.4	2	4	5	5	1	4	2	4	4	4	4	4	2	4	5	5	1	4	5	5	1	2	4	5	5	5	5	M	+15% longer
1680836471.781	38	female	ENG	American	yes	rural	yes (vet)	BSc/BA	Yes	No	2	No	Yes	positive	7	3.5	4	3.22222	4.25	4.4	3	5	5	5	5	3	3	4	4	4	4	4	3	4	5	5	4	3	5	4	4	3	3	5	4	3	5	M	-5% shorter
1668191333.572	23	male	ENG	American	yes	rural	no	BSc/BA	Yes	No	0	Yes	Yes	positive	4	2.25	2.77778	3.44444	3.125	3.5	3	5	5	4	4	1	4	2	4	4	3	2	2	4	5	5	2	3	4	4	3	3	2	2	2	1	5	M	+5% longer
1680850366.598	64	female	ENG	American	yes	rural	no	MSc/MA	Yes	No	1	No	Yes	positive	5	4	3.44444	4.44444	2.625	3.3	2	3	5	5	5	3	4	4	4	4	4	2	4	3	5	5	2	2	5	5	3	5	5	3	3	2	2	M	-15% shorter
1680865672.747	55	female	ENG	American	yes	rural	no	MSc/MA	No	No	2	No	Yes	positive	3	4.25	4.33333	4.55556	1.125	3.8	3	5	4	4	1	2	4	3	4	3	3	3	3	1	5	5	1	1	5	1	1	3	4	4	4	2	2	M	-5% shorter
1680882433.412	56	female	ENG	American	yes	rural	no	MSc/MA	Yes	No	0	No	Yes	positive	6	3.5	4.55556	3.11111	2.75	3.3	3	5	5	5	5	3	4	4	4	4	4	4	4	3	5	5	3	3	5	3	3	3	3	5	5	5	5	M	-5% shorter
1680894004.575	31	female	ENG	American	yes	rural	no	BSc/BA	No	Yes (not own)	0	No	Yes	positive	6	2.5	4.44444	3.44444	3.75	3.8	5	5	5	5	5	3	4	4	4	4	4	2	3	4	5	5	3	5	5	4	4	5	5	4	5	4	5	M	-5% shorter
1668118247.684	35	female	ENG	American	yes	large metropolitan	yes	BSc/BA	Yes	No	0	Yes	Yes	negative	7	3.375	4.22222	4	2.125	4.2	1	5	5	5	2	1	4	4	4	3	3	1	2	2	5	5	2	3	5	3	3	4	4	1	1	1	3	M	-5% shorter
1668357234.077	26	female	ENG	American	yes	large metropolitan	yes	BSc/BA	Yes	Yes (own)	1	Yes	Yes	neutral	4	5	4.55556	3.66667	2.625	3.9	3	5	5	5	4	2	4	4	4	3	3	2	2	2	5	5	1	3	5	1	1	4	4	4	4	2	4	M	-5% shorter
1668217232.603	33	female	ENG	American	yes	metropolitan	no	MSc/MA	No	No	0	No	Yes	negative	6	4.875	4.44444	4	4.375	4.9	5	5	4	4	1	1	3	4	4	4	4	4	1	4	5	5	4	5	5	5	5	2	5	5	5	5	5	M	-5% shorter
1668177490.754	38	female	ENG	American	yes	rural	yes (vet)	BSc/BA	Yes	No	0	No	Yes	negative	6	2.25	3.33333	3.88889	3.625	4.1	4	5	5	4	2	1	4	4	4	4	4	3	2	2	5	5	3	2	5	3	3	3	2	3	4	3	4	M	-5% shorter
1668210429.549	37	female	ENG	American	yes	metropolitan	yes	PhD	Yes	No	0	Don't know	Yes	negative	4	3.25	3.66667	4.33333	2.25	4.3	4	4	5	5	1	4	3	4	4	3	3	3	1	2	4	5	4	5	3	3	2	3	4	4	3	4	5	M	+5% longer
1668104213.642	57	female	ENG	American	yes	large metropolitan	yes	PhD	Yes	No	0	No	Yes	positive	4	1.875	3.11111	4.44444	3.5	3.9	5	5	5	5	5	5	1	2	4	1	1	1	1	1	5	5	5	5	5	5	5	1	5	5	5	5	5	M	+5% longer
1668220312.799	56	female	ENG	American	yes	urban	yes	MSc/MA	No	No	2	No	Yes	positive	7	3.25	3.77778	3.22222	3.75	4.2	3	4	4	4	4	2	4	4	4	2	2	1	2	3	5	5	4	3	5	5	3	4	3	3	2	2	5	M	-5% shorter
1668217104.913	54	female	ENG	American	yes	large metropolitan	yes	BSc/BA	No	No	0	No	Yes	neutral	4	1.25	4.11111	2.88889	3.5	3.9	4	4	3	5	1	1	3	2	3	3	3	1	3	3	4	5	1	1	3	5	1	4	5	1	4	1	4	M	+5% longer
1668208025.024	33	female	ENG	American	yes	urban	yes	PhD	Yes	No	0	No	Yes	neutral	4	3.25	4.33333	3.88889	3.75	4.3	5	4	5	3	2	2	3	4	4	3	3	2	2	3	5	5	3	5	5	5	4	3	3	2	3	2	5	M	+5% longer
1668114578.403	65	female	ENG	American	yes	large metropolitan	no	PhD	No	No	1	No	Yes	neutral	2	3.625	3.55556	3.77778	1.5	4.2	1	2	5	5	5	5	3	3	4	3	3	3	3	2	5	5	4	3	5	5	2	4	4	1	3	1	1	M	-15% shorter
1668222984.279	57	female	ENG	American	yes	small urban	no	BSc/BA	Yes	No	0	No	Yes	negative	5	2.375	2.77778	2.88889	3.625	3.4	3	5	5	5	3	3	4	4	4	4	4	4	2	3	4	5	4	4	3	4	3	2	5	4	3	3	5	M	-5% shorter
1668156942.561	59	female	ENG	American	yes	rural	yes	MSc/MA	Yes	No	2	No	Yes	negative	6	2.125	3.44444	3.44444	2.75	4.2	5	5	5	5	3	4	3	3	3	3	3	3	1	3	5	5	3	5	4	3	3	3	4	5	4	3	5	M	+15% longer
1668186603.28	62	female	ENG	American	yes	large metropolitan	yes	BSc/BA	Yes	No	0	No	Yes	positive	4	4.375	3.77778	3.88889	4	4.3	5	5	5	5	1	1	4	4	4	2	3	1	2	3	5	5	2	3	4	5	4	3	4	1	3	3	5	M	+5% longer
1668232856.01	25	female	ENG	American	yes	large metropolitan	yes	BSc/BA	No	No	0	No	No	neutral	5	3.125	4.22222	4	3.5	3.5	4	5	5	5	4	3	2	4	4	4	4	1	2	3	5	5	4	4	5	2	2	3	4	2	4	1	4	M	-5% shorter
1668190617.412	46	female	ENG	American	yes	large metropolitan	yes (vet)	BSc/BA	Yes	No	0	No	Yes	negative	7	2.5	3.11111	3.55556	3	3.4	2	4	4	4	2	3	4	2	4	4	4	1	3	3	3	4	4	5	4	3	2	2	2	2	2	2	4	M	-5% shorter
1680901019.34	70	female	ENG	American	yes	large metropolitan	no	BSc/BA	No	No	1	No	Yes	positive	6	2.875	3.88889	3.77778	3.375	3.8	3	5	5	5	3	2	3	4	3	4	4	3	3	2	5	4	2	2	5	2	4	4	4	4	3	3	4	M	-5% shorter
1668107295.703	57	male	ENG	American	yes	metropolitan	no	BSc/BA	No	No	1	Don't know	Yes	neutral	3	4	3	3.11111	3.125	4.7	3	4	5	5	5	2	4	4	4	4	4	4	2	4	5	5	3	4	5	4	4	4	4	4	4	4	5	M	+5% longer
1668110395.656	39	female	ENG	American	yes	urban	yes	MSc/MA	Yes	No	0	No	Yes	negative	5	2.375	3.88889	3.66667	3.125	3	2	4	5	5	5	5	2	3	2	2	3	2	2	3	4	5	4	4	5	5	1	4	4	2	4	2	4	M	-15% shorter
1668130019.656	53	female	ENG	American	yes	urban	yes	MSc/MA	Yes	No	0	No	Yes	neutral	5	3.5	3.44444	3.66667	2.875	4	4	5	5	5	3	4	3	4	4	4	4	4	1	4	5	5	1	5	5	4	1	2	5	4	4	2	5	M	+5% longer
1668190392.994	25	female	ENG	American	yes	urban	yes	MSc/MA	Yes	No	0	No	Yes	neutral	3	4.375	3.66667	3.44444	4.125	4.4	4	3	5	5	5	4	3	3	3	1	3	1	2	3	4	5	4	1	4	4	3	3	2	3	1	1	4	M	+5% longer
1668166562.764	57	female	ENG	American	yes	urban	yes (vet)	PhD	Yes	No	0	No	Yes	positive	4	4	4.11111	3.11111	2.5	3.9	4	4	5	5	2	2	3	3	3	3	3	3	2	4	4	4	4	4	4	4	1	3	3	3	3	2	5	M	-15% shorter
1668169983.318	53	female	ENG	American	yes	urban	no	MSc/MA	Yes	No	0	No	Yes	negative	6	2.875	3.77778	3.11111	4.5	5	5	5	5	5	2	2	3	4	4	4	4	4	1	4	5	5	4	5	5	4	2	5	5	5	3	3	4	M	-5% shorter
1668194324.018	32	female	ENG	American	yes	urban	no	PhD	Yes	No	0	Yes	Yes	negative	7	2.5	4.44444	3.88889	2.875	4.3	4	5	5	5	5	3	4	4	4	4	4	3	3	4	5	5	2	4	5	5	2	3	4	4	4	3	5	M	-15% shorter
1668273864.375	31	female	ENG	American	yes	urban	no	MSc/MA	Yes	Yes (own)	1	Yes	Yes	negative	4	2.875	2.88889	2.66667	3.875	2.6	2	4	5	5	2	1	4	4	4	4	4	2	2	4	5	5	2	2	3	1	1	1	1	3	3	3	4	M	-15% shorter
1672338175.086	65	female	ENG	American	yes	urban	no	non-university	Yes	No	2	No	Yes	negative	6	3.375	3.44444	3.77778	3.875	4.6	3	5	5	5	3	2	3	4	4	4	4	4	2	3	4	5	3	2	4	3	2	2	4	5	4	4	3	M	+15% longer
1680839114.176	36	female	ENG	American	yes	urban	no	BSc/BA	No	Yes (not own)	3	Yes	Yes	positive	2	2.25	4.11111	3.55556	2.875	4.2	3	5	5	5	5	3	4	4	4	4	4	4	2	4	5	5	3	3	5	5	3	3	5	5	5	3	5	M	-15% shorter
1680839720.725	34	female	ENG	American	yes	urban	no	MSc/MA	Yes	No	0	No	Yes	positive	6	3.25	3.33333	3.66667	3.75	3.8	4	4	5	5	5	5	3	4	3	4	4	3	2	4	5	5	3	5	5	5	4	4	5	4	5	5	5	M	-5% shorter
1668109082.324	32	female	ENG	American	yes	small urban	yes	PhD	Yes	No	0	Don't know	Yes	negative	6	3.125	2.77778	3.22222	3.625	3.6	2	3	5	5	3	4	2	4	3	4	4	2	3	4	5	5	4	3	3	5	1	3	3	3	3	1	5	M	-5% shorter
1668182892.997	60	male	ENG	American	yes	small urban	yes	PhD	Yes	No	2	No	Yes	negative	3	3.625	4	3.66667	2.375	4.8	5	5	5	5	3	2	4	4	4	4	4	3	3	3	5	5	4	3	5	5	3	3	5	5	5	3	5	M	-15% shorter
1668108821.516	41	female	ENG	American	yes	rural	yes	BSc/BA	Yes	No	0	Don't know	Yes	neutral	5	2.75	3.22222	4.55556	3.625	2.9	5	4	4	4	2	2	3	4	4	4	4	3	2	3	4	5	1	5	5	3	2	1	4	4	4	3	4	M	-5% shorter
1668212455.079	54	female	ENG	American	yes	rural	yes (vet)	PhD	Yes	No	1	No	Yes	negative	7	2.5	4.33333	3.66667	3.5	4.1	1	4	5	5	2	1	3	4	4	4	4	2	2	3	4	5	2	4	4	4	2	2	4	3	4	3	4	M	+5% longer
1668194946.516	27	female	ENG	American	yes	metropolitan	yes (vet)	MSc/MA	Yes	No	0	No	Yes	neutral	3	2.5	3.44444	3.22222	4.25	4.1	1	5	5	5	3	2	1	4	4	4	4	4	4	4	5	5	3	1	5	4	5	3	3	5	5	5	5	M	-5% shorter
1668192852.788	30	female	ENG	American	yes	urban	yes	non-university	No	No	0	No	Yes	negative	6	1.625	3.22222	2.44444	4.75	3.9	2	5	5	5	4	5	1	4	4	4	3	3	2	3	5	5	4	4	4	4	3	2	4	4	5	3	5	M	-15% shorter
1668219361.154	24	other	ENG	American	yes	rural	yes	non-university	No	No	0	Don't know	Yes	positive	5	1.5	3.88889	3	3.875	4	1	5	5	5	2	5	1	2	1	2	1	1	1	3	2	4	1	5	5	5	1	4	4	4	5	1	4	M	-5% shorter
1668128916.327	29	female	ENG	American	yes	small urban	yes	BSc/BA	No	No	0	No	Yes	negative	5	1.875	3.33333	3.22222	4.375	3.9	4	4	5	5	3	4	3	4	3	4	4	3	2	2	4	5	3	5	5	3	4	4	4	4	3	3	4	M	+5% longer
1668175505.525	39	female	ENG	American	yes	rural	yes	PhD	Yes	Yes (own)	1	Yes	Yes	negative	7	4.5	3.55556	1.77778	4.375	3.1	2	5	5	5	5	3	4	4	4	4	4	3	2	3	5	5	3	3	5	5	5	4	5	5	5	5	5	M	-5% shorter
1668196087.948	60	female	ENG	American	yes	rural	yes	MSc/MA	Yes	No	1	No	Yes	positive	2	3.875	3.11111	3.22222	3.125	3.8	1	5	3	5	3	3	4	2	3	3	2	2	2	2	5	4	4	3	5	3	3	2	4	3	3	1	3	M	-15% shorter
1668316446.313	32	female	ENG	American	yes	metropolitan	yes	BSc/BA	Yes	Yes (own)	2	No	Yes	neutral	6	3	3.55556	3.77778	2.875	3.1	2	5	5	5	3	3	4	4	3	3	2	4	3	3	5	5	2	2	5	4	1	2	2	4	5	4	4	M	-15% shorter
1668114320.133	40	female	ENG	American	yes	urban	yes	MSc/MA	No	Yes (own)	3	Yes	Yes	positive	6	2.75	3.44444	3.88889	2.5	4.1	2	5	5	5	2	2	4	4	2	3	2	2	2	2	5	5	4	2	5	2	2	2	3	4	5	4	4	M	-15% shorter
1668109611.662	38	female	ENG	American	yes	large metropolitan	yes	non-university	No	No	0	No	Yes	negative	3	3.5	3.77778	2.22222	4.375	4.1	4	5	5	5	4	4	2	4	2	3	2	2	2	4	5	5	4	5	5	5	1	4	2	4	5	4	5	N	-5% shorter
1668113211.049	52	female	ENG	American	yes	large metropolitan	yes	BSc/BA	Yes	No	0	No	Yes	positive	4	1.125	3.66667	3.55556	4	2.9	1	5	5	5	4	4	2	4	4	4	4	2	4	3	5	5	1	5	5	4	1	2	2	3	4	4	4	N	+5% longer
1668114296.531	30	female	ENG	American	yes	large metropolitan	yes	BSc/BA	No	No	0	No	Yes	positive	6	4.25	4.44444	4.22222	2.5	4.2	2	5	5	5	5	2	3	4	4	4	4	2	3	4	4	5	4	2	5	4	2	2	2	2	5	2	4	N	-15% shorter
1668114469.983	33	other	ENG	American	yes	large metropolitan	yes	BSc/BA	Yes	No	0	Don't know	Yes (without care)	positive	7	1.25	4.11111	2.66667	3.375	4.2	1	5	5	4	1	1	4	4	3	3	4	1	3	3	5	5	1	3	3	4	2	2	5	1	2	1	5	N	+5% longer
1668116427.98	34	female	ENG	American	yes	large metropolitan	yes	BSc/BA	Yes	No	0	Yes	Yes	positive	4	4.125	4.22222	4.44444	3	4.5	1	5	5	5	5	5	3	4	3	3	3	2	4	4	5	5	1	2	5	5	1	3	4	4	5	4	5	N	+5% longer
1668118819.787	22	female	ENG	American	yes	large metropolitan	yes	BSc/BA	Yes	No	0	Yes	No	neutral	7	2.5	3.66667	3.44444	4	3.5	5	5	5	5	5	3	4	4	4	3	4	2	4	4	5	5	5	3	5	5	3	4	5	5	5	5	5	N	-15% shorter
1668125662.205	55	female	ENG	American	yes	large metropolitan	yes	MSc/MA	Yes	No	2	No	Yes	neutral	7	1.75	3.44444	5	4.25	4.8	3	3	5	5	3	4	3	3	4	4	4	1	2	4	5	5	2	4	5	3	1	2	5	1	1	1	5	N	-15% shorter
1668193165.393	30	female	ENG	American	yes	large metropolitan	yes	PhD	Yes	No	0	No	Yes	negative	5	1.75	4.55556	4.88889	1.75	3.6	2	5	5	5	4	4	2	3	4	4	4	1	1	3	4	4	1	5	1	2	3	4	4	4	4	1	5	N	+5% longer
1668119959.917	35	female	ENG	American	yes	large metropolitan	yes (vet)	BSc/BA	Yes	No	0	Yes	Yes	positive	7	2.375	3.77778	4.33333	3.5	4.6	5	5	5	5	2	5	4	3	4	4	3	1	2	4	3	5	1	4	5	3	4	3	5	4	2	1	5	N	-15% shorter
1668812098.223	39	female	ENG	American	yes	large metropolitan	no	BSc/BA	No	No	0	Don't know	Yes	positive	2	4.125	2.88889	3	4.75	4	1	4	4	5	1	3	3	4	4	3	3	2	3	3	5	5	2	2	3	5	2	4	3	2	2	3	3	N	+5% longer
1668108796.572	31	female	ENG	American	yes	metropolitan	yes	BSc/BA	No	No	0	No	Yes	positive	2	3.25	4.11111	3.55556	3.125	3.7	3	4	5	5	2	3	4	4	4	4	2	1	1	3	4	5	3	4	4	3	2	3	3	1	2	1	4	N	+5% longer
1668117760.95	34	female	ENG	American	yes	metropolitan	yes	MSc/MA	Yes	No	0	No	Yes	positive	6	3.75	4	3	2.5	3.8	2	5	5	5	3	2	2	4	4	3	4	1	2	4	3	5	1	4	4	4	4	2	2	2	3	1	4	N	-15% shorter
1668140368.415	53	female	ENG	American	yes	metropolitan	yes	BSc/BA	Yes	Yes (not own)	0	No	Yes	negative	4	4.375	3.33333	4.44444	2.75	4	5	5	5	5	1	4	4	4	4	3	4	2	2	4	3	5	1	3	5	3	3	2	3	3	5	3	5	N	+5% longer
1668194735.66	31	male	ENG	American	yes	metropolitan	yes	non-university	Yes	No	0	Don't know	Yes	negative	7	3.5	3.66667	3	3.875	3.4	4	5	5	5	3	4	3	4	4	4	4	3	2	3	5	4	3	4	5	4	3	4	5	4	3	3	4	N	-15% shorter
1668207045.334	54	female	ENG	American	yes	metropolitan	yes	PhD	No	No	0	No	Yes	positive	5	4.5	3.33333	3.55556	4.125	4.6	1	5	4	5	1	4	2	3	3	4	4	2	1	4	5	5	2	4	3	4	1	4	4	3	3	3	5	N	-15% shorter
1668228636.344	53	female	ENG	American	yes	metropolitan	yes	BSc/BA	Yes	Yes (not own)	0	No	Yes	negative	3	4	3.33333	4.11111	2	3.8	5	5	5	5	2	4	4	4	4	4	4	2	2	4	4	5	2	4	5	4	2	3	3	3	4	3	4	N	-5% shorter
1672784830.506	71	female	ENG	American	yes	metropolitan	no	non-university	Yes	Yes (own)	2	No	Yes	neutral	6	3.375	4.66667	4.11111	2.5	3.3	3	3	5	5	4	4	4	4	3	4	4	3	1	3	5	5	5	5	5	5	4	4	5	4	5	4	5	N	+15% longer
1668116966.795	49	female	ENG	American	yes	urban	yes	BSc/BA	Yes	No	0	No	Yes	positive	2	2.875	2.44444	3.88889	2.375	3.2	3	4	2	5	1	4	3	3	4	4	3	2	4	1	4	4	4	5	5	5	1	4	4	1	3	2	5	N	+15% longer
1668147698.091	37	female	ENG	American	yes	urban	yes	BSc/BA	Yes	Yes (own)	2	No	Yes	neutral	6	4.125	3.88889	3.33333	2.875	4.1	5	5	5	5	1	1	4	4	4	4	4	2	2	3	5	5	3	5	4	3	3	4	3	3	3	3	4	N	-5% shorter
1669331573.935	62	female	ENG	American	yes	urban	yes	BSc/BA	Yes	No	0	No	Yes	positive	5	2.625	4.22222	4.33333	1.5	3.4	3	5	5	5	1	1	4	4	4	4	4	1	3	3	5	5	1	5	5	3	1	4	5	3	3	1	4	N	+5% longer
1668207897.502	25	female	ENG	American	yes	urban	yes (vet)	PhD	Yes	No	0	No	Yes	neutral	4	1.125	3.55556	3.33333	4.5	3.8	4	5	5	5	5	3	3	4	4	1	3	1	2	3	5	5	3	2	5	4	2	2	4	4	4	4	5	N	-15% shorter
1668175890.487	24	male	ENG	American	yes	urban	no	BSc/BA	Yes	No	0	Don't know	Yes	neutral	0	1.25	2.77778	2.66667	4.25	2.4	2	5	5	4	3	4	3	4	4	4	4	2	2	2	5	5	2	3	5	4	4	1	4	2	1	1	4	N	+5% longer
1668188255.048	55	female	ENG	American	yes	urban	no	PhD	No	No	0	No	Yes	negative	5	2.125	3.55556	2.44444	4	3.7	1	5	5	5	1	4	2	4	3	3	3	2	2	4	5	5	4	1	4	5	2	5	4	2	2	2	4	N	+15% longer
1668225487.072	39	female	ENG	American	yes	urban	no	MSc/MA	Yes	Yes (own)	2	No	Yes	positive	3	3.25	4.88889	3.55556	2	1.7	1	5	5	5	5	3	4	4	4	2	1	1	3	2	4	5	4	2	4	4	3	3	5	3	1	1	4	N	+5% longer
1680859799.772	45	female	ENG	American	yes	urban	no	BSc/BA	No	No	2	No	Yes	positive	6	3.5	3.33333	3.77778	2.75	3.4	1	5	2	5	4	1	4	4	4	3	4	3	4	2	5	5	2	1	5	3	1	1	3	4	3	1	4	N	-5% shorter
1680882461.446	55	female	ENG	American	yes	urban	no	MSc/MA	Yes	No	1	No	Yes	positive	5	2.875	3.44444	4	2.125	3	1	4	4	5	2	3	4	4	3	3	4	1	1	2	5	5	2	3	4	1	4	2	2	3	3	3	2	N	-15% shorter
1680922624.402	35	female	ENG	American	yes	urban	no	BSc/BA	No	No	0	No	Yes	positive	4	2.25	3.77778	3.55556	3.5	4.1	3	5	5	5	5	5	3	4	1	4	3	3	2	4	5	5	3	4	5	3	4	4	4	3	3	3	5	N	-15% shorter
1668110570.761	26	other	ENG	American	yes	small urban	yes	BSc/BA	Yes	No	0	Don't know	Yes	negative	7	3	3.33333	4	2.75	3.7	5	4	5	5	2	5	3	3	4	4	4	4	1	3	5	5	3	5	4	5	4	4	5	5	5	5	5	N	-5% shorter
1668184492.319	31	female	ENG	American	yes	small urban	yes	PhD	Yes	No	0	Don't know	Yes	neutral	4	1.875	4.22222	4.33333	3.625	4.3	3	5	5	5	3	2	4	2	4	2	2	1	3	3	4	5	2	3	5	5	2	3	5	1	3	1	4	N	+5% longer
1668200407.948	31	female	ENG	American	yes	small urban	yes	BSc/BA	Yes	No	0	No	Yes	neutral	2	3.375	4	4.33333	3.125	3.5	3	5	5	5	4	1	4	4	4	4	4	4	3	4	5	5	4	5	5	5	4	1	1	5	5	4	5	N	-15% shorter
1668145748.664	60	female	ENG	American	yes	small urban	yes (vet)	PhD	Yes	No	2	No	Yes	negative	6	4.25	2.77778	3.22222	3	3.4	3	5	4	5	3	1	4	3	4	3	2	2	1	3	4	4	3	2	3	2	1	3	3	3	3	2	3	N	-15% shorter
1680878202.875	28	female	ENG	American	yes	small urban	yes (vet)	BSc/BA	Yes	No	0	Yes	Yes	positive	7	2.75	4	4.33333	2.625	3.4	3	5	5	5	5	5	3	3	2	3	2	1	2	2	4	5	3	3	5	5	3	4	5	5	5	5	5	N	+5% longer
1668105387.746	64	female	ENG	American	yes	small urban	no	PhD	No	No	2	No	Yes	neutral	3	2.75	2.88889	3.55556	3	3.8	3	5	5	5	5	4	4	4	4	3	3	2	3	4	5	5	3	4	4	4	1	4	2	3	2	1	5	N	+5% longer
1668126429.427	56	female	ENG	American	yes	small urban	no	PhD	Yes	No	2	No	Yes	negative	5	4.25	4.44444	4	2.5	4	4	5	4	5	1	2	4	3	2	3	4	1	1	1	5	4	3	2	5	5	2	2	4	4	4	1	2	N	+5% longer
1668724212.913	30	male	ENG	American	yes	small urban	no	BSc/BA	Yes	No	0	Yes	Yes	neutral	5	2.5	3.44444	2.55556	3.875	4	3	4	4	5	4	3	4	4	4	4	3	2	2	2	5	5	3	4	5	3	5	4	3	4	4	2	4	N	-5% shorter
1680841106.112	58	female	ENG	American	yes	small urban	no	BSc/BA	Yes	No	0	No	Yes	positive	5	2	3.44444	3.33333	4	4	3	5	5	5	5	3	4	4	4	4	4	4	4	4	5	5	4	3	5	5	3	3	4	5	5	5	5	N	-15% shorter
1668108193.863	46	female	ENG	American	yes	small urban	yes	PhD	Yes	No	1	No	Yes	negative	6	2.5	3.66667	4.11111	3.625	3.4	5	1	5	5	1	2	4	4	4	4	4	3	2	2	5	5	1	5	2	2	1	3	5	2	5	1	5	N	+5% longer
1668110699.158	65	female	ENG	American	yes	rural	yes	BSc/BA	Yes	No	0	No	Yes	negative	6	2.25	3.66667	3.88889	1.625	3.4	4	5	5	5	3	5	3	4	4	4	4	4	3	3	5	5	4	5	5	5	2	2	4	5	3	3	4	N	+15% longer
1668135410.778	28	female	ENG	American	yes	rural	yes	non-university	No	No	0	Yes	Yes	neutral	4	4.375	4.66667	4	1.625	4	4	4	4	4	3	3	3	3	2	3	2	2	2	3	1	1	3	1	1	1	3	1	1	1	1	3	1	N	-5% shorter
1668172957.023	57	male	ENG	American	yes	rural	yes	non-university	No	No	0	No	Yes	negative	7	3	4	3.77778	2.375	4.4	2	4	5	5	1	4	2	4	4	4	4	4	2	4	5	5	1	4	5	5	1	2	4	5	5	5	5	N	-15% shorter
1680836471.781	38	female	ENG	American	yes	rural	yes (vet)	BSc/BA	Yes	No	2	No	Yes	positive	7	3.5	4	3.22222	4.25	4.4	3	5	5	5	5	3	3	4	4	4	4	4	3	4	5	5	4	3	5	4	4	3	3	5	4	3	5	N	-5% shorter
1668191333.572	23	male	ENG	American	yes	rural	no	BSc/BA	Yes	No	0	Yes	Yes	positive	4	2.25	2.77778	3.44444	3.125	3.5	3	5	5	4	4	1	4	2	4	4	3	2	2	4	5	5	2	3	4	4	3	3	2	2	2	1	5	N	+5% longer
1680850366.598	64	female	ENG	American	yes	rural	no	MSc/MA	Yes	No	1	No	Yes	positive	5	4	3.44444	4.44444	2.625	3.3	2	3	5	5	5	3	4	4	4	4	4	2	4	3	5	5	2	2	5	5	3	5	5	3	3	2	2	N	-15% shorter
1680865672.747	55	female	ENG	American	yes	rural	no	MSc/MA	No	No	2	No	Yes	positive	3	4.25	4.33333	4.55556	1.125	3.8	3	5	4	4	1	2	4	3	4	3	3	3	3	1	5	5	1	1	5	1	1	3	4	4	4	2	2	N	+5% longer
1680882433.412	56	female	ENG	American	yes	rural	no	MSc/MA	Yes	No	0	No	Yes	positive	6	3.5	4.55556	3.11111	2.75	3.3	3	5	5	5	5	3	4	4	4	4	4	4	4	3	5	5	3	3	5	3	3	3	3	5	5	5	5	N	-5% shorter
1680894004.575	31	female	ENG	American	yes	rural	no	BSc/BA	No	Yes (not own)	0	No	Yes	positive	6	2.5	4.44444	3.44444	3.75	3.8	5	5	5	5	5	3	4	4	4	4	4	2	3	4	5	5	3	5	5	4	4	5	5	4	5	4	5	N	+5% longer
1668118247.684	35	female	ENG	American	yes	large metropolitan	yes	BSc/BA	Yes	No	0	Yes	Yes	negative	7	3.375	4.22222	4	2.125	4.2	1	5	5	5	2	1	4	4	4	3	3	1	2	2	5	5	2	3	5	3	3	4	4	1	1	1	3	N	+5% longer
1668357234.077	26	female	ENG	American	yes	large metropolitan	yes	BSc/BA	Yes	Yes (own)	1	Yes	Yes	neutral	4	5	4.55556	3.66667	2.625	3.9	3	5	5	5	4	2	4	4	4	3	3	2	2	2	5	5	1	3	5	1	1	4	4	4	4	2	4	N	-15% shorter
1668217232.603	33	female	ENG	American	yes	metropolitan	no	MSc/MA	No	No	0	No	Yes	negative	6	4.875	4.44444	4	4.375	4.9	5	5	4	4	1	1	3	4	4	4	4	4	1	4	5	5	4	5	5	5	5	2	5	5	5	5	5	N	-5% shorter
1668177490.754	38	female	ENG	American	yes	rural	yes (vet)	BSc/BA	Yes	No	0	No	Yes	negative	6	2.25	3.33333	3.88889	3.625	4.1	4	5	5	4	2	1	4	4	4	4	4	3	2	2	5	5	3	2	5	3	3	3	2	3	4	3	4	N	-15% shorter
1668210429.549	37	female	ENG	American	yes	metropolitan	yes	PhD	Yes	No	0	Don't know	Yes	negative	4	3.25	3.66667	4.33333	2.25	4.3	4	4	5	5	1	4	3	4	4	3	3	3	1	2	4	5	4	5	3	3	2	3	4	4	3	4	5	N	-15% shorter
1668104213.642	57	female	ENG	American	yes	large metropolitan	yes	PhD	Yes	No	0	No	Yes	positive	4	1.875	3.11111	4.44444	3.5	3.9	5	5	5	5	5	5	1	2	4	1	1	1	1	1	5	5	5	5	5	5	5	1	5	5	5	5	5	N	-15% shorter
1668220312.799	56	female	ENG	American	yes	urban	yes	MSc/MA	No	No	2	No	Yes	positive	7	3.25	3.77778	3.22222	3.75	4.2	3	4	4	4	4	2	4	4	4	2	2	1	2	3	5	5	4	3	5	5	3	4	3	3	2	2	5	N	-15% shorter
1668217104.913	54	female	ENG	American	yes	large metropolitan	yes	BSc/BA	No	No	0	No	Yes	neutral	4	1.25	4.11111	2.88889	3.5	3.9	4	4	3	5	1	1	3	2	3	3	3	1	3	3	4	5	1	1	3	5	1	4	5	1	4	1	4	N	+15% longer
1668208025.024	33	female	ENG	American	yes	urban	yes	PhD	Yes	No	0	No	Yes	neutral	4	3.25	4.33333	3.88889	3.75	4.3	5	4	5	3	2	2	3	4	4	3	3	2	2	3	5	5	3	5	5	5	4	3	3	2	3	2	5	N	-5% shorter
1668114578.403	65	female	ENG	American	yes	large metropolitan	no	PhD	No	No	1	No	Yes	neutral	2	3.625	3.55556	3.77778	1.5	4.2	1	2	5	5	5	5	3	3	4	3	3	3	3	2	5	5	4	3	5	5	2	4	4	1	3	1	1	N	-5% shorter
1668222984.279	57	female	ENG	American	yes	small urban	no	BSc/BA	Yes	No	0	No	Yes	negative	5	2.375	2.77778	2.88889	3.625	3.4	3	5	5	5	3	3	4	4	4	4	4	4	2	3	4	5	4	4	3	4	3	2	5	4	3	3	5	N	+15% longer
1668156942.561	59	female	ENG	American	yes	rural	yes	MSc/MA	Yes	No	2	No	Yes	negative	6	2.125	3.44444	3.44444	2.75	4.2	5	5	5	5	3	4	3	3	3	3	3	3	1	3	5	5	3	5	4	3	3	3	4	5	4	3	5	N	+5% longer
1668186603.28	62	female	ENG	American	yes	large metropolitan	yes	BSc/BA	Yes	No	0	No	Yes	positive	4	4.375	3.77778	3.88889	4	4.3	5	5	5	5	1	1	4	4	4	2	3	1	2	3	5	5	2	3	4	5	4	3	4	1	3	3	5	N	+5% longer
1668232856.01	25	female	ENG	American	yes	large metropolitan	yes	BSc/BA	No	No	0	No	No	neutral	5	3.125	4.22222	4	3.5	3.5	4	5	5	5	4	3	2	4	4	4	4	1	2	3	5	5	4	4	5	2	2	3	4	2	4	1	4	N	-15% shorter
1668190617.412	46	female	ENG	American	yes	large metropolitan	yes (vet)	BSc/BA	Yes	No	0	No	Yes	negative	7	2.5	3.11111	3.55556	3	3.4	2	4	4	4	2	3	4	2	4	4	4	1	3	3	3	4	4	5	4	3	2	2	2	2	2	2	4	N	+5% longer
1680901019.34	70	female	ENG	American	yes	large metropolitan	no	BSc/BA	No	No	1	No	Yes	positive	6	2.875	3.88889	3.77778	3.375	3.8	3	5	5	5	3	2	3	4	3	4	4	3	3	2	5	4	2	2	5	2	4	4	4	4	3	3	4	N	-5% shorter
1668107295.703	57	male	ENG	American	yes	metropolitan	no	BSc/BA	No	No	1	Don't know	Yes	neutral	3	4	3	3.11111	3.125	4.7	3	4	5	5	5	2	4	4	4	4	4	4	2	4	5	5	3	4	5	4	4	4	4	4	4	4	5	N	+5% longer
1668110395.656	39	female	ENG	American	yes	urban	yes	MSc/MA	Yes	No	0	No	Yes	negative	5	2.375	3.88889	3.66667	3.125	3	2	4	5	5	5	5	2	3	2	2	3	2	2	3	4	5	4	4	5	5	1	4	4	2	4	2	4	N	+15% longer
1668130019.656	53	female	ENG	American	yes	urban	yes	MSc/MA	Yes	No	0	No	Yes	neutral	5	3.5	3.44444	3.66667	2.875	4	4	5	5	5	3	4	3	4	4	4	4	4	1	4	5	5	1	5	5	4	1	2	5	4	4	2	5	N	+15% longer
1668190392.994	25	female	ENG	American	yes	urban	yes	MSc/MA	Yes	No	0	No	Yes	neutral	3	4.375	3.66667	3.44444	4.125	4.4	4	3	5	5	5	4	3	3	3	1	3	1	2	3	4	5	4	1	4	4	3	3	2	3	1	1	4	N	-5% shorter
1668166562.764	57	female	ENG	American	yes	urban	yes (vet)	PhD	Yes	No	0	No	Yes	positive	4	4	4.11111	3.11111	2.5	3.9	4	4	5	5	2	2	3	3	3	3	3	3	2	4	4	4	4	4	4	4	1	3	3	3	3	2	5	N	-5% shorter
1668169983.318	53	female	ENG	American	yes	urban	no	MSc/MA	Yes	No	0	No	Yes	negative	6	2.875	3.77778	3.11111	4.5	5	5	5	5	5	2	2	3	4	4	4	4	4	1	4	5	5	4	5	5	4	2	5	5	5	3	3	4	N	+5% longer
1668194324.018	32	female	ENG	American	yes	urban	no	PhD	Yes	No	0	Yes	Yes	negative	7	2.5	4.44444	3.88889	2.875	4.3	4	5	5	5	5	3	4	4	4	4	4	3	3	4	5	5	2	4	5	5	2	3	4	4	4	3	5	N	+5% longer
1668273864.375	31	female	ENG	American	yes	urban	no	MSc/MA	Yes	Yes (own)	1	Yes	Yes	negative	4	2.875	2.88889	2.66667	3.875	2.6	2	4	5	5	2	1	4	4	4	4	4	2	2	4	5	5	2	2	3	1	1	1	1	3	3	3	4	N	-15% shorter
1672338175.086	65	female	ENG	American	yes	urban	no	non-university	Yes	No	2	No	Yes	negative	6	3.375	3.44444	3.77778	3.875	4.6	3	5	5	5	3	2	3	4	4	4	4	4	2	3	4	5	3	2	4	3	2	2	4	5	4	4	3	N	+15% longer
1680839114.176	36	female	ENG	American	yes	urban	no	BSc/BA	No	Yes (not own)	3	Yes	Yes	positive	2	2.25	4.11111	3.55556	2.875	4.2	3	5	5	5	5	3	4	4	4	4	4	4	2	4	5	5	3	3	5	5	3	3	5	5	5	3	5	N	-5% shorter
1680839720.725	34	female	ENG	American	yes	urban	no	MSc/MA	Yes	No	0	No	Yes	positive	6	3.25	3.33333	3.66667	3.75	3.8	4	4	5	5	5	5	3	4	3	4	4	3	2	4	5	5	3	5	5	5	4	4	5	4	5	5	5	N	+15% longer
1668109082.324	32	female	ENG	American	yes	small urban	yes	PhD	Yes	No	0	Don't know	Yes	negative	6	3.125	2.77778	3.22222	3.625	3.6	2	3	5	5	3	4	2	4	3	4	4	2	3	4	5	5	4	3	3	5	1	3	3	3	3	1	5	N	-5% shorter
1668182892.997	60	male	ENG	American	yes	small urban	yes	PhD	Yes	No	2	No	Yes	negative	3	3.625	4	3.66667	2.375	4.8	5	5	5	5	3	2	4	4	4	4	4	3	3	3	5	5	4	3	5	5	3	3	5	5	5	3	5	N	+5% longer
1668108821.516	41	female	ENG	American	yes	rural	yes	BSc/BA	Yes	No	0	Don't know	Yes	neutral	5	2.75	3.22222	4.55556	3.625	2.9	5	4	4	4	2	2	3	4	4	4	4	3	2	3	4	5	1	5	5	3	2	1	4	4	4	3	4	N	+15% longer
1668212455.079	54	female	ENG	American	yes	rural	yes (vet)	PhD	Yes	No	1	No	Yes	negative	7	2.5	4.33333	3.66667	3.5	4.1	1	4	5	5	2	1	3	4	4	4	4	2	2	3	4	5	2	4	4	4	2	2	4	3	4	3	4	N	+15% longer
1668194946.516	27	female	ENG	American	yes	metropolitan	yes (vet)	MSc/MA	Yes	No	0	No	Yes	neutral	3	2.5	3.44444	3.22222	4.25	4.1	1	5	5	5	3	2	1	4	4	4	4	4	4	4	5	5	3	1	5	4	5	3	3	5	5	5	5	N	-15% shorter
1668192852.788	30	female	ENG	American	yes	urban	yes	non-university	No	No	0	No	Yes	negative	6	1.625	3.22222	2.44444	4.75	3.9	2	5	5	5	4	5	1	4	4	4	3	3	2	3	5	5	4	4	4	4	3	2	4	4	5	3	5	N	+5% longer
1668219361.154	24	other	ENG	American	yes	rural	yes	non-university	No	No	0	Don't know	Yes	positive	5	1.5	3.88889	3	3.875	4	1	5	5	5	2	5	1	2	1	2	1	1	1	3	2	4	1	5	5	5	1	4	4	4	5	1	4	N	+5% longer
1668128916.327	29	female	ENG	American	yes	small urban	yes	BSc/BA	No	No	0	No	Yes	negative	5	1.875	3.33333	3.22222	4.375	3.9	4	4	5	5	3	4	3	4	3	4	4	3	2	2	4	5	3	5	5	3	4	4	4	4	3	3	4	N	+15% longer
1668175505.525	39	female	ENG	American	yes	rural	yes	PhD	Yes	Yes (own)	1	Yes	Yes	negative	7	4.5	3.55556	1.77778	4.375	3.1	2	5	5	5	5	3	4	4	4	4	4	3	2	3	5	5	3	3	5	5	5	4	5	5	5	5	5	N	+5% longer
1668196087.948	60	female	ENG	American	yes	rural	yes	MSc/MA	Yes	No	1	No	Yes	positive	2	3.875	3.11111	3.22222	3.125	3.8	1	5	3	5	3	3	4	2	3	3	2	2	2	2	5	4	4	3	5	3	3	2	4	3	3	1	3	N	+5% longer
1668316446.313	32	female	ENG	American	yes	metropolitan	yes	BSc/BA	Yes	Yes (own)	2	No	Yes	neutral	6	3	3.55556	3.77778	2.875	3.1	2	5	5	5	3	3	4	4	3	3	2	4	3	3	5	5	2	2	5	4	1	2	2	4	5	4	4	N	-15% shorter
1668114320.133	40	female	ENG	American	yes	urban	yes	MSc/MA	No	Yes (own)	3	Yes	Yes	positive	6	2.75	3.44444	3.88889	2.5	4.1	2	5	5	5	2	2	4	4	2	3	2	2	2	2	5	5	4	2	5	2	2	2	3	4	5	4	4	N	-5% shorter
1668124384.527	47	female	ENG	Australian	yes	large metropolitan	yes	BSc/BA	No	Yes (not own)	1	No	Yes	negative	7	3.25	3.66667	2.66667	3.5	4	2	2	5	5	4	2	4	2	4	4	4	1	3	2	4	5	2	2	4	4	1	5	4	4	4	2	4	A	+5% longer
1668293706.302	60	female	ENG	Australian	yes	large metropolitan	yes	BSc/BA	Yes	No	0	No	Yes	neutral	5	3.25	4.44444	4.44444	2.625	3.6	5	3	5	5	3	4	4	4	4	2	3	2	2	2	5	5	1	4	5	3	1	5	4	4	4	4	5	A	-15% shorter
1668119833.177	71	male	ENG	Australian	yes	urban	yes	non-university	No	No	1	No	Yes	positive	7	2.625	3.11111	3.88889	1.25	2.9	5	4	4	5	1	3	3	3	4	4	4	2	2	3	4	4	5	5	2	1	3	4	5	3	3	2	3	A	-5% shorter
1668121879.989	54	female	ENG	Australian	yes	urban	yes	PhD	Yes	No	0	No	Yes	negative	7	3.25	4.33333	3.77778	3.125	4.6	5	5	5	5	1	4	1	4	2	2	2	3	1	3	5	5	3	4	4	1	1	4	4	4	3	3	5	A	+5% longer
1668126553.695	35	female	ENG	Australian	yes	urban	yes	PhD	Yes	No	0	Don't know	Yes	negative	4	3.375	3.66667	4.11111	2.125	4	3	4	5	5	4	5	2	4	3	3	3	4	3	4	5	5	3	2	4	5	3	2	3	3	2	2	4	A	-15% shorter
1668126955.208	71	female	ENG	Australian	yes	urban	yes	BSc/BA	No	No	0	No	Yes	negative	4	2.375	3.33333	3.55556	3.625	4.1	4	5	5	5	1	3	3	4	3	4	4	3	3	3	5	5	4	5	4	3	3	4	3	4	3	3	4	A	-15% shorter
1668153740.066	50	female	ENG	Australian	yes	urban	yes (vet)	MSc/MA	Yes	No	0	No	Yes	negative	6	2.75	3.55556	3.66667	4.25	3.6	5	5	5	5	2	4	4	4	3	4	4	2	2	3	5	5	1	5	5	5	1	3	4	2	2	2	5	A	+5% longer
1668128976.591	52	female	ENG	Australian	yes	urban	no	BSc/BA	Yes	No	0	No	Yes	neutral	4	2.625	3.22222	3	3.5	3.3	4	4	4	5	4	3	3	3	4	4	4	2	2	2	3	5	4	2	4	2	2	3	4	1	1	1	4	A	+5% longer
1680933017.551	51	female	ENG	Australian	yes	urban	no	non-university	No	Yes (not own)	2	No	Yes	positive	5	2.875	4	3.88889	2.5	2.9	3	4	5	5	5	4	3	4	4	4	4	3	3	4	4	5	3	2	5	5	3	3	3	4	4	3	5	A	-15% shorter
1668126997.039	53	female	ENG	Australian	yes	small urban	no	BSc/BA	No	No	0	No	Yes	positive	5	2.625	3.77778	3.77778	2.625	3.7	5	3	5	5	1	3	4	4	4	4	4	3	3	4	5	5	4	4	4	5	4	1	4	4	4	2	5	A	-5% shorter
1668122082.346	35	female	ENG	Australian	yes	rural	yes	MSc/MA	Yes	No	0	No	Yes	neutral	7	3.5	3.33333	3.66667	3.375	4.2	4	4	5	5	1	5	1	4	3	4	4	3	2	3	5	5	1	5	5	5	1	2	2	3	3	3	4	A	+5% longer
1668301620	39	female	ENG	Australian	yes	rural	no	BSc/BA	Yes	Yes (own)	1	No	Yes	negative	3	3.125	3.66667	3.55556	3	3.3	3	3	4	5	3	3	4	3	4	4	4	2	2	2	5	5	3	2	4	3	1	3	4	4	4	4	5	A	-15% shorter
1680840488.129	38	female	ENG	Australian	yes	metropolitan	no	non-university	Yes	Yes (own)	3	No	Yes	positive	6	2.625	4.22222	3.44444	2.125	3.8	1	5	4	3	2	1	4	3	3	3	3	1	2	2	5	5	4	4	5	2	2	4	4	4	2	3	3	A	+15% longer
1668124384.527	47	female	ENG	Australian	yes	large metropolitan	yes	BSc/BA	No	Yes (not own)	1	No	Yes	negative	7	3.25	3.66667	2.66667	3.5	4	2	2	5	5	4	2	4	2	4	4	4	1	3	2	4	5	2	2	4	4	1	5	4	4	4	2	4	B	-5% shorter
1668293706.302	60	female	ENG	Australian	yes	large metropolitan	yes	BSc/BA	Yes	No	0	No	Yes	neutral	5	3.25	4.44444	4.44444	2.625	3.6	5	3	5	5	3	4	4	4	4	2	3	2	2	2	5	5	1	4	5	3	1	5	4	4	4	4	5	B	-15% shorter
1668119833.177	71	male	ENG	Australian	yes	urban	yes	non-university	No	No	1	No	Yes	positive	7	2.625	3.11111	3.88889	1.25	2.9	5	4	4	5	1	3	3	3	4	4	4	2	2	3	4	4	5	5	2	1	3	4	5	3	3	2	3	B	-5% shorter
1668121879.989	54	female	ENG	Australian	yes	urban	yes	PhD	Yes	No	0	No	Yes	negative	7	3.25	4.33333	3.77778	3.125	4.6	5	5	5	5	1	4	1	4	2	2	2	3	1	3	5	5	3	4	4	1	1	4	4	4	3	3	5	B	-15% shorter
1668126553.695	35	female	ENG	Australian	yes	urban	yes	PhD	Yes	No	0	Don't know	Yes	negative	4	3.375	3.66667	4.11111	2.125	4	3	4	5	5	4	5	2	4	3	3	3	4	3	4	5	5	3	2	4	5	3	2	3	3	2	2	4	B	-5% shorter
1668126955.208	71	female	ENG	Australian	yes	urban	yes	BSc/BA	No	No	0	No	Yes	negative	4	2.375	3.33333	3.55556	3.625	4.1	4	5	5	5	1	3	3	4	3	4	4	3	3	3	5	5	4	5	4	3	3	4	3	4	3	3	4	B	-15% shorter
1668153740.066	50	female	ENG	Australian	yes	urban	yes (vet)	MSc/MA	Yes	No	0	No	Yes	negative	6	2.75	3.55556	3.66667	4.25	3.6	5	5	5	5	2	4	4	4	3	4	4	2	2	3	5	5	1	5	5	5	1	3	4	2	2	2	5	B	-5% shorter
1668128976.591	52	female	ENG	Australian	yes	urban	no	BSc/BA	Yes	No	0	No	Yes	neutral	4	2.625	3.22222	3	3.5	3.3	4	4	4	5	4	3	3	3	4	4	4	2	2	2	3	5	4	2	4	2	2	3	4	1	1	1	4	B	-15% shorter
1680933017.551	51	female	ENG	Australian	yes	urban	no	non-university	No	Yes (not own)	2	No	Yes	positive	5	2.875	4	3.88889	2.5	2.9	3	4	5	5	5	4	3	4	4	4	4	3	3	4	4	5	3	2	5	5	3	3	3	4	4	3	5	B	-15% shorter
1668126997.039	53	female	ENG	Australian	yes	small urban	no	BSc/BA	No	No	0	No	Yes	positive	5	2.625	3.77778	3.77778	2.625	3.7	5	3	5	5	1	3	4	4	4	4	4	3	3	4	5	5	4	4	4	5	4	1	4	4	4	2	5	B	-15% shorter
1668122082.346	35	female	ENG	Australian	yes	rural	yes	MSc/MA	Yes	No	0	No	Yes	neutral	7	3.5	3.33333	3.66667	3.375	4.2	4	4	5	5	1	5	1	4	3	4	4	3	2	3	5	5	1	5	5	5	1	2	2	3	3	3	4	B	+5% longer
1668301620	39	female	ENG	Australian	yes	rural	no	BSc/BA	Yes	Yes (own)	1	No	Yes	negative	3	3.125	3.66667	3.55556	3	3.3	3	3	4	5	3	3	4	3	4	4	4	2	2	2	5	5	3	2	4	3	1	3	4	4	4	4	5	B	-5% shorter
1680840488.129	38	female	ENG	Australian	yes	metropolitan	no	non-university	Yes	Yes (own)	3	No	Yes	positive	6	2.625	4.22222	3.44444	2.125	3.8	1	5	4	3	2	1	4	3	3	3	3	1	2	2	5	5	4	4	5	2	2	4	4	4	2	3	3	B	-5% shorter
1668124384.527	47	female	ENG	Australian	yes	large metropolitan	yes	BSc/BA	No	Yes (not own)	1	No	Yes	negative	7	3.25	3.66667	2.66667	3.5	4	2	2	5	5	4	2	4	2	4	4	4	1	3	2	4	5	2	2	4	4	1	5	4	4	4	2	4	C	-15% shorter
1668293706.302	60	female	ENG	Australian	yes	large metropolitan	yes	BSc/BA	Yes	No	0	No	Yes	neutral	5	3.25	4.44444	4.44444	2.625	3.6	5	3	5	5	3	4	4	4	4	2	3	2	2	2	5	5	1	4	5	3	1	5	4	4	4	4	5	C	-15% shorter
1668119833.177	71	male	ENG	Australian	yes	urban	yes	non-university	No	No	1	No	Yes	positive	7	2.625	3.11111	3.88889	1.25	2.9	5	4	4	5	1	3	3	3	4	4	4	2	2	3	4	4	5	5	2	1	3	4	5	3	3	2	3	C	-5% shorter
1668121879.989	54	female	ENG	Australian	yes	urban	yes	PhD	Yes	No	0	No	Yes	negative	7	3.25	4.33333	3.77778	3.125	4.6	5	5	5	5	1	4	1	4	2	2	2	3	1	3	5	5	3	4	4	1	1	4	4	4	3	3	5	C	-15% shorter
1668126553.695	35	female	ENG	Australian	yes	urban	yes	PhD	Yes	No	0	Don't know	Yes	negative	4	3.375	3.66667	4.11111	2.125	4	3	4	5	5	4	5	2	4	3	3	3	4	3	4	5	5	3	2	4	5	3	2	3	3	2	2	4	C	-15% shorter
1668126955.208	71	female	ENG	Australian	yes	urban	yes	BSc/BA	No	No	0	No	Yes	negative	4	2.375	3.33333	3.55556	3.625	4.1	4	5	5	5	1	3	3	4	3	4	4	3	3	3	5	5	4	5	4	3	3	4	3	4	3	3	4	C	-15% shorter
1668153740.066	50	female	ENG	Australian	yes	urban	yes (vet)	MSc/MA	Yes	No	0	No	Yes	negative	6	2.75	3.55556	3.66667	4.25	3.6	5	5	5	5	2	4	4	4	3	4	4	2	2	3	5	5	1	5	5	5	1	3	4	2	2	2	5	C	-5% shorter
1668128976.591	52	female	ENG	Australian	yes	urban	no	BSc/BA	Yes	No	0	No	Yes	neutral	4	2.625	3.22222	3	3.5	3.3	4	4	4	5	4	3	3	3	4	4	4	2	2	2	3	5	4	2	4	2	2	3	4	1	1	1	4	C	+5% longer
1680933017.551	51	female	ENG	Australian	yes	urban	no	non-university	No	Yes (not own)	2	No	Yes	positive	5	2.875	4	3.88889	2.5	2.9	3	4	5	5	5	4	3	4	4	4	4	3	3	4	4	5	3	2	5	5	3	3	3	4	4	3	5	C	-15% shorter
1668126997.039	53	female	ENG	Australian	yes	small urban	no	BSc/BA	No	No	0	No	Yes	positive	5	2.625	3.77778	3.77778	2.625	3.7	5	3	5	5	1	3	4	4	4	4	4	3	3	4	5	5	4	4	4	5	4	1	4	4	4	2	5	C	-15% shorter
1668122082.346	35	female	ENG	Australian	yes	rural	yes	MSc/MA	Yes	No	0	No	Yes	neutral	7	3.5	3.33333	3.66667	3.375	4.2	4	4	5	5	1	5	1	4	3	4	4	3	2	3	5	5	1	5	5	5	1	2	2	3	3	3	4	C	-15% shorter
1668301620	39	female	ENG	Australian	yes	rural	no	BSc/BA	Yes	Yes (own)	1	No	Yes	negative	3	3.125	3.66667	3.55556	3	3.3	3	3	4	5	3	3	4	3	4	4	4	2	2	2	5	5	3	2	4	3	1	3	4	4	4	4	5	C	-5% shorter
1680840488.129	38	female	ENG	Australian	yes	metropolitan	no	non-university	Yes	Yes (own)	3	No	Yes	positive	6	2.625	4.22222	3.44444	2.125	3.8	1	5	4	3	2	1	4	3	3	3	3	1	2	2	5	5	4	4	5	2	2	4	4	4	2	3	3	C	-15% shorter
1668124384.527	47	female	ENG	Australian	yes	large metropolitan	yes	BSc/BA	No	Yes (not own)	1	No	Yes	negative	7	3.25	3.66667	2.66667	3.5	4	2	2	5	5	4	2	4	2	4	4	4	1	3	2	4	5	2	2	4	4	1	5	4	4	4	2	4	D	-5% shorter
1668293706.302	60	female	ENG	Australian	yes	large metropolitan	yes	BSc/BA	Yes	No	0	No	Yes	neutral	5	3.25	4.44444	4.44444	2.625	3.6	5	3	5	5	3	4	4	4	4	2	3	2	2	2	5	5	1	4	5	3	1	5	4	4	4	4	5	D	-15% shorter
1668119833.177	71	male	ENG	Australian	yes	urban	yes	non-university	No	No	1	No	Yes	positive	7	2.625	3.11111	3.88889	1.25	2.9	5	4	4	5	1	3	3	3	4	4	4	2	2	3	4	4	5	5	2	1	3	4	5	3	3	2	3	D	-5% shorter
1668121879.989	54	female	ENG	Australian	yes	urban	yes	PhD	Yes	No	0	No	Yes	negative	7	3.25	4.33333	3.77778	3.125	4.6	5	5	5	5	1	4	1	4	2	2	2	3	1	3	5	5	3	4	4	1	1	4	4	4	3	3	5	D	-5% shorter
1668126553.695	35	female	ENG	Australian	yes	urban	yes	PhD	Yes	No	0	Don't know	Yes	negative	4	3.375	3.66667	4.11111	2.125	4	3	4	5	5	4	5	2	4	3	3	3	4	3	4	5	5	3	2	4	5	3	2	3	3	2	2	4	D	-15% shorter
1668126955.208	71	female	ENG	Australian	yes	urban	yes	BSc/BA	No	No	0	No	Yes	negative	4	2.375	3.33333	3.55556	3.625	4.1	4	5	5	5	1	3	3	4	3	4	4	3	3	3	5	5	4	5	4	3	3	4	3	4	3	3	4	D	-15% shorter
1668153740.066	50	female	ENG	Australian	yes	urban	yes (vet)	MSc/MA	Yes	No	0	No	Yes	negative	6	2.75	3.55556	3.66667	4.25	3.6	5	5	5	5	2	4	4	4	3	4	4	2	2	3	5	5	1	5	5	5	1	3	4	2	2	2	5	D	-5% shorter
1668128976.591	52	female	ENG	Australian	yes	urban	no	BSc/BA	Yes	No	0	No	Yes	neutral	4	2.625	3.22222	3	3.5	3.3	4	4	4	5	4	3	3	3	4	4	4	2	2	2	3	5	4	2	4	2	2	3	4	1	1	1	4	D	-15% shorter
1680933017.551	51	female	ENG	Australian	yes	urban	no	non-university	No	Yes (not own)	2	No	Yes	positive	5	2.875	4	3.88889	2.5	2.9	3	4	5	5	5	4	3	4	4	4	4	3	3	4	4	5	3	2	5	5	3	3	3	4	4	3	5	D	+15% longer
1668126997.039	53	female	ENG	Australian	yes	small urban	no	BSc/BA	No	No	0	No	Yes	positive	5	2.625	3.77778	3.77778	2.625	3.7	5	3	5	5	1	3	4	4	4	4	4	3	3	4	5	5	4	4	4	5	4	1	4	4	4	2	5	D	-5% shorter
1668122082.346	35	female	ENG	Australian	yes	rural	yes	MSc/MA	Yes	No	0	No	Yes	neutral	7	3.5	3.33333	3.66667	3.375	4.2	4	4	5	5	1	5	1	4	3	4	4	3	2	3	5	5	1	5	5	5	1	2	2	3	3	3	4	D	-5% shorter
1668301620	39	female	ENG	Australian	yes	rural	no	BSc/BA	Yes	Yes (own)	1	No	Yes	negative	3	3.125	3.66667	3.55556	3	3.3	3	3	4	5	3	3	4	3	4	4	4	2	2	2	5	5	3	2	4	3	1	3	4	4	4	4	5	D	-15% shorter
1680840488.129	38	female	ENG	Australian	yes	metropolitan	no	non-university	Yes	Yes (own)	3	No	Yes	positive	6	2.625	4.22222	3.44444	2.125	3.8	1	5	4	3	2	1	4	3	3	3	3	1	2	2	5	5	4	4	5	2	2	4	4	4	2	3	3	D	-15% shorter
1668124384.527	47	female	ENG	Australian	yes	large metropolitan	yes	BSc/BA	No	Yes (not own)	1	No	Yes	negative	7	3.25	3.66667	2.66667	3.5	4	2	2	5	5	4	2	4	2	4	4	4	1	3	2	4	5	2	2	4	4	1	5	4	4	4	2	4	E	+5% longer
1668293706.302	60	female	ENG	Australian	yes	large metropolitan	yes	BSc/BA	Yes	No	0	No	Yes	neutral	5	3.25	4.44444	4.44444	2.625	3.6	5	3	5	5	3	4	4	4	4	2	3	2	2	2	5	5	1	4	5	3	1	5	4	4	4	4	5	E	+5% longer
1668119833.177	71	male	ENG	Australian	yes	urban	yes	non-university	No	No	1	No	Yes	positive	7	2.625	3.11111	3.88889	1.25	2.9	5	4	4	5	1	3	3	3	4	4	4	2	2	3	4	4	5	5	2	1	3	4	5	3	3	2	3	E	-5% shorter
1668121879.989	54	female	ENG	Australian	yes	urban	yes	PhD	Yes	No	0	No	Yes	negative	7	3.25	4.33333	3.77778	3.125	4.6	5	5	5	5	1	4	1	4	2	2	2	3	1	3	5	5	3	4	4	1	1	4	4	4	3	3	5	E	-15% shorter
1668126553.695	35	female	ENG	Australian	yes	urban	yes	PhD	Yes	No	0	Don't know	Yes	negative	4	3.375	3.66667	4.11111	2.125	4	3	4	5	5	4	5	2	4	3	3	3	4	3	4	5	5	3	2	4	5	3	2	3	3	2	2	4	E	+5% longer
1668126955.208	71	female	ENG	Australian	yes	urban	yes	BSc/BA	No	No	0	No	Yes	negative	4	2.375	3.33333	3.55556	3.625	4.1	4	5	5	5	1	3	3	4	3	4	4	3	3	3	5	5	4	5	4	3	3	4	3	4	3	3	4	E	-15% shorter
1668153740.066	50	female	ENG	Australian	yes	urban	yes (vet)	MSc/MA	Yes	No	0	No	Yes	negative	6	2.75	3.55556	3.66667	4.25	3.6	5	5	5	5	2	4	4	4	3	4	4	2	2	3	5	5	1	5	5	5	1	3	4	2	2	2	5	E	-5% shorter
1668128976.591	52	female	ENG	Australian	yes	urban	no	BSc/BA	Yes	No	0	No	Yes	neutral	4	2.625	3.22222	3	3.5	3.3	4	4	4	5	4	3	3	3	4	4	4	2	2	2	3	5	4	2	4	2	2	3	4	1	1	1	4	E	-5% shorter
1680933017.551	51	female	ENG	Australian	yes	urban	no	non-university	No	Yes (not own)	2	No	Yes	positive	5	2.875	4	3.88889	2.5	2.9	3	4	5	5	5	4	3	4	4	4	4	3	3	4	4	5	3	2	5	5	3	3	3	4	4	3	5	E	-15% shorter
1668126997.039	53	female	ENG	Australian	yes	small urban	no	BSc/BA	No	No	0	No	Yes	positive	5	2.625	3.77778	3.77778	2.625	3.7	5	3	5	5	1	3	4	4	4	4	4	3	3	4	5	5	4	4	4	5	4	1	4	4	4	2	5	E	-5% shorter
1668122082.346	35	female	ENG	Australian	yes	rural	yes	MSc/MA	Yes	No	0	No	Yes	neutral	7	3.5	3.33333	3.66667	3.375	4.2	4	4	5	5	1	5	1	4	3	4	4	3	2	3	5	5	1	5	5	5	1	2	2	3	3	3	4	E	+15% longer
1668301620	39	female	ENG	Australian	yes	rural	no	BSc/BA	Yes	Yes (own)	1	No	Yes	negative	3	3.125	3.66667	3.55556	3	3.3	3	3	4	5	3	3	4	3	4	4	4	2	2	2	5	5	3	2	4	3	1	3	4	4	4	4	5	E	-5% shorter
1680840488.129	38	female	ENG	Australian	yes	metropolitan	no	non-university	Yes	Yes (own)	3	No	Yes	positive	6	2.625	4.22222	3.44444	2.125	3.8	1	5	4	3	2	1	4	3	3	3	3	1	2	2	5	5	4	4	5	2	2	4	4	4	2	3	3	E	-5% shorter
1668124384.527	47	female	ENG	Australian	yes	large metropolitan	yes	BSc/BA	No	Yes (not own)	1	No	Yes	negative	7	3.25	3.66667	2.66667	3.5	4	2	2	5	5	4	2	4	2	4	4	4	1	3	2	4	5	2	2	4	4	1	5	4	4	4	2	4	F	+5% longer
1668293706.302	60	female	ENG	Australian	yes	large metropolitan	yes	BSc/BA	Yes	No	0	No	Yes	neutral	5	3.25	4.44444	4.44444	2.625	3.6	5	3	5	5	3	4	4	4	4	2	3	2	2	2	5	5	1	4	5	3	1	5	4	4	4	4	5	F	-15% shorter
1668119833.177	71	male	ENG	Australian	yes	urban	yes	non-university	No	No	1	No	Yes	positive	7	2.625	3.11111	3.88889	1.25	2.9	5	4	4	5	1	3	3	3	4	4	4	2	2	3	4	4	5	5	2	1	3	4	5	3	3	2	3	F	-5% shorter
1668121879.989	54	female	ENG	Australian	yes	urban	yes	PhD	Yes	No	0	No	Yes	negative	7	3.25	4.33333	3.77778	3.125	4.6	5	5	5	5	1	4	1	4	2	2	2	3	1	3	5	5	3	4	4	1	1	4	4	4	3	3	5	F	+5% longer
1668126553.695	35	female	ENG	Australian	yes	urban	yes	PhD	Yes	No	0	Don't know	Yes	negative	4	3.375	3.66667	4.11111	2.125	4	3	4	5	5	4	5	2	4	3	3	3	4	3	4	5	5	3	2	4	5	3	2	3	3	2	2	4	F	+5% longer
1668126955.208	71	female	ENG	Australian	yes	urban	yes	BSc/BA	No	No	0	No	Yes	negative	4	2.375	3.33333	3.55556	3.625	4.1	4	5	5	5	1	3	3	4	3	4	4	3	3	3	5	5	4	5	4	3	3	4	3	4	3	3	4	F	-15% shorter
1668153740.066	50	female	ENG	Australian	yes	urban	yes (vet)	MSc/MA	Yes	No	0	No	Yes	negative	6	2.75	3.55556	3.66667	4.25	3.6	5	5	5	5	2	4	4	4	3	4	4	2	2	3	5	5	1	5	5	5	1	3	4	2	2	2	5	F	-5% shorter
1668128976.591	52	female	ENG	Australian	yes	urban	no	BSc/BA	Yes	No	0	No	Yes	neutral	4	2.625	3.22222	3	3.5	3.3	4	4	4	5	4	3	3	3	4	4	4	2	2	2	3	5	4	2	4	2	2	3	4	1	1	1	4	F	-15% shorter
1680933017.551	51	female	ENG	Australian	yes	urban	no	non-university	No	Yes (not own)	2	No	Yes	positive	5	2.875	4	3.88889	2.5	2.9	3	4	5	5	5	4	3	4	4	4	4	3	3	4	4	5	3	2	5	5	3	3	3	4	4	3	5	F	-15% shorter
1668126997.039	53	female	ENG	Australian	yes	small urban	no	BSc/BA	No	No	0	No	Yes	positive	5	2.625	3.77778	3.77778	2.625	3.7	5	3	5	5	1	3	4	4	4	4	4	3	3	4	5	5	4	4	4	5	4	1	4	4	4	2	5	F	-15% shorter
1668122082.346	35	female	ENG	Australian	yes	rural	yes	MSc/MA	Yes	No	0	No	Yes	neutral	7	3.5	3.33333	3.66667	3.375	4.2	4	4	5	5	1	5	1	4	3	4	4	3	2	3	5	5	1	5	5	5	1	2	2	3	3	3	4	F	+5% longer
1668301620	39	female	ENG	Australian	yes	rural	no	BSc/BA	Yes	Yes (own)	1	No	Yes	negative	3	3.125	3.66667	3.55556	3	3.3	3	3	4	5	3	3	4	3	4	4	4	2	2	2	5	5	3	2	4	3	1	3	4	4	4	4	5	F	-5% shorter
1680840488.129	38	female	ENG	Australian	yes	metropolitan	no	non-university	Yes	Yes (own)	3	No	Yes	positive	6	2.625	4.22222	3.44444	2.125	3.8	1	5	4	3	2	1	4	3	3	3	3	1	2	2	5	5	4	4	5	2	2	4	4	4	2	3	3	F	-5% shorter
1668124384.527	47	female	ENG	Australian	yes	large metropolitan	yes	BSc/BA	No	Yes (not own)	1	No	Yes	negative	7	3.25	3.66667	2.66667	3.5	4	2	2	5	5	4	2	4	2	4	4	4	1	3	2	4	5	2	2	4	4	1	5	4	4	4	2	4	G	-5% shorter
1668293706.302	60	female	ENG	Australian	yes	large metropolitan	yes	BSc/BA	Yes	No	0	No	Yes	neutral	5	3.25	4.44444	4.44444	2.625	3.6	5	3	5	5	3	4	4	4	4	2	3	2	2	2	5	5	1	4	5	3	1	5	4	4	4	4	5	G	-5% shorter
1668119833.177	71	male	ENG	Australian	yes	urban	yes	non-university	No	No	1	No	Yes	positive	7	2.625	3.11111	3.88889	1.25	2.9	5	4	4	5	1	3	3	3	4	4	4	2	2	3	4	4	5	5	2	1	3	4	5	3	3	2	3	G	+5% longer
1668121879.989	54	female	ENG	Australian	yes	urban	yes	PhD	Yes	No	0	No	Yes	negative	7	3.25	4.33333	3.77778	3.125	4.6	5	5	5	5	1	4	1	4	2	2	2	3	1	3	5	5	3	4	4	1	1	4	4	4	3	3	5	G	-15% shorter
1668126553.695	35	female	ENG	Australian	yes	urban	yes	PhD	Yes	No	0	Don't know	Yes	negative	4	3.375	3.66667	4.11111	2.125	4	3	4	5	5	4	5	2	4	3	3	3	4	3	4	5	5	3	2	4	5	3	2	3	3	2	2	4	G	-5% shorter
1668126955.208	71	female	ENG	Australian	yes	urban	yes	BSc/BA	No	No	0	No	Yes	negative	4	2.375	3.33333	3.55556	3.625	4.1	4	5	5	5	1	3	3	4	3	4	4	3	3	3	5	5	4	5	4	3	3	4	3	4	3	3	4	G	-15% shorter
1668153740.066	50	female	ENG	Australian	yes	urban	yes (vet)	MSc/MA	Yes	No	0	No	Yes	negative	6	2.75	3.55556	3.66667	4.25	3.6	5	5	5	5	2	4	4	4	3	4	4	2	2	3	5	5	1	5	5	5	1	3	4	2	2	2	5	G	-5% shorter
1668128976.591	52	female	ENG	Australian	yes	urban	no	BSc/BA	Yes	No	0	No	Yes	neutral	4	2.625	3.22222	3	3.5	3.3	4	4	4	5	4	3	3	3	4	4	4	2	2	2	3	5	4	2	4	2	2	3	4	1	1	1	4	G	-15% shorter
1680933017.551	51	female	ENG	Australian	yes	urban	no	non-university	No	Yes (not own)	2	No	Yes	positive	5	2.875	4	3.88889	2.5	2.9	3	4	5	5	5	4	3	4	4	4	4	3	3	4	4	5	3	2	5	5	3	3	3	4	4	3	5	G	-15% shorter
1668126997.039	53	female	ENG	Australian	yes	small urban	no	BSc/BA	No	No	0	No	Yes	positive	5	2.625	3.77778	3.77778	2.625	3.7	5	3	5	5	1	3	4	4	4	4	4	3	3	4	5	5	4	4	4	5	4	1	4	4	4	2	5	G	-5% shorter
1668122082.346	35	female	ENG	Australian	yes	rural	yes	MSc/MA	Yes	No	0	No	Yes	neutral	7	3.5	3.33333	3.66667	3.375	4.2	4	4	5	5	1	5	1	4	3	4	4	3	2	3	5	5	1	5	5	5	1	2	2	3	3	3	4	G	+5% longer
1668301620	39	female	ENG	Australian	yes	rural	no	BSc/BA	Yes	Yes (own)	1	No	Yes	negative	3	3.125	3.66667	3.55556	3	3.3	3	3	4	5	3	3	4	3	4	4	4	2	2	2	5	5	3	2	4	3	1	3	4	4	4	4	5	G	-5% shorter
1680840488.129	38	female	ENG	Australian	yes	metropolitan	no	non-university	Yes	Yes (own)	3	No	Yes	positive	6	2.625	4.22222	3.44444	2.125	3.8	1	5	4	3	2	1	4	3	3	3	3	1	2	2	5	5	4	4	5	2	2	4	4	4	2	3	3	G	-15% shorter
1668124384.527	47	female	ENG	Australian	yes	large metropolitan	yes	BSc/BA	No	Yes (not own)	1	No	Yes	negative	7	3.25	3.66667	2.66667	3.5	4	2	2	5	5	4	2	4	2	4	4	4	1	3	2	4	5	2	2	4	4	1	5	4	4	4	2	4	H	+5% longer
1668293706.302	60	female	ENG	Australian	yes	large metropolitan	yes	BSc/BA	Yes	No	0	No	Yes	neutral	5	3.25	4.44444	4.44444	2.625	3.6	5	3	5	5	3	4	4	4	4	2	3	2	2	2	5	5	1	4	5	3	1	5	4	4	4	4	5	H	-15% shorter
1668119833.177	71	male	ENG	Australian	yes	urban	yes	non-university	No	No	1	No	Yes	positive	7	2.625	3.11111	3.88889	1.25	2.9	5	4	4	5	1	3	3	3	4	4	4	2	2	3	4	4	5	5	2	1	3	4	5	3	3	2	3	H	-5% shorter
1668121879.989	54	female	ENG	Australian	yes	urban	yes	PhD	Yes	No	0	No	Yes	negative	7	3.25	4.33333	3.77778	3.125	4.6	5	5	5	5	1	4	1	4	2	2	2	3	1	3	5	5	3	4	4	1	1	4	4	4	3	3	5	H	-5% shorter
1668126553.695	35	female	ENG	Australian	yes	urban	yes	PhD	Yes	No	0	Don't know	Yes	negative	4	3.375	3.66667	4.11111	2.125	4	3	4	5	5	4	5	2	4	3	3	3	4	3	4	5	5	3	2	4	5	3	2	3	3	2	2	4	H	-5% shorter
1668126955.208	71	female	ENG	Australian	yes	urban	yes	BSc/BA	No	No	0	No	Yes	negative	4	2.375	3.33333	3.55556	3.625	4.1	4	5	5	5	1	3	3	4	3	4	4	3	3	3	5	5	4	5	4	3	3	4	3	4	3	3	4	H	-5% shorter
1668153740.066	50	female	ENG	Australian	yes	urban	yes (vet)	MSc/MA	Yes	No	0	No	Yes	negative	6	2.75	3.55556	3.66667	4.25	3.6	5	5	5	5	2	4	4	4	3	4	4	2	2	3	5	5	1	5	5	5	1	3	4	2	2	2	5	H	-5% shorter
1668128976.591	52	female	ENG	Australian	yes	urban	no	BSc/BA	Yes	No	0	No	Yes	neutral	4	2.625	3.22222	3	3.5	3.3	4	4	4	5	4	3	3	3	4	4	4	2	2	2	3	5	4	2	4	2	2	3	4	1	1	1	4	H	-5% shorter
1680933017.551	51	female	ENG	Australian	yes	urban	no	non-university	No	Yes (not own)	2	No	Yes	positive	5	2.875	4	3.88889	2.5	2.9	3	4	5	5	5	4	3	4	4	4	4	3	3	4	4	5	3	2	5	5	3	3	3	4	4	3	5	H	-15% shorter
1668126997.039	53	female	ENG	Australian	yes	small urban	no	BSc/BA	No	No	0	No	Yes	positive	5	2.625	3.77778	3.77778	2.625	3.7	5	3	5	5	1	3	4	4	4	4	4	3	3	4	5	5	4	4	4	5	4	1	4	4	4	2	5	H	-15% shorter
1668122082.346	35	female	ENG	Australian	yes	rural	yes	MSc/MA	Yes	No	0	No	Yes	neutral	7	3.5	3.33333	3.66667	3.375	4.2	4	4	5	5	1	5	1	4	3	4	4	3	2	3	5	5	1	5	5	5	1	2	2	3	3	3	4	H	-5% shorter
1668301620	39	female	ENG	Australian	yes	rural	no	BSc/BA	Yes	Yes (own)	1	No	Yes	negative	3	3.125	3.66667	3.55556	3	3.3	3	3	4	5	3	3	4	3	4	4	4	2	2	2	5	5	3	2	4	3	1	3	4	4	4	4	5	H	-5% shorter
1680840488.129	38	female	ENG	Australian	yes	metropolitan	no	non-university	Yes	Yes (own)	3	No	Yes	positive	6	2.625	4.22222	3.44444	2.125	3.8	1	5	4	3	2	1	4	3	3	3	3	1	2	2	5	5	4	4	5	2	2	4	4	4	2	3	3	H	-5% shorter
1668124384.527	47	female	ENG	Australian	yes	large metropolitan	yes	BSc/BA	No	Yes (not own)	1	No	Yes	negative	7	3.25	3.66667	2.66667	3.5	4	2	2	5	5	4	2	4	2	4	4	4	1	3	2	4	5	2	2	4	4	1	5	4	4	4	2	4	I	+5% longer
1668293706.302	60	female	ENG	Australian	yes	large metropolitan	yes	BSc/BA	Yes	No	0	No	Yes	neutral	5	3.25	4.44444	4.44444	2.625	3.6	5	3	5	5	3	4	4	4	4	2	3	2	2	2	5	5	1	4	5	3	1	5	4	4	4	4	5	I	-15% shorter
1668119833.177	71	male	ENG	Australian	yes	urban	yes	non-university	No	No	1	No	Yes	positive	7	2.625	3.11111	3.88889	1.25	2.9	5	4	4	5	1	3	3	3	4	4	4	2	2	3	4	4	5	5	2	1	3	4	5	3	3	2	3	I	-5% shorter
1668121879.989	54	female	ENG	Australian	yes	urban	yes	PhD	Yes	No	0	No	Yes	negative	7	3.25	4.33333	3.77778	3.125	4.6	5	5	5	5	1	4	1	4	2	2	2	3	1	3	5	5	3	4	4	1	1	4	4	4	3	3	5	I	-15% shorter
1668126553.695	35	female	ENG	Australian	yes	urban	yes	PhD	Yes	No	0	Don't know	Yes	negative	4	3.375	3.66667	4.11111	2.125	4	3	4	5	5	4	5	2	4	3	3	3	4	3	4	5	5	3	2	4	5	3	2	3	3	2	2	4	I	+5% longer
1668126955.208	71	female	ENG	Australian	yes	urban	yes	BSc/BA	No	No	0	No	Yes	negative	4	2.375	3.33333	3.55556	3.625	4.1	4	5	5	5	1	3	3	4	3	4	4	3	3	3	5	5	4	5	4	3	3	4	3	4	3	3	4	I	+5% longer
1668153740.066	50	female	ENG	Australian	yes	urban	yes (vet)	MSc/MA	Yes	No	0	No	Yes	negative	6	2.75	3.55556	3.66667	4.25	3.6	5	5	5	5	2	4	4	4	3	4	4	2	2	3	5	5	1	5	5	5	1	3	4	2	2	2	5	I	-5% shorter
1668128976.591	52	female	ENG	Australian	yes	urban	no	BSc/BA	Yes	No	0	No	Yes	neutral	4	2.625	3.22222	3	3.5	3.3	4	4	4	5	4	3	3	3	4	4	4	2	2	2	3	5	4	2	4	2	2	3	4	1	1	1	4	I	-5% shorter
1680933017.551	51	female	ENG	Australian	yes	urban	no	non-university	No	Yes (not own)	2	No	Yes	positive	5	2.875	4	3.88889	2.5	2.9	3	4	5	5	5	4	3	4	4	4	4	3	3	4	4	5	3	2	5	5	3	3	3	4	4	3	5	I	-15% shorter
1668126997.039	53	female	ENG	Australian	yes	small urban	no	BSc/BA	No	No	0	No	Yes	positive	5	2.625	3.77778	3.77778	2.625	3.7	5	3	5	5	1	3	4	4	4	4	4	3	3	4	5	5	4	4	4	5	4	1	4	4	4	2	5	I	-15% shorter
1668122082.346	35	female	ENG	Australian	yes	rural	yes	MSc/MA	Yes	No	0	No	Yes	neutral	7	3.5	3.33333	3.66667	3.375	4.2	4	4	5	5	1	5	1	4	3	4	4	3	2	3	5	5	1	5	5	5	1	2	2	3	3	3	4	I	+5% longer
1668301620	39	female	ENG	Australian	yes	rural	no	BSc/BA	Yes	Yes (own)	1	No	Yes	negative	3	3.125	3.66667	3.55556	3	3.3	3	3	4	5	3	3	4	3	4	4	4	2	2	2	5	5	3	2	4	3	1	3	4	4	4	4	5	I	+5% longer
1680840488.129	38	female	ENG	Australian	yes	metropolitan	no	non-university	Yes	Yes (own)	3	No	Yes	positive	6	2.625	4.22222	3.44444	2.125	3.8	1	5	4	3	2	1	4	3	3	3	3	1	2	2	5	5	4	4	5	2	2	4	4	4	2	3	3	I	-15% shorter
1668124384.527	47	female	ENG	Australian	yes	large metropolitan	yes	BSc/BA	No	Yes (not own)	1	No	Yes	negative	7	3.25	3.66667	2.66667	3.5	4	2	2	5	5	4	2	4	2	4	4	4	1	3	2	4	5	2	2	4	4	1	5	4	4	4	2	4	J	-5% shorter
1668293706.302	60	female	ENG	Australian	yes	large metropolitan	yes	BSc/BA	Yes	No	0	No	Yes	neutral	5	3.25	4.44444	4.44444	2.625	3.6	5	3	5	5	3	4	4	4	4	2	3	2	2	2	5	5	1	4	5	3	1	5	4	4	4	4	5	J	-5% shorter
1668119833.177	71	male	ENG	Australian	yes	urban	yes	non-university	No	No	1	No	Yes	positive	7	2.625	3.11111	3.88889	1.25	2.9	5	4	4	5	1	3	3	3	4	4	4	2	2	3	4	4	5	5	2	1	3	4	5	3	3	2	3	J	-5% shorter
1668121879.989	54	female	ENG	Australian	yes	urban	yes	PhD	Yes	No	0	No	Yes	negative	7	3.25	4.33333	3.77778	3.125	4.6	5	5	5	5	1	4	1	4	2	2	2	3	1	3	5	5	3	4	4	1	1	4	4	4	3	3	5	J	-15% shorter
1668126553.695	35	female	ENG	Australian	yes	urban	yes	PhD	Yes	No	0	Don't know	Yes	negative	4	3.375	3.66667	4.11111	2.125	4	3	4	5	5	4	5	2	4	3	3	3	4	3	4	5	5	3	2	4	5	3	2	3	3	2	2	4	J	+15% longer
1668126955.208	71	female	ENG	Australian	yes	urban	yes	BSc/BA	No	No	0	No	Yes	negative	4	2.375	3.33333	3.55556	3.625	4.1	4	5	5	5	1	3	3	4	3	4	4	3	3	3	5	5	4	5	4	3	3	4	3	4	3	3	4	J	-15% shorter
1668153740.066	50	female	ENG	Australian	yes	urban	yes (vet)	MSc/MA	Yes	No	0	No	Yes	negative	6	2.75	3.55556	3.66667	4.25	3.6	5	5	5	5	2	4	4	4	3	4	4	2	2	3	5	5	1	5	5	5	1	3	4	2	2	2	5	J	-5% shorter
1668128976.591	52	female	ENG	Australian	yes	urban	no	BSc/BA	Yes	No	0	No	Yes	neutral	4	2.625	3.22222	3	3.5	3.3	4	4	4	5	4	3	3	3	4	4	4	2	2	2	3	5	4	2	4	2	2	3	4	1	1	1	4	J	-15% shorter
1680933017.551	51	female	ENG	Australian	yes	urban	no	non-university	No	Yes (not own)	2	No	Yes	positive	5	2.875	4	3.88889	2.5	2.9	3	4	5	5	5	4	3	4	4	4	4	3	3	4	4	5	3	2	5	5	3	3	3	4	4	3	5	J	-15% shorter
1668126997.039	53	female	ENG	Australian	yes	small urban	no	BSc/BA	No	No	0	No	Yes	positive	5	2.625	3.77778	3.77778	2.625	3.7	5	3	5	5	1	3	4	4	4	4	4	3	3	4	5	5	4	4	4	5	4	1	4	4	4	2	5	J	-5% shorter
1668122082.346	35	female	ENG	Australian	yes	rural	yes	MSc/MA	Yes	No	0	No	Yes	neutral	7	3.5	3.33333	3.66667	3.375	4.2	4	4	5	5	1	5	1	4	3	4	4	3	2	3	5	5	1	5	5	5	1	2	2	3	3	3	4	J	-5% shorter
1668301620	39	female	ENG	Australian	yes	rural	no	BSc/BA	Yes	Yes (own)	1	No	Yes	negative	3	3.125	3.66667	3.55556	3	3.3	3	3	4	5	3	3	4	3	4	4	4	2	2	2	5	5	3	2	4	3	1	3	4	4	4	4	5	J	-5% shorter
1680840488.129	38	female	ENG	Australian	yes	metropolitan	no	non-university	Yes	Yes (own)	3	No	Yes	positive	6	2.625	4.22222	3.44444	2.125	3.8	1	5	4	3	2	1	4	3	3	3	3	1	2	2	5	5	4	4	5	2	2	4	4	4	2	3	3	J	-15% shorter
1668124384.527	47	female	ENG	Australian	yes	large metropolitan	yes	BSc/BA	No	Yes (not own)	1	No	Yes	negative	7	3.25	3.66667	2.66667	3.5	4	2	2	5	5	4	2	4	2	4	4	4	1	3	2	4	5	2	2	4	4	1	5	4	4	4	2	4	K	-5% shorter
1668293706.302	60	female	ENG	Australian	yes	large metropolitan	yes	BSc/BA	Yes	No	0	No	Yes	neutral	5	3.25	4.44444	4.44444	2.625	3.6	5	3	5	5	3	4	4	4	4	2	3	2	2	2	5	5	1	4	5	3	1	5	4	4	4	4	5	K	-5% shorter
1668119833.177	71	male	ENG	Australian	yes	urban	yes	non-university	No	No	1	No	Yes	positive	7	2.625	3.11111	3.88889	1.25	2.9	5	4	4	5	1	3	3	3	4	4	4	2	2	3	4	4	5	5	2	1	3	4	5	3	3	2	3	K	+5% longer
1668121879.989	54	female	ENG	Australian	yes	urban	yes	PhD	Yes	No	0	No	Yes	negative	7	3.25	4.33333	3.77778	3.125	4.6	5	5	5	5	1	4	1	4	2	2	2	3	1	3	5	5	3	4	4	1	1	4	4	4	3	3	5	K	-15% shorter
1668126553.695	35	female	ENG	Australian	yes	urban	yes	PhD	Yes	No	0	Don't know	Yes	negative	4	3.375	3.66667	4.11111	2.125	4	3	4	5	5	4	5	2	4	3	3	3	4	3	4	5	5	3	2	4	5	3	2	3	3	2	2	4	K	-5% shorter
1668126955.208	71	female	ENG	Australian	yes	urban	yes	BSc/BA	No	No	0	No	Yes	negative	4	2.375	3.33333	3.55556	3.625	4.1	4	5	5	5	1	3	3	4	3	4	4	3	3	3	5	5	4	5	4	3	3	4	3	4	3	3	4	K	-15% shorter
1668153740.066	50	female	ENG	Australian	yes	urban	yes (vet)	MSc/MA	Yes	No	0	No	Yes	negative	6	2.75	3.55556	3.66667	4.25	3.6	5	5	5	5	2	4	4	4	3	4	4	2	2	3	5	5	1	5	5	5	1	3	4	2	2	2	5	K	-5% shorter
1668128976.591	52	female	ENG	Australian	yes	urban	no	BSc/BA	Yes	No	0	No	Yes	neutral	4	2.625	3.22222	3	3.5	3.3	4	4	4	5	4	3	3	3	4	4	4	2	2	2	3	5	4	2	4	2	2	3	4	1	1	1	4	K	+5% longer
1680933017.551	51	female	ENG	Australian	yes	urban	no	non-university	No	Yes (not own)	2	No	Yes	positive	5	2.875	4	3.88889	2.5	2.9	3	4	5	5	5	4	3	4	4	4	4	3	3	4	4	5	3	2	5	5	3	3	3	4	4	3	5	K	-15% shorter
1668126997.039	53	female	ENG	Australian	yes	small urban	no	BSc/BA	No	No	0	No	Yes	positive	5	2.625	3.77778	3.77778	2.625	3.7	5	3	5	5	1	3	4	4	4	4	4	3	3	4	5	5	4	4	4	5	4	1	4	4	4	2	5	K	+5% longer
1668122082.346	35	female	ENG	Australian	yes	rural	yes	MSc/MA	Yes	No	0	No	Yes	neutral	7	3.5	3.33333	3.66667	3.375	4.2	4	4	5	5	1	5	1	4	3	4	4	3	2	3	5	5	1	5	5	5	1	2	2	3	3	3	4	K	+15% longer
1668301620	39	female	ENG	Australian	yes	rural	no	BSc/BA	Yes	Yes (own)	1	No	Yes	negative	3	3.125	3.66667	3.55556	3	3.3	3	3	4	5	3	3	4	3	4	4	4	2	2	2	5	5	3	2	4	3	1	3	4	4	4	4	5	K	-5% shorter
1680840488.129	38	female	ENG	Australian	yes	metropolitan	no	non-university	Yes	Yes (own)	3	No	Yes	positive	6	2.625	4.22222	3.44444	2.125	3.8	1	5	4	3	2	1	4	3	3	3	3	1	2	2	5	5	4	4	5	2	2	4	4	4	2	3	3	K	-5% shorter
1668124384.527	47	female	ENG	Australian	yes	large metropolitan	yes	BSc/BA	No	Yes (not own)	1	No	Yes	negative	7	3.25	3.66667	2.66667	3.5	4	2	2	5	5	4	2	4	2	4	4	4	1	3	2	4	5	2	2	4	4	1	5	4	4	4	2	4	L	-5% shorter
1668293706.302	60	female	ENG	Australian	yes	large metropolitan	yes	BSc/BA	Yes	No	0	No	Yes	neutral	5	3.25	4.44444	4.44444	2.625	3.6	5	3	5	5	3	4	4	4	4	2	3	2	2	2	5	5	1	4	5	3	1	5	4	4	4	4	5	L	-15% shorter
1668119833.177	71	male	ENG	Australian	yes	urban	yes	non-university	No	No	1	No	Yes	positive	7	2.625	3.11111	3.88889	1.25	2.9	5	4	4	5	1	3	3	3	4	4	4	2	2	3	4	4	5	5	2	1	3	4	5	3	3	2	3	L	+5% longer
1668121879.989	54	female	ENG	Australian	yes	urban	yes	PhD	Yes	No	0	No	Yes	negative	7	3.25	4.33333	3.77778	3.125	4.6	5	5	5	5	1	4	1	4	2	2	2	3	1	3	5	5	3	4	4	1	1	4	4	4	3	3	5	L	-15% shorter
1668126553.695	35	female	ENG	Australian	yes	urban	yes	PhD	Yes	No	0	Don't know	Yes	negative	4	3.375	3.66667	4.11111	2.125	4	3	4	5	5	4	5	2	4	3	3	3	4	3	4	5	5	3	2	4	5	3	2	3	3	2	2	4	L	-5% shorter
1668126955.208	71	female	ENG	Australian	yes	urban	yes	BSc/BA	No	No	0	No	Yes	negative	4	2.375	3.33333	3.55556	3.625	4.1	4	5	5	5	1	3	3	4	3	4	4	3	3	3	5	5	4	5	4	3	3	4	3	4	3	3	4	L	-15% shorter
1668153740.066	50	female	ENG	Australian	yes	urban	yes (vet)	MSc/MA	Yes	No	0	No	Yes	negative	6	2.75	3.55556	3.66667	4.25	3.6	5	5	5	5	2	4	4	4	3	4	4	2	2	3	5	5	1	5	5	5	1	3	4	2	2	2	5	L	-15% shorter
1668128976.591	52	female	ENG	Australian	yes	urban	no	BSc/BA	Yes	No	0	No	Yes	neutral	4	2.625	3.22222	3	3.5	3.3	4	4	4	5	4	3	3	3	4	4	4	2	2	2	3	5	4	2	4	2	2	3	4	1	1	1	4	L	-15% shorter
1680933017.551	51	female	ENG	Australian	yes	urban	no	non-university	No	Yes (not own)	2	No	Yes	positive	5	2.875	4	3.88889	2.5	2.9	3	4	5	5	5	4	3	4	4	4	4	3	3	4	4	5	3	2	5	5	3	3	3	4	4	3	5	L	-15% shorter
1668126997.039	53	female	ENG	Australian	yes	small urban	no	BSc/BA	No	No	0	No	Yes	positive	5	2.625	3.77778	3.77778	2.625	3.7	5	3	5	5	1	3	4	4	4	4	4	3	3	4	5	5	4	4	4	5	4	1	4	4	4	2	5	L	+5% longer
1668122082.346	35	female	ENG	Australian	yes	rural	yes	MSc/MA	Yes	No	0	No	Yes	neutral	7	3.5	3.33333	3.66667	3.375	4.2	4	4	5	5	1	5	1	4	3	4	4	3	2	3	5	5	1	5	5	5	1	2	2	3	3	3	4	L	-15% shorter
1668301620	39	female	ENG	Australian	yes	rural	no	BSc/BA	Yes	Yes (own)	1	No	Yes	negative	3	3.125	3.66667	3.55556	3	3.3	3	3	4	5	3	3	4	3	4	4	4	2	2	2	5	5	3	2	4	3	1	3	4	4	4	4	5	L	-5% shorter
1680840488.129	38	female	ENG	Australian	yes	metropolitan	no	non-university	Yes	Yes (own)	3	No	Yes	positive	6	2.625	4.22222	3.44444	2.125	3.8	1	5	4	3	2	1	4	3	3	3	3	1	2	2	5	5	4	4	5	2	2	4	4	4	2	3	3	L	-5% shorter
1668124384.527	47	female	ENG	Australian	yes	large metropolitan	yes	BSc/BA	No	Yes (not own)	1	No	Yes	negative	7	3.25	3.66667	2.66667	3.5	4	2	2	5	5	4	2	4	2	4	4	4	1	3	2	4	5	2	2	4	4	1	5	4	4	4	2	4	M	-15% shorter
1668293706.302	60	female	ENG	Australian	yes	large metropolitan	yes	BSc/BA	Yes	No	0	No	Yes	neutral	5	3.25	4.44444	4.44444	2.625	3.6	5	3	5	5	3	4	4	4	4	2	3	2	2	2	5	5	1	4	5	3	1	5	4	4	4	4	5	M	-15% shorter
1668119833.177	71	male	ENG	Australian	yes	urban	yes	non-university	No	No	1	No	Yes	positive	7	2.625	3.11111	3.88889	1.25	2.9	5	4	4	5	1	3	3	3	4	4	4	2	2	3	4	4	5	5	2	1	3	4	5	3	3	2	3	M	+5% longer
1668121879.989	54	female	ENG	Australian	yes	urban	yes	PhD	Yes	No	0	No	Yes	negative	7	3.25	4.33333	3.77778	3.125	4.6	5	5	5	5	1	4	1	4	2	2	2	3	1	3	5	5	3	4	4	1	1	4	4	4	3	3	5	M	-15% shorter
1668126553.695	35	female	ENG	Australian	yes	urban	yes	PhD	Yes	No	0	Don't know	Yes	negative	4	3.375	3.66667	4.11111	2.125	4	3	4	5	5	4	5	2	4	3	3	3	4	3	4	5	5	3	2	4	5	3	2	3	3	2	2	4	M	-15% shorter
1668126955.208	71	female	ENG	Australian	yes	urban	yes	BSc/BA	No	No	0	No	Yes	negative	4	2.375	3.33333	3.55556	3.625	4.1	4	5	5	5	1	3	3	4	3	4	4	3	3	3	5	5	4	5	4	3	3	4	3	4	3	3	4	M	-15% shorter
1668153740.066	50	female	ENG	Australian	yes	urban	yes (vet)	MSc/MA	Yes	No	0	No	Yes	negative	6	2.75	3.55556	3.66667	4.25	3.6	5	5	5	5	2	4	4	4	3	4	4	2	2	3	5	5	1	5	5	5	1	3	4	2	2	2	5	M	-5% shorter
1668128976.591	52	female	ENG	Australian	yes	urban	no	BSc/BA	Yes	No	0	No	Yes	neutral	4	2.625	3.22222	3	3.5	3.3	4	4	4	5	4	3	3	3	4	4	4	2	2	2	3	5	4	2	4	2	2	3	4	1	1	1	4	M	-5% shorter
1680933017.551	51	female	ENG	Australian	yes	urban	no	non-university	No	Yes (not own)	2	No	Yes	positive	5	2.875	4	3.88889	2.5	2.9	3	4	5	5	5	4	3	4	4	4	4	3	3	4	4	5	3	2	5	5	3	3	3	4	4	3	5	M	-15% shorter
1668126997.039	53	female	ENG	Australian	yes	small urban	no	BSc/BA	No	No	0	No	Yes	positive	5	2.625	3.77778	3.77778	2.625	3.7	5	3	5	5	1	3	4	4	4	4	4	3	3	4	5	5	4	4	4	5	4	1	4	4	4	2	5	M	-15% shorter
1668122082.346	35	female	ENG	Australian	yes	rural	yes	MSc/MA	Yes	No	0	No	Yes	neutral	7	3.5	3.33333	3.66667	3.375	4.2	4	4	5	5	1	5	1	4	3	4	4	3	2	3	5	5	1	5	5	5	1	2	2	3	3	3	4	M	-5% shorter
1668301620	39	female	ENG	Australian	yes	rural	no	BSc/BA	Yes	Yes (own)	1	No	Yes	negative	3	3.125	3.66667	3.55556	3	3.3	3	3	4	5	3	3	4	3	4	4	4	2	2	2	5	5	3	2	4	3	1	3	4	4	4	4	5	M	-15% shorter
1680840488.129	38	female	ENG	Australian	yes	metropolitan	no	non-university	Yes	Yes (own)	3	No	Yes	positive	6	2.625	4.22222	3.44444	2.125	3.8	1	5	4	3	2	1	4	3	3	3	3	1	2	2	5	5	4	4	5	2	2	4	4	4	2	3	3	M	-15% shorter
1668124384.527	47	female	ENG	Australian	yes	large metropolitan	yes	BSc/BA	No	Yes (not own)	1	No	Yes	negative	7	3.25	3.66667	2.66667	3.5	4	2	2	5	5	4	2	4	2	4	4	4	1	3	2	4	5	2	2	4	4	1	5	4	4	4	2	4	N	+15% longer
1668293706.302	60	female	ENG	Australian	yes	large metropolitan	yes	BSc/BA	Yes	No	0	No	Yes	neutral	5	3.25	4.44444	4.44444	2.625	3.6	5	3	5	5	3	4	4	4	4	2	3	2	2	2	5	5	1	4	5	3	1	5	4	4	4	4	5	N	-5% shorter
1668119833.177	71	male	ENG	Australian	yes	urban	yes	non-university	No	No	1	No	Yes	positive	7	2.625	3.11111	3.88889	1.25	2.9	5	4	4	5	1	3	3	3	4	4	4	2	2	3	4	4	5	5	2	1	3	4	5	3	3	2	3	N	+5% longer
1668121879.989	54	female	ENG	Australian	yes	urban	yes	PhD	Yes	No	0	No	Yes	negative	7	3.25	4.33333	3.77778	3.125	4.6	5	5	5	5	1	4	1	4	2	2	2	3	1	3	5	5	3	4	4	1	1	4	4	4	3	3	5	N	+5% longer
1668126553.695	35	female	ENG	Australian	yes	urban	yes	PhD	Yes	No	0	Don't know	Yes	negative	4	3.375	3.66667	4.11111	2.125	4	3	4	5	5	4	5	2	4	3	3	3	4	3	4	5	5	3	2	4	5	3	2	3	3	2	2	4	N	+5% longer
1668126955.208	71	female	ENG	Australian	yes	urban	yes	BSc/BA	No	No	0	No	Yes	negative	4	2.375	3.33333	3.55556	3.625	4.1	4	5	5	5	1	3	3	4	3	4	4	3	3	3	5	5	4	5	4	3	3	4	3	4	3	3	4	N	-5% shorter
1668153740.066	50	female	ENG	Australian	yes	urban	yes (vet)	MSc/MA	Yes	No	0	No	Yes	negative	6	2.75	3.55556	3.66667	4.25	3.6	5	5	5	5	2	4	4	4	3	4	4	2	2	3	5	5	1	5	5	5	1	3	4	2	2	2	5	N	+5% longer
1668128976.591	52	female	ENG	Australian	yes	urban	no	BSc/BA	Yes	No	0	No	Yes	neutral	4	2.625	3.22222	3	3.5	3.3	4	4	4	5	4	3	3	3	4	4	4	2	2	2	3	5	4	2	4	2	2	3	4	1	1	1	4	N	-15% shorter
1680933017.551	51	female	ENG	Australian	yes	urban	no	non-university	No	Yes (not own)	2	No	Yes	positive	5	2.875	4	3.88889	2.5	2.9	3	4	5	5	5	4	3	4	4	4	4	3	3	4	4	5	3	2	5	5	3	3	3	4	4	3	5	N	-15% shorter
1668126997.039	53	female	ENG	Australian	yes	small urban	no	BSc/BA	No	No	0	No	Yes	positive	5	2.625	3.77778	3.77778	2.625	3.7	5	3	5	5	1	3	4	4	4	4	4	3	3	4	5	5	4	4	4	5	4	1	4	4	4	2	5	N	+5% longer
1668122082.346	35	female	ENG	Australian	yes	rural	yes	MSc/MA	Yes	No	0	No	Yes	neutral	7	3.5	3.33333	3.66667	3.375	4.2	4	4	5	5	1	5	1	4	3	4	4	3	2	3	5	5	1	5	5	5	1	2	2	3	3	3	4	N	+5% longer
1668301620	39	female	ENG	Australian	yes	rural	no	BSc/BA	Yes	Yes (own)	1	No	Yes	negative	3	3.125	3.66667	3.55556	3	3.3	3	3	4	5	3	3	4	3	4	4	4	2	2	2	5	5	3	2	4	3	1	3	4	4	4	4	5	N	+5% longer
1680840488.129	38	female	ENG	Australian	yes	metropolitan	no	non-university	Yes	Yes (own)	3	No	Yes	positive	6	2.625	4.22222	3.44444	2.125	3.8	1	5	4	3	2	1	4	3	3	3	3	1	2	2	5	5	4	4	5	2	2	4	4	4	2	3	3	N	+5% longer
1669059353.497	27	female	ENG	Austrian	yes	large metropolitan	no	BSc/BA	No	No	0	Yes	Yes	negative	6	3.25	3.88889	3.11111	2.875	3	5	5	5	5	2	4	4	4	4	4	4	4	2	4	5	5	1	5	5	5	5	5	5	5	4	4	5	A	+5% longer
1669076409.87	22	female	ENG	Austrian	yes	large metropolitan	no	BSc/BA	Yes	No	0	Yes	Yes	negative	7	2.875	3.33333	3.11111	3.125	3	3	4	4	5	1	1	3	3	3	3	3	1	1	4	3	4	2	4	4	4	4	3	5	4	3	2	5	A	-5% shorter
1669192937.617	48	female	ENG	Austrian	yes	large metropolitan	no	MSc/MA	Yes	No	1	No	Yes	negative	7	3.5	3.88889	4.22222	2.25	3	5	5	4	5	2	1	4	4	4	4	4	1	2	3	5	3	2	1	3	4	2	2	4	1	1	1	2	A	+5% longer
1679673306.052	67	female	ENG	Austrian	yes	large metropolitan	no	PhD	Yes	No	0	No	Yes	negative	1	3.75	4	3.66667	2.125	3.7	5	4	4	4	3	2	4	4	4	4	3	2	2	4	5	5	3	4	4	3	4	4	5	4	3	3	4	A	-5% shorter
1669057803.897	49	female	ENG	Austrian	yes	metropolitan	no	MSc/MA	No	No	0	No	Yes	neutral	2	3.25	2.66667	2.77778	2.25	3	4	4	4	5	1	2	2	3	3	4	4	3	2	4	4	4	4	5	4	4	4	3	5	4	3	2	5	A	-5% shorter
1669047060.043	46	female	ENG	Austrian	yes	urban	no	BSc/BA	No	No	2	Yes	Yes	neutral	7	4.375	4	4.11111	1.5	4.2	1	2	1	1	5	5	4	4	4	4	3	2	1	3	2	1	3	1	2	2	2	2	1	2	4	3	1	A	-15% shorter
1669048485.866	22	female	ENG	Austrian	yes	small urban	yes	BSc/BA	Yes	No	0	No	Yes	negative	4	2.125	3.88889	3.55556	4	4.2	2	4	5	5	4	3	2	4	3	3	4	3	1	4	5	5	2	5	5	5	2	3	4	2	5	3	5	A	-15% shorter
1669062573.025	30	female	ENG	Austrian	yes	small urban	yes	BSc/BA	No	No	0	No	Yes	positive	5	3	3.88889	2.44444	2.75	3.6	1	5	5	5	1	1	1	3	2	4	3	1	2	4	5	4	4	4	4	5	1	2	4	1	3	1	2	A	+5% longer
1675478863.713	46	female	ENG	Austrian	yes	small urban	yes (vet)	MSc/MA	Yes	No	2	Don't know	Yes	neutral	5	3.125	3.66667	3.44444	2	3.1	1	1	1	1	3	3	4	4	3	4	4	2	2	4	2	2	3	1	1	3	3	4	1	2	2	4	3	A	+5% longer
1668191750.312	32	female	ENG	Austrian	yes	small urban	no	BSc/BA	No	No	0	Don't know	Yes	neutral	4	3.75	3.55556	2.88889	3	2.9	3	3	4	5	3	4	3	4	3	3	3	2	2	3	3	4	3	2	4	4	3	3	4	4	2	2	4	A	+5% longer
1668221737.679	27	male	ENG	Austrian	yes	small urban	no	non-university	Yes	No	0	No	Yes	negative	4	2	3.44444	2	1.875	4.3	1	3	4	5	1	5	3	4	2	3	4	4	1	2	5	5	1	4	5	3	2	2	3	5	4	2	4	A	+5% longer
1669243742.037	45	female	ENG	Austrian	yes	small urban	no	MSc/MA	No	No	0	No	Yes	neutral	0	3.625	3.66667	3.77778	3.25	4	4	5	5	5	4	4	4	4	4	2	2	1	2	3	5	5	3	3	5	5	5	5	5	5	5	5	3	A	-15% shorter
1669799767.808	57	female	ENG	Austrian	yes	rural	yes	PhD	Yes	No	0	No	Yes	positive	4	3.875	3.44444	3.55556	2.625	3.9	4	5	5	5	3	5	3	4	3	4	4	3	3	4	5	5	2	5	5	3	4	4	4	4	5	2	5	A	-15% shorter
1668188107.279	33	female	ENG	Austrian	yes	rural	yes (vet)	PhD	Yes	No	0	Don't know	Yes	negative	7	2.5	4.44444	4.11111	3.25	3.3	4	4	5	4	2	2	3	4	4	4	4	2	3	3	5	5	3	4	4	4	2	3	4	2	3	3	4	A	-5% shorter
1669059815.758	35	female	ENG	Austrian	yes	rural	no	non-university	No	No	0	Yes	Yes	negative	7	2.75	4.44444	3.33333	2.25	4.2	3	5	5	5	3	2	4	4	3	4	4	4	1	4	5	4	2	4	5	5	2	1	5	2	3	2	5	A	-5% shorter
1669062868.682	38	female	ENG	Austrian	yes	rural	no	non-university	No	No	0	No	Yes	neutral	7	2.625	3	2.55556	3.75	3.6	3	5	4	5	1	4	2	4	4	4	4	3	1	3	5	5	3	5	5	3	1	2	4	4	5	4	5	A	-5% shorter
1669097872.968	49	female	ENG	Austrian	yes	rural	no	MSc/MA	Yes	Yes (not own)	0	No	Yes	neutral	6	3.875	3.66667	3.44444	2.375	3.8	5	5	5	5	3	2	3	4	4	4	4	3	4	2	5	3	3	4	3	4	1	4	4	5	4	3	4	A	+5% longer
1669102531.165	37	female	ENG	Austrian	yes	rural	no	BSc/BA	Yes	No	0	No	Yes	neutral	3	3.375	3.55556	2.88889	3.625	2.9	4	4	5	5	1	4	3	3	3	3	3	2	2	3	5	5	4	4	4	5	5	5	5	3	4	3	5	A	-5% shorter
1673272300.137	72	female	ENG	Austrian	yes	large metropolitan	no	non-university	No	No	0	No	Yes	positive	4	4.75	3.77778	4.33333	1	4.7	3	3	5	5	1	3	4	4	4	4	4	4	1	4	5	5	4	5	4	3	1	3	5	3	3	1	5	A	-15% shorter
1669143474.018	27	female	ENG	Austrian	yes	metropolitan	yes	MSc/MA	Yes	No	0	Don't know	Yes	negative	6	3.125	4.44444	4.11111	2.5	3.6	3	5	5	5	3	4	3	4	4	4	4	2	2	3	5	5	4	5	5	4	2	3	5	5	5	4	4	A	+5% longer
1672750079.048	18	female	ENG	Austrian	yes	urban	yes	non-university	No	No	0	No	Yes	negative	6	2.125	2.88889	3.88889	4.375	3.3	4	5	4	5	1	4	2	4	4	4	4	3	1	2	5	5	3	5	4	4	1	3	5	4	4	3	3	A	+5% longer
1669059724.036	35	female	ENG	Austrian	yes	small urban	yes	BSc/BA	Yes	No	0	Yes	Yes	neutral	4	2.375	2.55556	3	4.125	4.3	3	5	5	5	3	4	3	4	4	4	4	3	2	2	5	5	4	3	5	5	1	2	3	5	5	1	3	A	+5% longer
1669065465.991	25	female	ENG	Austrian	yes	rural	yes	MSc/MA	Yes	No	0	Yes	No	negative	3	2.75	4.33333	3	3.125	3.7	3	5	5	4	4	1	3	3	4	4	4	3	3	3	5	5	5	3	5	4	1	1	3	4	3	3	3	A	-15% shorter
1669102229.398	25	female	ENG	Austrian	yes	urban	yes	MSc/MA	No	No	0	Don't know	Yes	neutral	4	1.5	3.88889	4.66667	4.25	2.3	5	5	5	5	1	1	4	4	4	4	4	3	1	2	5	5	1	5	5	4	1	5	4	4	5	4	5	A	-15% shorter
1669078573.891	34	female	ENG	Austrian	yes	large metropolitan	no	BSc/BA	No	No	0	Don't know	Yes	neutral	4	4.25	4.66667	3.55556	3.625	3.8	1	1	5	5	1	5	1	3	4	1	4	1	1	3	5	5	5	4	5	4	1	3	5	5	5	3	3	A	-5% shorter
1669059353.497	27	female	ENG	Austrian	yes	large metropolitan	no	BSc/BA	No	No	0	Yes	Yes	negative	6	3.25	3.88889	3.11111	2.875	3	5	5	5	5	2	4	4	4	4	4	4	4	2	4	5	5	1	5	5	5	5	5	5	5	4	4	5	B	-15% shorter
1669076409.87	22	female	ENG	Austrian	yes	large metropolitan	no	BSc/BA	Yes	No	0	Yes	Yes	negative	7	2.875	3.33333	3.11111	3.125	3	3	4	4	5	1	1	3	3	3	3	3	1	1	4	3	4	2	4	4	4	4	3	5	4	3	2	5	B	-5% shorter
1669192937.617	48	female	ENG	Austrian	yes	large metropolitan	no	MSc/MA	Yes	No	1	No	Yes	negative	7	3.5	3.88889	4.22222	2.25	3	5	5	4	5	2	1	4	4	4	4	4	1	2	3	5	3	2	1	3	4	2	2	4	1	1	1	2	B	+5% longer
1679673306.052	67	female	ENG	Austrian	yes	large metropolitan	no	PhD	Yes	No	0	No	Yes	negative	1	3.75	4	3.66667	2.125	3.7	5	4	4	4	3	2	4	4	4	4	3	2	2	4	5	5	3	4	4	3	4	4	5	4	3	3	4	B	-5% shorter
1669057803.897	49	female	ENG	Austrian	yes	metropolitan	no	MSc/MA	No	No	0	No	Yes	neutral	2	3.25	2.66667	2.77778	2.25	3	4	4	4	5	1	2	2	3	3	4	4	3	2	4	4	4	4	5	4	4	4	3	5	4	3	2	5	B	-15% shorter
1669047060.043	46	female	ENG	Austrian	yes	urban	no	BSc/BA	No	No	2	Yes	Yes	neutral	7	4.375	4	4.11111	1.5	4.2	1	2	1	1	5	5	4	4	4	4	3	2	1	3	2	1	3	1	2	2	2	2	1	2	4	3	1	B	-15% shorter
1669048485.866	22	female	ENG	Austrian	yes	small urban	yes	BSc/BA	Yes	No	0	No	Yes	negative	4	2.125	3.88889	3.55556	4	4.2	2	4	5	5	4	3	2	4	3	3	4	3	1	4	5	5	2	5	5	5	2	3	4	2	5	3	5	B	-5% shorter
1669062573.025	30	female	ENG	Austrian	yes	small urban	yes	BSc/BA	No	No	0	No	Yes	positive	5	3	3.88889	2.44444	2.75	3.6	1	5	5	5	1	1	1	3	2	4	3	1	2	4	5	4	4	4	4	5	1	2	4	1	3	1	2	B	+5% longer
1675478863.713	46	female	ENG	Austrian	yes	small urban	yes (vet)	MSc/MA	Yes	No	2	Don't know	Yes	neutral	5	3.125	3.66667	3.44444	2	3.1	1	1	1	1	3	3	4	4	3	4	4	2	2	4	2	2	3	1	1	3	3	4	1	2	2	4	3	B	-15% shorter
1668191750.312	32	female	ENG	Austrian	yes	small urban	no	BSc/BA	No	No	0	Don't know	Yes	neutral	4	3.75	3.55556	2.88889	3	2.9	3	3	4	5	3	4	3	4	3	3	3	2	2	3	3	4	3	2	4	4	3	3	4	4	2	2	4	B	-15% shorter
1668221737.679	27	male	ENG	Austrian	yes	small urban	no	non-university	Yes	No	0	No	Yes	negative	4	2	3.44444	2	1.875	4.3	1	3	4	5	1	5	3	4	2	3	4	4	1	2	5	5	1	4	5	3	2	2	3	5	4	2	4	B	+5% longer
1669243742.037	45	female	ENG	Austrian	yes	small urban	no	MSc/MA	No	No	0	No	Yes	neutral	0	3.625	3.66667	3.77778	3.25	4	4	5	5	5	4	4	4	4	4	2	2	1	2	3	5	5	3	3	5	5	5	5	5	5	5	5	3	B	-15% shorter
1669799767.808	57	female	ENG	Austrian	yes	rural	yes	PhD	Yes	No	0	No	Yes	positive	4	3.875	3.44444	3.55556	2.625	3.9	4	5	5	5	3	5	3	4	3	4	4	3	3	4	5	5	2	5	5	3	4	4	4	4	5	2	5	B	-15% shorter
1668188107.279	33	female	ENG	Austrian	yes	rural	yes (vet)	PhD	Yes	No	0	Don't know	Yes	negative	7	2.5	4.44444	4.11111	3.25	3.3	4	4	5	4	2	2	3	4	4	4	4	2	3	3	5	5	3	4	4	4	2	3	4	2	3	3	4	B	-5% shorter
1669059815.758	35	female	ENG	Austrian	yes	rural	no	non-university	No	No	0	Yes	Yes	negative	7	2.75	4.44444	3.33333	2.25	4.2	3	5	5	5	3	2	4	4	3	4	4	4	1	4	5	4	2	4	5	5	2	1	5	2	3	2	5	B	-15% shorter
1669062868.682	38	female	ENG	Austrian	yes	rural	no	non-university	No	No	0	No	Yes	neutral	7	2.625	3	2.55556	3.75	3.6	3	5	4	5	1	4	2	4	4	4	4	3	1	3	5	5	3	5	5	3	1	2	4	4	5	4	5	B	-5% shorter
1669097872.968	49	female	ENG	Austrian	yes	rural	no	MSc/MA	Yes	Yes (not own)	0	No	Yes	neutral	6	3.875	3.66667	3.44444	2.375	3.8	5	5	5	5	3	2	3	4	4	4	4	3	4	2	5	3	3	4	3	4	1	4	4	5	4	3	4	B	-5% shorter
1669102531.165	37	female	ENG	Austrian	yes	rural	no	BSc/BA	Yes	No	0	No	Yes	neutral	3	3.375	3.55556	2.88889	3.625	2.9	4	4	5	5	1	4	3	3	3	3	3	2	2	3	5	5	4	4	4	5	5	5	5	3	4	3	5	B	-15% shorter
1673272300.137	72	female	ENG	Austrian	yes	large metropolitan	no	non-university	No	No	0	No	Yes	positive	4	4.75	3.77778	4.33333	1	4.7	3	3	5	5	1	3	4	4	4	4	4	4	1	4	5	5	4	5	4	3	1	3	5	3	3	1	5	B	-15% shorter
1669143474.018	27	female	ENG	Austrian	yes	metropolitan	yes	MSc/MA	Yes	No	0	Don't know	Yes	negative	6	3.125	4.44444	4.11111	2.5	3.6	3	5	5	5	3	4	3	4	4	4	4	2	2	3	5	5	4	5	5	4	2	3	5	5	5	4	4	B	-5% shorter
1672750079.048	18	female	ENG	Austrian	yes	urban	yes	non-university	No	No	0	No	Yes	negative	6	2.125	2.88889	3.88889	4.375	3.3	4	5	4	5	1	4	2	4	4	4	4	3	1	2	5	5	3	5	4	4	1	3	5	4	4	3	3	B	-5% shorter
1669059724.036	35	female	ENG	Austrian	yes	small urban	yes	BSc/BA	Yes	No	0	Yes	Yes	neutral	4	2.375	2.55556	3	4.125	4.3	3	5	5	5	3	4	3	4	4	4	4	3	2	2	5	5	4	3	5	5	1	2	3	5	5	1	3	B	-5% shorter
1669065465.991	25	female	ENG	Austrian	yes	rural	yes	MSc/MA	Yes	No	0	Yes	No	negative	3	2.75	4.33333	3	3.125	3.7	3	5	5	4	4	1	3	3	4	4	4	3	3	3	5	5	5	3	5	4	1	1	3	4	3	3	3	B	-15% shorter
1669102229.398	25	female	ENG	Austrian	yes	urban	yes	MSc/MA	No	No	0	Don't know	Yes	neutral	4	1.5	3.88889	4.66667	4.25	2.3	5	5	5	5	1	1	4	4	4	4	4	3	1	2	5	5	1	5	5	4	1	5	4	4	5	4	5	B	-5% shorter
1669078573.891	34	female	ENG	Austrian	yes	large metropolitan	no	BSc/BA	No	No	0	Don't know	Yes	neutral	4	4.25	4.66667	3.55556	3.625	3.8	1	1	5	5	1	5	1	3	4	1	4	1	1	3	5	5	5	4	5	4	1	3	5	5	5	3	3	B	-5% shorter
1669059353.497	27	female	ENG	Austrian	yes	large metropolitan	no	BSc/BA	No	No	0	Yes	Yes	negative	6	3.25	3.88889	3.11111	2.875	3	5	5	5	5	2	4	4	4	4	4	4	4	2	4	5	5	1	5	5	5	5	5	5	5	4	4	5	C	-15% shorter
1669076409.87	22	female	ENG	Austrian	yes	large metropolitan	no	BSc/BA	Yes	No	0	Yes	Yes	negative	7	2.875	3.33333	3.11111	3.125	3	3	4	4	5	1	1	3	3	3	3	3	1	1	4	3	4	2	4	4	4	4	3	5	4	3	2	5	C	-5% shorter
1669192937.617	48	female	ENG	Austrian	yes	large metropolitan	no	MSc/MA	Yes	No	1	No	Yes	negative	7	3.5	3.88889	4.22222	2.25	3	5	5	4	5	2	1	4	4	4	4	4	1	2	3	5	3	2	1	3	4	2	2	4	1	1	1	2	C	-5% shorter
1679673306.052	67	female	ENG	Austrian	yes	large metropolitan	no	PhD	Yes	No	0	No	Yes	negative	1	3.75	4	3.66667	2.125	3.7	5	4	4	4	3	2	4	4	4	4	3	2	2	4	5	5	3	4	4	3	4	4	5	4	3	3	4	C	-5% shorter
1669057803.897	49	female	ENG	Austrian	yes	metropolitan	no	MSc/MA	No	No	0	No	Yes	neutral	2	3.25	2.66667	2.77778	2.25	3	4	4	4	5	1	2	2	3	3	4	4	3	2	4	4	4	4	5	4	4	4	3	5	4	3	2	5	C	-15% shorter
1669047060.043	46	female	ENG	Austrian	yes	urban	no	BSc/BA	No	No	2	Yes	Yes	neutral	7	4.375	4	4.11111	1.5	4.2	1	2	1	1	5	5	4	4	4	4	3	2	1	3	2	1	3	1	2	2	2	2	1	2	4	3	1	C	-15% shorter
1669048485.866	22	female	ENG	Austrian	yes	small urban	yes	BSc/BA	Yes	No	0	No	Yes	negative	4	2.125	3.88889	3.55556	4	4.2	2	4	5	5	4	3	2	4	3	3	4	3	1	4	5	5	2	5	5	5	2	3	4	2	5	3	5	C	-15% shorter
1669062573.025	30	female	ENG	Austrian	yes	small urban	yes	BSc/BA	No	No	0	No	Yes	positive	5	3	3.88889	2.44444	2.75	3.6	1	5	5	5	1	1	1	3	2	4	3	1	2	4	5	4	4	4	4	5	1	2	4	1	3	1	2	C	-15% shorter
1675478863.713	46	female	ENG	Austrian	yes	small urban	yes (vet)	MSc/MA	Yes	No	2	Don't know	Yes	neutral	5	3.125	3.66667	3.44444	2	3.1	1	1	1	1	3	3	4	4	3	4	4	2	2	4	2	2	3	1	1	3	3	4	1	2	2	4	3	C	-15% shorter
1668191750.312	32	female	ENG	Austrian	yes	small urban	no	BSc/BA	No	No	0	Don't know	Yes	neutral	4	3.75	3.55556	2.88889	3	2.9	3	3	4	5	3	4	3	4	3	3	3	2	2	3	3	4	3	2	4	4	3	3	4	4	2	2	4	C	-5% shorter
1668221737.679	27	male	ENG	Austrian	yes	small urban	no	non-university	Yes	No	0	No	Yes	negative	4	2	3.44444	2	1.875	4.3	1	3	4	5	1	5	3	4	2	3	4	4	1	2	5	5	1	4	5	3	2	2	3	5	4	2	4	C	-5% shorter
1669243742.037	45	female	ENG	Austrian	yes	small urban	no	MSc/MA	No	No	0	No	Yes	neutral	0	3.625	3.66667	3.77778	3.25	4	4	5	5	5	4	4	4	4	4	2	2	1	2	3	5	5	3	3	5	5	5	5	5	5	5	5	3	C	-15% shorter
1669799767.808	57	female	ENG	Austrian	yes	rural	yes	PhD	Yes	No	0	No	Yes	positive	4	3.875	3.44444	3.55556	2.625	3.9	4	5	5	5	3	5	3	4	3	4	4	3	3	4	5	5	2	5	5	3	4	4	4	4	5	2	5	C	-15% shorter
1668188107.279	33	female	ENG	Austrian	yes	rural	yes (vet)	PhD	Yes	No	0	Don't know	Yes	negative	7	2.5	4.44444	4.11111	3.25	3.3	4	4	5	4	2	2	3	4	4	4	4	2	3	3	5	5	3	4	4	4	2	3	4	2	3	3	4	C	-15% shorter
1669059815.758	35	female	ENG	Austrian	yes	rural	no	non-university	No	No	0	Yes	Yes	negative	7	2.75	4.44444	3.33333	2.25	4.2	3	5	5	5	3	2	4	4	3	4	4	4	1	4	5	4	2	4	5	5	2	1	5	2	3	2	5	C	-15% shorter
1669062868.682	38	female	ENG	Austrian	yes	rural	no	non-university	No	No	0	No	Yes	neutral	7	2.625	3	2.55556	3.75	3.6	3	5	4	5	1	4	2	4	4	4	4	3	1	3	5	5	3	5	5	3	1	2	4	4	5	4	5	C	-5% shorter
1669097872.968	49	female	ENG	Austrian	yes	rural	no	MSc/MA	Yes	Yes (not own)	0	No	Yes	neutral	6	3.875	3.66667	3.44444	2.375	3.8	5	5	5	5	3	2	3	4	4	4	4	3	4	2	5	3	3	4	3	4	1	4	4	5	4	3	4	C	+5% longer
1669102531.165	37	female	ENG	Austrian	yes	rural	no	BSc/BA	Yes	No	0	No	Yes	neutral	3	3.375	3.55556	2.88889	3.625	2.9	4	4	5	5	1	4	3	3	3	3	3	2	2	3	5	5	4	4	4	5	5	5	5	3	4	3	5	C	-15% shorter
1673272300.137	72	female	ENG	Austrian	yes	large metropolitan	no	non-university	No	No	0	No	Yes	positive	4	4.75	3.77778	4.33333	1	4.7	3	3	5	5	1	3	4	4	4	4	4	4	1	4	5	5	4	5	4	3	1	3	5	3	3	1	5	C	-15% shorter
1669143474.018	27	female	ENG	Austrian	yes	metropolitan	yes	MSc/MA	Yes	No	0	Don't know	Yes	negative	6	3.125	4.44444	4.11111	2.5	3.6	3	5	5	5	3	4	3	4	4	4	4	2	2	3	5	5	4	5	5	4	2	3	5	5	5	4	4	C	-15% shorter
1672750079.048	18	female	ENG	Austrian	yes	urban	yes	non-university	No	No	0	No	Yes	negative	6	2.125	2.88889	3.88889	4.375	3.3	4	5	4	5	1	4	2	4	4	4	4	3	1	2	5	5	3	5	4	4	1	3	5	4	4	3	3	C	-5% shorter
1669059724.036	35	female	ENG	Austrian	yes	small urban	yes	BSc/BA	Yes	No	0	Yes	Yes	neutral	4	2.375	2.55556	3	4.125	4.3	3	5	5	5	3	4	3	4	4	4	4	3	2	2	5	5	4	3	5	5	1	2	3	5	5	1	3	C	-5% shorter
1669065465.991	25	female	ENG	Austrian	yes	rural	yes	MSc/MA	Yes	No	0	Yes	No	negative	3	2.75	4.33333	3	3.125	3.7	3	5	5	4	4	1	3	3	4	4	4	3	3	3	5	5	5	3	5	4	1	1	3	4	3	3	3	C	-15% shorter
1669102229.398	25	female	ENG	Austrian	yes	urban	yes	MSc/MA	No	No	0	Don't know	Yes	neutral	4	1.5	3.88889	4.66667	4.25	2.3	5	5	5	5	1	1	4	4	4	4	4	3	1	2	5	5	1	5	5	4	1	5	4	4	5	4	5	C	-15% shorter
1669078573.891	34	female	ENG	Austrian	yes	large metropolitan	no	BSc/BA	No	No	0	Don't know	Yes	neutral	4	4.25	4.66667	3.55556	3.625	3.8	1	1	5	5	1	5	1	3	4	1	4	1	1	3	5	5	5	4	5	4	1	3	5	5	5	3	3	C	-15% shorter
1669059353.497	27	female	ENG	Austrian	yes	large metropolitan	no	BSc/BA	No	No	0	Yes	Yes	negative	6	3.25	3.88889	3.11111	2.875	3	5	5	5	5	2	4	4	4	4	4	4	4	2	4	5	5	1	5	5	5	5	5	5	5	4	4	5	D	-5% shorter
1669076409.87	22	female	ENG	Austrian	yes	large metropolitan	no	BSc/BA	Yes	No	0	Yes	Yes	negative	7	2.875	3.33333	3.11111	3.125	3	3	4	4	5	1	1	3	3	3	3	3	1	1	4	3	4	2	4	4	4	4	3	5	4	3	2	5	D	-15% shorter
1669192937.617	48	female	ENG	Austrian	yes	large metropolitan	no	MSc/MA	Yes	No	1	No	Yes	negative	7	3.5	3.88889	4.22222	2.25	3	5	5	4	5	2	1	4	4	4	4	4	1	2	3	5	3	2	1	3	4	2	2	4	1	1	1	2	D	-5% shorter
1679673306.052	67	female	ENG	Austrian	yes	large metropolitan	no	PhD	Yes	No	0	No	Yes	negative	1	3.75	4	3.66667	2.125	3.7	5	4	4	4	3	2	4	4	4	4	3	2	2	4	5	5	3	4	4	3	4	4	5	4	3	3	4	D	-15% shorter
1669057803.897	49	female	ENG	Austrian	yes	metropolitan	no	MSc/MA	No	No	0	No	Yes	neutral	2	3.25	2.66667	2.77778	2.25	3	4	4	4	5	1	2	2	3	3	4	4	3	2	4	4	4	4	5	4	4	4	3	5	4	3	2	5	D	-15% shorter
1669047060.043	46	female	ENG	Austrian	yes	urban	no	BSc/BA	No	No	2	Yes	Yes	neutral	7	4.375	4	4.11111	1.5	4.2	1	2	1	1	5	5	4	4	4	4	3	2	1	3	2	1	3	1	2	2	2	2	1	2	4	3	1	D	-5% shorter
1669048485.866	22	female	ENG	Austrian	yes	small urban	yes	BSc/BA	Yes	No	0	No	Yes	negative	4	2.125	3.88889	3.55556	4	4.2	2	4	5	5	4	3	2	4	3	3	4	3	1	4	5	5	2	5	5	5	2	3	4	2	5	3	5	D	-15% shorter
1669062573.025	30	female	ENG	Austrian	yes	small urban	yes	BSc/BA	No	No	0	No	Yes	positive	5	3	3.88889	2.44444	2.75	3.6	1	5	5	5	1	1	1	3	2	4	3	1	2	4	5	4	4	4	4	5	1	2	4	1	3	1	2	D	-15% shorter
1675478863.713	46	female	ENG	Austrian	yes	small urban	yes (vet)	MSc/MA	Yes	No	2	Don't know	Yes	neutral	5	3.125	3.66667	3.44444	2	3.1	1	1	1	1	3	3	4	4	3	4	4	2	2	4	2	2	3	1	1	3	3	4	1	2	2	4	3	D	-5% shorter
1668191750.312	32	female	ENG	Austrian	yes	small urban	no	BSc/BA	No	No	0	Don't know	Yes	neutral	4	3.75	3.55556	2.88889	3	2.9	3	3	4	5	3	4	3	4	3	3	3	2	2	3	3	4	3	2	4	4	3	3	4	4	2	2	4	D	-15% shorter
1668221737.679	27	male	ENG	Austrian	yes	small urban	no	non-university	Yes	No	0	No	Yes	negative	4	2	3.44444	2	1.875	4.3	1	3	4	5	1	5	3	4	2	3	4	4	1	2	5	5	1	4	5	3	2	2	3	5	4	2	4	D	-5% shorter
1669243742.037	45	female	ENG	Austrian	yes	small urban	no	MSc/MA	No	No	0	No	Yes	neutral	0	3.625	3.66667	3.77778	3.25	4	4	5	5	5	4	4	4	4	4	2	2	1	2	3	5	5	3	3	5	5	5	5	5	5	5	5	3	D	-15% shorter
1669799767.808	57	female	ENG	Austrian	yes	rural	yes	PhD	Yes	No	0	No	Yes	positive	4	3.875	3.44444	3.55556	2.625	3.9	4	5	5	5	3	5	3	4	3	4	4	3	3	4	5	5	2	5	5	3	4	4	4	4	5	2	5	D	-15% shorter
1668188107.279	33	female	ENG	Austrian	yes	rural	yes (vet)	PhD	Yes	No	0	Don't know	Yes	negative	7	2.5	4.44444	4.11111	3.25	3.3	4	4	5	4	2	2	3	4	4	4	4	2	3	3	5	5	3	4	4	4	2	3	4	2	3	3	4	D	-5% shorter
1669059815.758	35	female	ENG	Austrian	yes	rural	no	non-university	No	No	0	Yes	Yes	negative	7	2.75	4.44444	3.33333	2.25	4.2	3	5	5	5	3	2	4	4	3	4	4	4	1	4	5	4	2	4	5	5	2	1	5	2	3	2	5	D	-15% shorter
1669062868.682	38	female	ENG	Austrian	yes	rural	no	non-university	No	No	0	No	Yes	neutral	7	2.625	3	2.55556	3.75	3.6	3	5	4	5	1	4	2	4	4	4	4	3	1	3	5	5	3	5	5	3	1	2	4	4	5	4	5	D	-5% shorter
1669097872.968	49	female	ENG	Austrian	yes	rural	no	MSc/MA	Yes	Yes (not own)	0	No	Yes	neutral	6	3.875	3.66667	3.44444	2.375	3.8	5	5	5	5	3	2	3	4	4	4	4	3	4	2	5	3	3	4	3	4	1	4	4	5	4	3	4	D	-15% shorter
1669102531.165	37	female	ENG	Austrian	yes	rural	no	BSc/BA	Yes	No	0	No	Yes	neutral	3	3.375	3.55556	2.88889	3.625	2.9	4	4	5	5	1	4	3	3	3	3	3	2	2	3	5	5	4	4	4	5	5	5	5	3	4	3	5	D	-15% shorter
1673272300.137	72	female	ENG	Austrian	yes	large metropolitan	no	non-university	No	No	0	No	Yes	positive	4	4.75	3.77778	4.33333	1	4.7	3	3	5	5	1	3	4	4	4	4	4	4	1	4	5	5	4	5	4	3	1	3	5	3	3	1	5	D	-15% shorter
1669143474.018	27	female	ENG	Austrian	yes	metropolitan	yes	MSc/MA	Yes	No	0	Don't know	Yes	negative	6	3.125	4.44444	4.11111	2.5	3.6	3	5	5	5	3	4	3	4	4	4	4	2	2	3	5	5	4	5	5	4	2	3	5	5	5	4	4	D	-15% shorter
1672750079.048	18	female	ENG	Austrian	yes	urban	yes	non-university	No	No	0	No	Yes	negative	6	2.125	2.88889	3.88889	4.375	3.3	4	5	4	5	1	4	2	4	4	4	4	3	1	2	5	5	3	5	4	4	1	3	5	4	4	3	3	D	-5% shorter
1669059724.036	35	female	ENG	Austrian	yes	small urban	yes	BSc/BA	Yes	No	0	Yes	Yes	neutral	4	2.375	2.55556	3	4.125	4.3	3	5	5	5	3	4	3	4	4	4	4	3	2	2	5	5	4	3	5	5	1	2	3	5	5	1	3	D	-5% shorter
1669065465.991	25	female	ENG	Austrian	yes	rural	yes	MSc/MA	Yes	No	0	Yes	No	negative	3	2.75	4.33333	3	3.125	3.7	3	5	5	4	4	1	3	3	4	4	4	3	3	3	5	5	5	3	5	4	1	1	3	4	3	3	3	D	-15% shorter
1669102229.398	25	female	ENG	Austrian	yes	urban	yes	MSc/MA	No	No	0	Don't know	Yes	neutral	4	1.5	3.88889	4.66667	4.25	2.3	5	5	5	5	1	1	4	4	4	4	4	3	1	2	5	5	1	5	5	4	1	5	4	4	5	4	5	D	-15% shorter
1669078573.891	34	female	ENG	Austrian	yes	large metropolitan	no	BSc/BA	No	No	0	Don't know	Yes	neutral	4	4.25	4.66667	3.55556	3.625	3.8	1	1	5	5	1	5	1	3	4	1	4	1	1	3	5	5	5	4	5	4	1	3	5	5	5	3	3	D	-15% shorter
1669059353.497	27	female	ENG	Austrian	yes	large metropolitan	no	BSc/BA	No	No	0	Yes	Yes	negative	6	3.25	3.88889	3.11111	2.875	3	5	5	5	5	2	4	4	4	4	4	4	4	2	4	5	5	1	5	5	5	5	5	5	5	4	4	5	E	+5% longer
1669076409.87	22	female	ENG	Austrian	yes	large metropolitan	no	BSc/BA	Yes	No	0	Yes	Yes	negative	7	2.875	3.33333	3.11111	3.125	3	3	4	4	5	1	1	3	3	3	3	3	1	1	4	3	4	2	4	4	4	4	3	5	4	3	2	5	E	-5% shorter
1669192937.617	48	female	ENG	Austrian	yes	large metropolitan	no	MSc/MA	Yes	No	1	No	Yes	negative	7	3.5	3.88889	4.22222	2.25	3	5	5	4	5	2	1	4	4	4	4	4	1	2	3	5	3	2	1	3	4	2	2	4	1	1	1	2	E	-5% shorter
1679673306.052	67	female	ENG	Austrian	yes	large metropolitan	no	PhD	Yes	No	0	No	Yes	negative	1	3.75	4	3.66667	2.125	3.7	5	4	4	4	3	2	4	4	4	4	3	2	2	4	5	5	3	4	4	3	4	4	5	4	3	3	4	E	-15% shorter
1669057803.897	49	female	ENG	Austrian	yes	metropolitan	no	MSc/MA	No	No	0	No	Yes	neutral	2	3.25	2.66667	2.77778	2.25	3	4	4	4	5	1	2	2	3	3	4	4	3	2	4	4	4	4	5	4	4	4	3	5	4	3	2	5	E	-5% shorter
1669047060.043	46	female	ENG	Austrian	yes	urban	no	BSc/BA	No	No	2	Yes	Yes	neutral	7	4.375	4	4.11111	1.5	4.2	1	2	1	1	5	5	4	4	4	4	3	2	1	3	2	1	3	1	2	2	2	2	1	2	4	3	1	E	-15% shorter
1669048485.866	22	female	ENG	Austrian	yes	small urban	yes	BSc/BA	Yes	No	0	No	Yes	negative	4	2.125	3.88889	3.55556	4	4.2	2	4	5	5	4	3	2	4	3	3	4	3	1	4	5	5	2	5	5	5	2	3	4	2	5	3	5	E	-15% shorter
1669062573.025	30	female	ENG	Austrian	yes	small urban	yes	BSc/BA	No	No	0	No	Yes	positive	5	3	3.88889	2.44444	2.75	3.6	1	5	5	5	1	1	1	3	2	4	3	1	2	4	5	4	4	4	4	5	1	2	4	1	3	1	2	E	-15% shorter
1675478863.713	46	female	ENG	Austrian	yes	small urban	yes (vet)	MSc/MA	Yes	No	2	Don't know	Yes	neutral	5	3.125	3.66667	3.44444	2	3.1	1	1	1	1	3	3	4	4	3	4	4	2	2	4	2	2	3	1	1	3	3	4	1	2	2	4	3	E	-15% shorter
1668191750.312	32	female	ENG	Austrian	yes	small urban	no	BSc/BA	No	No	0	Don't know	Yes	neutral	4	3.75	3.55556	2.88889	3	2.9	3	3	4	5	3	4	3	4	3	3	3	2	2	3	3	4	3	2	4	4	3	3	4	4	2	2	4	E	-5% shorter
1668221737.679	27	male	ENG	Austrian	yes	small urban	no	non-university	Yes	No	0	No	Yes	negative	4	2	3.44444	2	1.875	4.3	1	3	4	5	1	5	3	4	2	3	4	4	1	2	5	5	1	4	5	3	2	2	3	5	4	2	4	E	-15% shorter
1669243742.037	45	female	ENG	Austrian	yes	small urban	no	MSc/MA	No	No	0	No	Yes	neutral	0	3.625	3.66667	3.77778	3.25	4	4	5	5	5	4	4	4	4	4	2	2	1	2	3	5	5	3	3	5	5	5	5	5	5	5	5	3	E	-15% shorter
1669799767.808	57	female	ENG	Austrian	yes	rural	yes	PhD	Yes	No	0	No	Yes	positive	4	3.875	3.44444	3.55556	2.625	3.9	4	5	5	5	3	5	3	4	3	4	4	3	3	4	5	5	2	5	5	3	4	4	4	4	5	2	5	E	-15% shorter
1668188107.279	33	female	ENG	Austrian	yes	rural	yes (vet)	PhD	Yes	No	0	Don't know	Yes	negative	7	2.5	4.44444	4.11111	3.25	3.3	4	4	5	4	2	2	3	4	4	4	4	2	3	3	5	5	3	4	4	4	2	3	4	2	3	3	4	E	-15% shorter
1669059815.758	35	female	ENG	Austrian	yes	rural	no	non-university	No	No	0	Yes	Yes	negative	7	2.75	4.44444	3.33333	2.25	4.2	3	5	5	5	3	2	4	4	3	4	4	4	1	4	5	4	2	4	5	5	2	1	5	2	3	2	5	E	-15% shorter
1669062868.682	38	female	ENG	Austrian	yes	rural	no	non-university	No	No	0	No	Yes	neutral	7	2.625	3	2.55556	3.75	3.6	3	5	4	5	1	4	2	4	4	4	4	3	1	3	5	5	3	5	5	3	1	2	4	4	5	4	5	E	-5% shorter
1669097872.968	49	female	ENG	Austrian	yes	rural	no	MSc/MA	Yes	Yes (not own)	0	No	Yes	neutral	6	3.875	3.66667	3.44444	2.375	3.8	5	5	5	5	3	2	3	4	4	4	4	3	4	2	5	3	3	4	3	4	1	4	4	5	4	3	4	E	+5% longer
1669102531.165	37	female	ENG	Austrian	yes	rural	no	BSc/BA	Yes	No	0	No	Yes	neutral	3	3.375	3.55556	2.88889	3.625	2.9	4	4	5	5	1	4	3	3	3	3	3	2	2	3	5	5	4	4	4	5	5	5	5	3	4	3	5	E	+5% longer
1673272300.137	72	female	ENG	Austrian	yes	large metropolitan	no	non-university	No	No	0	No	Yes	positive	4	4.75	3.77778	4.33333	1	4.7	3	3	5	5	1	3	4	4	4	4	4	4	1	4	5	5	4	5	4	3	1	3	5	3	3	1	5	E	-15% shorter
1669143474.018	27	female	ENG	Austrian	yes	metropolitan	yes	MSc/MA	Yes	No	0	Don't know	Yes	negative	6	3.125	4.44444	4.11111	2.5	3.6	3	5	5	5	3	4	3	4	4	4	4	2	2	3	5	5	4	5	5	4	2	3	5	5	5	4	4	E	+5% longer
1672750079.048	18	female	ENG	Austrian	yes	urban	yes	non-university	No	No	0	No	Yes	negative	6	2.125	2.88889	3.88889	4.375	3.3	4	5	4	5	1	4	2	4	4	4	4	3	1	2	5	5	3	5	4	4	1	3	5	4	4	3	3	E	-15% shorter
1669059724.036	35	female	ENG	Austrian	yes	small urban	yes	BSc/BA	Yes	No	0	Yes	Yes	neutral	4	2.375	2.55556	3	4.125	4.3	3	5	5	5	3	4	3	4	4	4	4	3	2	2	5	5	4	3	5	5	1	2	3	5	5	1	3	E	-5% shorter
1669065465.991	25	female	ENG	Austrian	yes	rural	yes	MSc/MA	Yes	No	0	Yes	No	negative	3	2.75	4.33333	3	3.125	3.7	3	5	5	4	4	1	3	3	4	4	4	3	3	3	5	5	5	3	5	4	1	1	3	4	3	3	3	E	+5% longer
1669102229.398	25	female	ENG	Austrian	yes	urban	yes	MSc/MA	No	No	0	Don't know	Yes	neutral	4	1.5	3.88889	4.66667	4.25	2.3	5	5	5	5	1	1	4	4	4	4	4	3	1	2	5	5	1	5	5	4	1	5	4	4	5	4	5	E	-15% shorter
1669078573.891	34	female	ENG	Austrian	yes	large metropolitan	no	BSc/BA	No	No	0	Don't know	Yes	neutral	4	4.25	4.66667	3.55556	3.625	3.8	1	1	5	5	1	5	1	3	4	1	4	1	1	3	5	5	5	4	5	4	1	3	5	5	5	3	3	E	-5% shorter
1669059353.497	27	female	ENG	Austrian	yes	large metropolitan	no	BSc/BA	No	No	0	Yes	Yes	negative	6	3.25	3.88889	3.11111	2.875	3	5	5	5	5	2	4	4	4	4	4	4	4	2	4	5	5	1	5	5	5	5	5	5	5	4	4	5	F	+15% longer
1669076409.87	22	female	ENG	Austrian	yes	large metropolitan	no	BSc/BA	Yes	No	0	Yes	Yes	negative	7	2.875	3.33333	3.11111	3.125	3	3	4	4	5	1	1	3	3	3	3	3	1	1	4	3	4	2	4	4	4	4	3	5	4	3	2	5	F	-15% shorter
1669192937.617	48	female	ENG	Austrian	yes	large metropolitan	no	MSc/MA	Yes	No	1	No	Yes	negative	7	3.5	3.88889	4.22222	2.25	3	5	5	4	5	2	1	4	4	4	4	4	1	2	3	5	3	2	1	3	4	2	2	4	1	1	1	2	F	+5% longer
1679673306.052	67	female	ENG	Austrian	yes	large metropolitan	no	PhD	Yes	No	0	No	Yes	negative	1	3.75	4	3.66667	2.125	3.7	5	4	4	4	3	2	4	4	4	4	3	2	2	4	5	5	3	4	4	3	4	4	5	4	3	3	4	F	-5% shorter
1669057803.897	49	female	ENG	Austrian	yes	metropolitan	no	MSc/MA	No	No	0	No	Yes	neutral	2	3.25	2.66667	2.77778	2.25	3	4	4	4	5	1	2	2	3	3	4	4	3	2	4	4	4	4	5	4	4	4	3	5	4	3	2	5	F	-15% shorter
1669047060.043	46	female	ENG	Austrian	yes	urban	no	BSc/BA	No	No	2	Yes	Yes	neutral	7	4.375	4	4.11111	1.5	4.2	1	2	1	1	5	5	4	4	4	4	3	2	1	3	2	1	3	1	2	2	2	2	1	2	4	3	1	F	-15% shorter
1669048485.866	22	female	ENG	Austrian	yes	small urban	yes	BSc/BA	Yes	No	0	No	Yes	negative	4	2.125	3.88889	3.55556	4	4.2	2	4	5	5	4	3	2	4	3	3	4	3	1	4	5	5	2	5	5	5	2	3	4	2	5	3	5	F	-5% shorter
1669062573.025	30	female	ENG	Austrian	yes	small urban	yes	BSc/BA	No	No	0	No	Yes	positive	5	3	3.88889	2.44444	2.75	3.6	1	5	5	5	1	1	1	3	2	4	3	1	2	4	5	4	4	4	4	5	1	2	4	1	3	1	2	F	+5% longer
1675478863.713	46	female	ENG	Austrian	yes	small urban	yes (vet)	MSc/MA	Yes	No	2	Don't know	Yes	neutral	5	3.125	3.66667	3.44444	2	3.1	1	1	1	1	3	3	4	4	3	4	4	2	2	4	2	2	3	1	1	3	3	4	1	2	2	4	3	F	-15% shorter
1668191750.312	32	female	ENG	Austrian	yes	small urban	no	BSc/BA	No	No	0	Don't know	Yes	neutral	4	3.75	3.55556	2.88889	3	2.9	3	3	4	5	3	4	3	4	3	3	3	2	2	3	3	4	3	2	4	4	3	3	4	4	2	2	4	F	+5% longer
1668221737.679	27	male	ENG	Austrian	yes	small urban	no	non-university	Yes	No	0	No	Yes	negative	4	2	3.44444	2	1.875	4.3	1	3	4	5	1	5	3	4	2	3	4	4	1	2	5	5	1	4	5	3	2	2	3	5	4	2	4	F	-5% shorter
1669243742.037	45	female	ENG	Austrian	yes	small urban	no	MSc/MA	No	No	0	No	Yes	neutral	0	3.625	3.66667	3.77778	3.25	4	4	5	5	5	4	4	4	4	4	2	2	1	2	3	5	5	3	3	5	5	5	5	5	5	5	5	3	F	-15% shorter
1669799767.808	57	female	ENG	Austrian	yes	rural	yes	PhD	Yes	No	0	No	Yes	positive	4	3.875	3.44444	3.55556	2.625	3.9	4	5	5	5	3	5	3	4	3	4	4	3	3	4	5	5	2	5	5	3	4	4	4	4	5	2	5	F	-15% shorter
1668188107.279	33	female	ENG	Austrian	yes	rural	yes (vet)	PhD	Yes	No	0	Don't know	Yes	negative	7	2.5	4.44444	4.11111	3.25	3.3	4	4	5	4	2	2	3	4	4	4	4	2	3	3	5	5	3	4	4	4	2	3	4	2	3	3	4	F	-15% shorter
1669059815.758	35	female	ENG	Austrian	yes	rural	no	non-university	No	No	0	Yes	Yes	negative	7	2.75	4.44444	3.33333	2.25	4.2	3	5	5	5	3	2	4	4	3	4	4	4	1	4	5	4	2	4	5	5	2	1	5	2	3	2	5	F	-15% shorter
1669062868.682	38	female	ENG	Austrian	yes	rural	no	non-university	No	No	0	No	Yes	neutral	7	2.625	3	2.55556	3.75	3.6	3	5	4	5	1	4	2	4	4	4	4	3	1	3	5	5	3	5	5	3	1	2	4	4	5	4	5	F	+5% longer
1669097872.968	49	female	ENG	Austrian	yes	rural	no	MSc/MA	Yes	Yes (not own)	0	No	Yes	neutral	6	3.875	3.66667	3.44444	2.375	3.8	5	5	5	5	3	2	3	4	4	4	4	3	4	2	5	3	3	4	3	4	1	4	4	5	4	3	4	F	-5% shorter
1669102531.165	37	female	ENG	Austrian	yes	rural	no	BSc/BA	Yes	No	0	No	Yes	neutral	3	3.375	3.55556	2.88889	3.625	2.9	4	4	5	5	1	4	3	3	3	3	3	2	2	3	5	5	4	4	4	5	5	5	5	3	4	3	5	F	+5% longer
1673272300.137	72	female	ENG	Austrian	yes	large metropolitan	no	non-university	No	No	0	No	Yes	positive	4	4.75	3.77778	4.33333	1	4.7	3	3	5	5	1	3	4	4	4	4	4	4	1	4	5	5	4	5	4	3	1	3	5	3	3	1	5	F	-15% shorter
1669143474.018	27	female	ENG	Austrian	yes	metropolitan	yes	MSc/MA	Yes	No	0	Don't know	Yes	negative	6	3.125	4.44444	4.11111	2.5	3.6	3	5	5	5	3	4	3	4	4	4	4	2	2	3	5	5	4	5	5	4	2	3	5	5	5	4	4	F	-5% shorter
1672750079.048	18	female	ENG	Austrian	yes	urban	yes	non-university	No	No	0	No	Yes	negative	6	2.125	2.88889	3.88889	4.375	3.3	4	5	4	5	1	4	2	4	4	4	4	3	1	2	5	5	3	5	4	4	1	3	5	4	4	3	3	F	+5% longer
1669059724.036	35	female	ENG	Austrian	yes	small urban	yes	BSc/BA	Yes	No	0	Yes	Yes	neutral	4	2.375	2.55556	3	4.125	4.3	3	5	5	5	3	4	3	4	4	4	4	3	2	2	5	5	4	3	5	5	1	2	3	5	5	1	3	F	+5% longer
1669065465.991	25	female	ENG	Austrian	yes	rural	yes	MSc/MA	Yes	No	0	Yes	No	negative	3	2.75	4.33333	3	3.125	3.7	3	5	5	4	4	1	3	3	4	4	4	3	3	3	5	5	5	3	5	4	1	1	3	4	3	3	3	F	+15% longer
1669102229.398	25	female	ENG	Austrian	yes	urban	yes	MSc/MA	No	No	0	Don't know	Yes	neutral	4	1.5	3.88889	4.66667	4.25	2.3	5	5	5	5	1	1	4	4	4	4	4	3	1	2	5	5	1	5	5	4	1	5	4	4	5	4	5	F	-5% shorter
1669078573.891	34	female	ENG	Austrian	yes	large metropolitan	no	BSc/BA	No	No	0	Don't know	Yes	neutral	4	4.25	4.66667	3.55556	3.625	3.8	1	1	5	5	1	5	1	3	4	1	4	1	1	3	5	5	5	4	5	4	1	3	5	5	5	3	3	F	-5% shorter
1669059353.497	27	female	ENG	Austrian	yes	large metropolitan	no	BSc/BA	No	No	0	Yes	Yes	negative	6	3.25	3.88889	3.11111	2.875	3	5	5	5	5	2	4	4	4	4	4	4	4	2	4	5	5	1	5	5	5	5	5	5	5	4	4	5	G	-15% shorter
1669076409.87	22	female	ENG	Austrian	yes	large metropolitan	no	BSc/BA	Yes	No	0	Yes	Yes	negative	7	2.875	3.33333	3.11111	3.125	3	3	4	4	5	1	1	3	3	3	3	3	1	1	4	3	4	2	4	4	4	4	3	5	4	3	2	5	G	-5% shorter
1669192937.617	48	female	ENG	Austrian	yes	large metropolitan	no	MSc/MA	Yes	No	1	No	Yes	negative	7	3.5	3.88889	4.22222	2.25	3	5	5	4	5	2	1	4	4	4	4	4	1	2	3	5	3	2	1	3	4	2	2	4	1	1	1	2	G	-5% shorter
1679673306.052	67	female	ENG	Austrian	yes	large metropolitan	no	PhD	Yes	No	0	No	Yes	negative	1	3.75	4	3.66667	2.125	3.7	5	4	4	4	3	2	4	4	4	4	3	2	2	4	5	5	3	4	4	3	4	4	5	4	3	3	4	G	-5% shorter
1669057803.897	49	female	ENG	Austrian	yes	metropolitan	no	MSc/MA	No	No	0	No	Yes	neutral	2	3.25	2.66667	2.77778	2.25	3	4	4	4	5	1	2	2	3	3	4	4	3	2	4	4	4	4	5	4	4	4	3	5	4	3	2	5	G	-5% shorter
1669047060.043	46	female	ENG	Austrian	yes	urban	no	BSc/BA	No	No	2	Yes	Yes	neutral	7	4.375	4	4.11111	1.5	4.2	1	2	1	1	5	5	4	4	4	4	3	2	1	3	2	1	3	1	2	2	2	2	1	2	4	3	1	G	-5% shorter
1669048485.866	22	female	ENG	Austrian	yes	small urban	yes	BSc/BA	Yes	No	0	No	Yes	negative	4	2.125	3.88889	3.55556	4	4.2	2	4	5	5	4	3	2	4	3	3	4	3	1	4	5	5	2	5	5	5	2	3	4	2	5	3	5	G	-5% shorter
1669062573.025	30	female	ENG	Austrian	yes	small urban	yes	BSc/BA	No	No	0	No	Yes	positive	5	3	3.88889	2.44444	2.75	3.6	1	5	5	5	1	1	1	3	2	4	3	1	2	4	5	4	4	4	4	5	1	2	4	1	3	1	2	G	-5% shorter
1675478863.713	46	female	ENG	Austrian	yes	small urban	yes (vet)	MSc/MA	Yes	No	2	Don't know	Yes	neutral	5	3.125	3.66667	3.44444	2	3.1	1	1	1	1	3	3	4	4	3	4	4	2	2	4	2	2	3	1	1	3	3	4	1	2	2	4	3	G	-5% shorter
1668191750.312	32	female	ENG	Austrian	yes	small urban	no	BSc/BA	No	No	0	Don't know	Yes	neutral	4	3.75	3.55556	2.88889	3	2.9	3	3	4	5	3	4	3	4	3	3	3	2	2	3	3	4	3	2	4	4	3	3	4	4	2	2	4	G	-5% shorter
1668221737.679	27	male	ENG	Austrian	yes	small urban	no	non-university	Yes	No	0	No	Yes	negative	4	2	3.44444	2	1.875	4.3	1	3	4	5	1	5	3	4	2	3	4	4	1	2	5	5	1	4	5	3	2	2	3	5	4	2	4	G	-5% shorter
1669243742.037	45	female	ENG	Austrian	yes	small urban	no	MSc/MA	No	No	0	No	Yes	neutral	0	3.625	3.66667	3.77778	3.25	4	4	5	5	5	4	4	4	4	4	2	2	1	2	3	5	5	3	3	5	5	5	5	5	5	5	5	3	G	-5% shorter
1669799767.808	57	female	ENG	Austrian	yes	rural	yes	PhD	Yes	No	0	No	Yes	positive	4	3.875	3.44444	3.55556	2.625	3.9	4	5	5	5	3	5	3	4	3	4	4	3	3	4	5	5	2	5	5	3	4	4	4	4	5	2	5	G	-15% shorter
1668188107.279	33	female	ENG	Austrian	yes	rural	yes (vet)	PhD	Yes	No	0	Don't know	Yes	negative	7	2.5	4.44444	4.11111	3.25	3.3	4	4	5	4	2	2	3	4	4	4	4	2	3	3	5	5	3	4	4	4	2	3	4	2	3	3	4	G	-15% shorter
1669059815.758	35	female	ENG	Austrian	yes	rural	no	non-university	No	No	0	Yes	Yes	negative	7	2.75	4.44444	3.33333	2.25	4.2	3	5	5	5	3	2	4	4	3	4	4	4	1	4	5	4	2	4	5	5	2	1	5	2	3	2	5	G	-5% shorter
1669062868.682	38	female	ENG	Austrian	yes	rural	no	non-university	No	No	0	No	Yes	neutral	7	2.625	3	2.55556	3.75	3.6	3	5	4	5	1	4	2	4	4	4	4	3	1	3	5	5	3	5	5	3	1	2	4	4	5	4	5	G	-5% shorter
1669097872.968	49	female	ENG	Austrian	yes	rural	no	MSc/MA	Yes	Yes (not own)	0	No	Yes	neutral	6	3.875	3.66667	3.44444	2.375	3.8	5	5	5	5	3	2	3	4	4	4	4	3	4	2	5	3	3	4	3	4	1	4	4	5	4	3	4	G	-5% shorter
1669102531.165	37	female	ENG	Austrian	yes	rural	no	BSc/BA	Yes	No	0	No	Yes	neutral	3	3.375	3.55556	2.88889	3.625	2.9	4	4	5	5	1	4	3	3	3	3	3	2	2	3	5	5	4	4	4	5	5	5	5	3	4	3	5	G	-5% shorter
1673272300.137	72	female	ENG	Austrian	yes	large metropolitan	no	non-university	No	No	0	No	Yes	positive	4	4.75	3.77778	4.33333	1	4.7	3	3	5	5	1	3	4	4	4	4	4	4	1	4	5	5	4	5	4	3	1	3	5	3	3	1	5	G	-15% shorter
1669143474.018	27	female	ENG	Austrian	yes	metropolitan	yes	MSc/MA	Yes	No	0	Don't know	Yes	negative	6	3.125	4.44444	4.11111	2.5	3.6	3	5	5	5	3	4	3	4	4	4	4	2	2	3	5	5	4	5	5	4	2	3	5	5	5	4	4	G	-5% shorter
1672750079.048	18	female	ENG	Austrian	yes	urban	yes	non-university	No	No	0	No	Yes	negative	6	2.125	2.88889	3.88889	4.375	3.3	4	5	4	5	1	4	2	4	4	4	4	3	1	2	5	5	3	5	4	4	1	3	5	4	4	3	3	G	+5% longer
1669059724.036	35	female	ENG	Austrian	yes	small urban	yes	BSc/BA	Yes	No	0	Yes	Yes	neutral	4	2.375	2.55556	3	4.125	4.3	3	5	5	5	3	4	3	4	4	4	4	3	2	2	5	5	4	3	5	5	1	2	3	5	5	1	3	G	-5% shorter
1669065465.991	25	female	ENG	Austrian	yes	rural	yes	MSc/MA	Yes	No	0	Yes	No	negative	3	2.75	4.33333	3	3.125	3.7	3	5	5	4	4	1	3	3	4	4	4	3	3	3	5	5	5	3	5	4	1	1	3	4	3	3	3	G	+5% longer
1669102229.398	25	female	ENG	Austrian	yes	urban	yes	MSc/MA	No	No	0	Don't know	Yes	neutral	4	1.5	3.88889	4.66667	4.25	2.3	5	5	5	5	1	1	4	4	4	4	4	3	1	2	5	5	1	5	5	4	1	5	4	4	5	4	5	G	-15% shorter
1669078573.891	34	female	ENG	Austrian	yes	large metropolitan	no	BSc/BA	No	No	0	Don't know	Yes	neutral	4	4.25	4.66667	3.55556	3.625	3.8	1	1	5	5	1	5	1	3	4	1	4	1	1	3	5	5	5	4	5	4	1	3	5	5	5	3	3	G	-15% shorter
1669059353.497	27	female	ENG	Austrian	yes	large metropolitan	no	BSc/BA	No	No	0	Yes	Yes	negative	6	3.25	3.88889	3.11111	2.875	3	5	5	5	5	2	4	4	4	4	4	4	4	2	4	5	5	1	5	5	5	5	5	5	5	4	4	5	H	-15% shorter
1669076409.87	22	female	ENG	Austrian	yes	large metropolitan	no	BSc/BA	Yes	No	0	Yes	Yes	negative	7	2.875	3.33333	3.11111	3.125	3	3	4	4	5	1	1	3	3	3	3	3	1	1	4	3	4	2	4	4	4	4	3	5	4	3	2	5	H	-15% shorter
1669192937.617	48	female	ENG	Austrian	yes	large metropolitan	no	MSc/MA	Yes	No	1	No	Yes	negative	7	3.5	3.88889	4.22222	2.25	3	5	5	4	5	2	1	4	4	4	4	4	1	2	3	5	3	2	1	3	4	2	2	4	1	1	1	2	H	-5% shorter
1679673306.052	67	female	ENG	Austrian	yes	large metropolitan	no	PhD	Yes	No	0	No	Yes	negative	1	3.75	4	3.66667	2.125	3.7	5	4	4	4	3	2	4	4	4	4	3	2	2	4	5	5	3	4	4	3	4	4	5	4	3	3	4	H	-5% shorter
1669057803.897	49	female	ENG	Austrian	yes	metropolitan	no	MSc/MA	No	No	0	No	Yes	neutral	2	3.25	2.66667	2.77778	2.25	3	4	4	4	5	1	2	2	3	3	4	4	3	2	4	4	4	4	5	4	4	4	3	5	4	3	2	5	H	-5% shorter
1669047060.043	46	female	ENG	Austrian	yes	urban	no	BSc/BA	No	No	2	Yes	Yes	neutral	7	4.375	4	4.11111	1.5	4.2	1	2	1	1	5	5	4	4	4	4	3	2	1	3	2	1	3	1	2	2	2	2	1	2	4	3	1	H	-15% shorter
1669048485.866	22	female	ENG	Austrian	yes	small urban	yes	BSc/BA	Yes	No	0	No	Yes	negative	4	2.125	3.88889	3.55556	4	4.2	2	4	5	5	4	3	2	4	3	3	4	3	1	4	5	5	2	5	5	5	2	3	4	2	5	3	5	H	-5% shorter
1669062573.025	30	female	ENG	Austrian	yes	small urban	yes	BSc/BA	No	No	0	No	Yes	positive	5	3	3.88889	2.44444	2.75	3.6	1	5	5	5	1	1	1	3	2	4	3	1	2	4	5	4	4	4	4	5	1	2	4	1	3	1	2	H	-15% shorter
1675478863.713	46	female	ENG	Austrian	yes	small urban	yes (vet)	MSc/MA	Yes	No	2	Don't know	Yes	neutral	5	3.125	3.66667	3.44444	2	3.1	1	1	1	1	3	3	4	4	3	4	4	2	2	4	2	2	3	1	1	3	3	4	1	2	2	4	3	H	-15% shorter
1668191750.312	32	female	ENG	Austrian	yes	small urban	no	BSc/BA	No	No	0	Don't know	Yes	neutral	4	3.75	3.55556	2.88889	3	2.9	3	3	4	5	3	4	3	4	3	3	3	2	2	3	3	4	3	2	4	4	3	3	4	4	2	2	4	H	-5% shorter
1668221737.679	27	male	ENG	Austrian	yes	small urban	no	non-university	Yes	No	0	No	Yes	negative	4	2	3.44444	2	1.875	4.3	1	3	4	5	1	5	3	4	2	3	4	4	1	2	5	5	1	4	5	3	2	2	3	5	4	2	4	H	-5% shorter
1669243742.037	45	female	ENG	Austrian	yes	small urban	no	MSc/MA	No	No	0	No	Yes	neutral	0	3.625	3.66667	3.77778	3.25	4	4	5	5	5	4	4	4	4	4	2	2	1	2	3	5	5	3	3	5	5	5	5	5	5	5	5	3	H	-15% shorter
1669799767.808	57	female	ENG	Austrian	yes	rural	yes	PhD	Yes	No	0	No	Yes	positive	4	3.875	3.44444	3.55556	2.625	3.9	4	5	5	5	3	5	3	4	3	4	4	3	3	4	5	5	2	5	5	3	4	4	4	4	5	2	5	H	-15% shorter
1668188107.279	33	female	ENG	Austrian	yes	rural	yes (vet)	PhD	Yes	No	0	Don't know	Yes	negative	7	2.5	4.44444	4.11111	3.25	3.3	4	4	5	4	2	2	3	4	4	4	4	2	3	3	5	5	3	4	4	4	2	3	4	2	3	3	4	H	-15% shorter
1669059815.758	35	female	ENG	Austrian	yes	rural	no	non-university	No	No	0	Yes	Yes	negative	7	2.75	4.44444	3.33333	2.25	4.2	3	5	5	5	3	2	4	4	3	4	4	4	1	4	5	4	2	4	5	5	2	1	5	2	3	2	5	H	-15% shorter
1669062868.682	38	female	ENG	Austrian	yes	rural	no	non-university	No	No	0	No	Yes	neutral	7	2.625	3	2.55556	3.75	3.6	3	5	4	5	1	4	2	4	4	4	4	3	1	3	5	5	3	5	5	3	1	2	4	4	5	4	5	H	-5% shorter
1669097872.968	49	female	ENG	Austrian	yes	rural	no	MSc/MA	Yes	Yes (not own)	0	No	Yes	neutral	6	3.875	3.66667	3.44444	2.375	3.8	5	5	5	5	3	2	3	4	4	4	4	3	4	2	5	3	3	4	3	4	1	4	4	5	4	3	4	H	+5% longer
1669102531.165	37	female	ENG	Austrian	yes	rural	no	BSc/BA	Yes	No	0	No	Yes	neutral	3	3.375	3.55556	2.88889	3.625	2.9	4	4	5	5	1	4	3	3	3	3	3	2	2	3	5	5	4	4	4	5	5	5	5	3	4	3	5	H	-5% shorter
1673272300.137	72	female	ENG	Austrian	yes	large metropolitan	no	non-university	No	No	0	No	Yes	positive	4	4.75	3.77778	4.33333	1	4.7	3	3	5	5	1	3	4	4	4	4	4	4	1	4	5	5	4	5	4	3	1	3	5	3	3	1	5	H	-15% shorter
1669143474.018	27	female	ENG	Austrian	yes	metropolitan	yes	MSc/MA	Yes	No	0	Don't know	Yes	negative	6	3.125	4.44444	4.11111	2.5	3.6	3	5	5	5	3	4	3	4	4	4	4	2	2	3	5	5	4	5	5	4	2	3	5	5	5	4	4	H	-5% shorter
1672750079.048	18	female	ENG	Austrian	yes	urban	yes	non-university	No	No	0	No	Yes	negative	6	2.125	2.88889	3.88889	4.375	3.3	4	5	4	5	1	4	2	4	4	4	4	3	1	2	5	5	3	5	4	4	1	3	5	4	4	3	3	H	-5% shorter
1669059724.036	35	female	ENG	Austrian	yes	small urban	yes	BSc/BA	Yes	No	0	Yes	Yes	neutral	4	2.375	2.55556	3	4.125	4.3	3	5	5	5	3	4	3	4	4	4	4	3	2	2	5	5	4	3	5	5	1	2	3	5	5	1	3	H	+5% longer
1669065465.991	25	female	ENG	Austrian	yes	rural	yes	MSc/MA	Yes	No	0	Yes	No	negative	3	2.75	4.33333	3	3.125	3.7	3	5	5	4	4	1	3	3	4	4	4	3	3	3	5	5	5	3	5	4	1	1	3	4	3	3	3	H	+15% longer
1669102229.398	25	female	ENG	Austrian	yes	urban	yes	MSc/MA	No	No	0	Don't know	Yes	neutral	4	1.5	3.88889	4.66667	4.25	2.3	5	5	5	5	1	1	4	4	4	4	4	3	1	2	5	5	1	5	5	4	1	5	4	4	5	4	5	H	-15% shorter
1669078573.891	34	female	ENG	Austrian	yes	large metropolitan	no	BSc/BA	No	No	0	Don't know	Yes	neutral	4	4.25	4.66667	3.55556	3.625	3.8	1	1	5	5	1	5	1	3	4	1	4	1	1	3	5	5	5	4	5	4	1	3	5	5	5	3	3	H	-5% shorter
1669059353.497	27	female	ENG	Austrian	yes	large metropolitan	no	BSc/BA	No	No	0	Yes	Yes	negative	6	3.25	3.88889	3.11111	2.875	3	5	5	5	5	2	4	4	4	4	4	4	4	2	4	5	5	1	5	5	5	5	5	5	5	4	4	5	I	-5% shorter
1669076409.87	22	female	ENG	Austrian	yes	large metropolitan	no	BSc/BA	Yes	No	0	Yes	Yes	negative	7	2.875	3.33333	3.11111	3.125	3	3	4	4	5	1	1	3	3	3	3	3	1	1	4	3	4	2	4	4	4	4	3	5	4	3	2	5	I	-5% shorter
1669192937.617	48	female	ENG	Austrian	yes	large metropolitan	no	MSc/MA	Yes	No	1	No	Yes	negative	7	3.5	3.88889	4.22222	2.25	3	5	5	4	5	2	1	4	4	4	4	4	1	2	3	5	3	2	1	3	4	2	2	4	1	1	1	2	I	-5% shorter
1679673306.052	67	female	ENG	Austrian	yes	large metropolitan	no	PhD	Yes	No	0	No	Yes	negative	1	3.75	4	3.66667	2.125	3.7	5	4	4	4	3	2	4	4	4	4	3	2	2	4	5	5	3	4	4	3	4	4	5	4	3	3	4	I	-15% shorter
1669057803.897	49	female	ENG	Austrian	yes	metropolitan	no	MSc/MA	No	No	0	No	Yes	neutral	2	3.25	2.66667	2.77778	2.25	3	4	4	4	5	1	2	2	3	3	4	4	3	2	4	4	4	4	5	4	4	4	3	5	4	3	2	5	I	-15% shorter
1669047060.043	46	female	ENG	Austrian	yes	urban	no	BSc/BA	No	No	2	Yes	Yes	neutral	7	4.375	4	4.11111	1.5	4.2	1	2	1	1	5	5	4	4	4	4	3	2	1	3	2	1	3	1	2	2	2	2	1	2	4	3	1	I	-5% shorter
1669048485.866	22	female	ENG	Austrian	yes	small urban	yes	BSc/BA	Yes	No	0	No	Yes	negative	4	2.125	3.88889	3.55556	4	4.2	2	4	5	5	4	3	2	4	3	3	4	3	1	4	5	5	2	5	5	5	2	3	4	2	5	3	5	I	-15% shorter
1669062573.025	30	female	ENG	Austrian	yes	small urban	yes	BSc/BA	No	No	0	No	Yes	positive	5	3	3.88889	2.44444	2.75	3.6	1	5	5	5	1	1	1	3	2	4	3	1	2	4	5	4	4	4	4	5	1	2	4	1	3	1	2	I	+5% longer
1675478863.713	46	female	ENG	Austrian	yes	small urban	yes (vet)	MSc/MA	Yes	No	2	Don't know	Yes	neutral	5	3.125	3.66667	3.44444	2	3.1	1	1	1	1	3	3	4	4	3	4	4	2	2	4	2	2	3	1	1	3	3	4	1	2	2	4	3	I	-5% shorter
1668191750.312	32	female	ENG	Austrian	yes	small urban	no	BSc/BA	No	No	0	Don't know	Yes	neutral	4	3.75	3.55556	2.88889	3	2.9	3	3	4	5	3	4	3	4	3	3	3	2	2	3	3	4	3	2	4	4	3	3	4	4	2	2	4	I	+5% longer
1668221737.679	27	male	ENG	Austrian	yes	small urban	no	non-university	Yes	No	0	No	Yes	negative	4	2	3.44444	2	1.875	4.3	1	3	4	5	1	5	3	4	2	3	4	4	1	2	5	5	1	4	5	3	2	2	3	5	4	2	4	I	-5% shorter
1669243742.037	45	female	ENG	Austrian	yes	small urban	no	MSc/MA	No	No	0	No	Yes	neutral	0	3.625	3.66667	3.77778	3.25	4	4	5	5	5	4	4	4	4	4	2	2	1	2	3	5	5	3	3	5	5	5	5	5	5	5	5	3	I	-5% shorter
1669799767.808	57	female	ENG	Austrian	yes	rural	yes	PhD	Yes	No	0	No	Yes	positive	4	3.875	3.44444	3.55556	2.625	3.9	4	5	5	5	3	5	3	4	3	4	4	3	3	4	5	5	2	5	5	3	4	4	4	4	5	2	5	I	-15% shorter
1668188107.279	33	female	ENG	Austrian	yes	rural	yes (vet)	PhD	Yes	No	0	Don't know	Yes	negative	7	2.5	4.44444	4.11111	3.25	3.3	4	4	5	4	2	2	3	4	4	4	4	2	3	3	5	5	3	4	4	4	2	3	4	2	3	3	4	I	-5% shorter
1669059815.758	35	female	ENG	Austrian	yes	rural	no	non-university	No	No	0	Yes	Yes	negative	7	2.75	4.44444	3.33333	2.25	4.2	3	5	5	5	3	2	4	4	3	4	4	4	1	4	5	4	2	4	5	5	2	1	5	2	3	2	5	I	-15% shorter
1669062868.682	38	female	ENG	Austrian	yes	rural	no	non-university	No	No	0	No	Yes	neutral	7	2.625	3	2.55556	3.75	3.6	3	5	4	5	1	4	2	4	4	4	4	3	1	3	5	5	3	5	5	3	1	2	4	4	5	4	5	I	+5% longer
1669097872.968	49	female	ENG	Austrian	yes	rural	no	MSc/MA	Yes	Yes (not own)	0	No	Yes	neutral	6	3.875	3.66667	3.44444	2.375	3.8	5	5	5	5	3	2	3	4	4	4	4	3	4	2	5	3	3	4	3	4	1	4	4	5	4	3	4	I	+5% longer
1669102531.165	37	female	ENG	Austrian	yes	rural	no	BSc/BA	Yes	No	0	No	Yes	neutral	3	3.375	3.55556	2.88889	3.625	2.9	4	4	5	5	1	4	3	3	3	3	3	2	2	3	5	5	4	4	4	5	5	5	5	3	4	3	5	I	-15% shorter
1673272300.137	72	female	ENG	Austrian	yes	large metropolitan	no	non-university	No	No	0	No	Yes	positive	4	4.75	3.77778	4.33333	1	4.7	3	3	5	5	1	3	4	4	4	4	4	4	1	4	5	5	4	5	4	3	1	3	5	3	3	1	5	I	-15% shorter
1669143474.018	27	female	ENG	Austrian	yes	metropolitan	yes	MSc/MA	Yes	No	0	Don't know	Yes	negative	6	3.125	4.44444	4.11111	2.5	3.6	3	5	5	5	3	4	3	4	4	4	4	2	2	3	5	5	4	5	5	4	2	3	5	5	5	4	4	I	+5% longer
1672750079.048	18	female	ENG	Austrian	yes	urban	yes	non-university	No	No	0	No	Yes	negative	6	2.125	2.88889	3.88889	4.375	3.3	4	5	4	5	1	4	2	4	4	4	4	3	1	2	5	5	3	5	4	4	1	3	5	4	4	3	3	I	-5% shorter
1669059724.036	35	female	ENG	Austrian	yes	small urban	yes	BSc/BA	Yes	No	0	Yes	Yes	neutral	4	2.375	2.55556	3	4.125	4.3	3	5	5	5	3	4	3	4	4	4	4	3	2	2	5	5	4	3	5	5	1	2	3	5	5	1	3	I	-5% shorter
1669065465.991	25	female	ENG	Austrian	yes	rural	yes	MSc/MA	Yes	No	0	Yes	No	negative	3	2.75	4.33333	3	3.125	3.7	3	5	5	4	4	1	3	3	4	4	4	3	3	3	5	5	5	3	5	4	1	1	3	4	3	3	3	I	-5% shorter
1669102229.398	25	female	ENG	Austrian	yes	urban	yes	MSc/MA	No	No	0	Don't know	Yes	neutral	4	1.5	3.88889	4.66667	4.25	2.3	5	5	5	5	1	1	4	4	4	4	4	3	1	2	5	5	1	5	5	4	1	5	4	4	5	4	5	I	-15% shorter
1669078573.891	34	female	ENG	Austrian	yes	large metropolitan	no	BSc/BA	No	No	0	Don't know	Yes	neutral	4	4.25	4.66667	3.55556	3.625	3.8	1	1	5	5	1	5	1	3	4	1	4	1	1	3	5	5	5	4	5	4	1	3	5	5	5	3	3	I	-15% shorter
1669059353.497	27	female	ENG	Austrian	yes	large metropolitan	no	BSc/BA	No	No	0	Yes	Yes	negative	6	3.25	3.88889	3.11111	2.875	3	5	5	5	5	2	4	4	4	4	4	4	4	2	4	5	5	1	5	5	5	5	5	5	5	4	4	5	J	-15% shorter
1669076409.87	22	female	ENG	Austrian	yes	large metropolitan	no	BSc/BA	Yes	No	0	Yes	Yes	negative	7	2.875	3.33333	3.11111	3.125	3	3	4	4	5	1	1	3	3	3	3	3	1	1	4	3	4	2	4	4	4	4	3	5	4	3	2	5	J	+5% longer
1669192937.617	48	female	ENG	Austrian	yes	large metropolitan	no	MSc/MA	Yes	No	1	No	Yes	negative	7	3.5	3.88889	4.22222	2.25	3	5	5	4	5	2	1	4	4	4	4	4	1	2	3	5	3	2	1	3	4	2	2	4	1	1	1	2	J	-5% shorter
1679673306.052	67	female	ENG	Austrian	yes	large metropolitan	no	PhD	Yes	No	0	No	Yes	negative	1	3.75	4	3.66667	2.125	3.7	5	4	4	4	3	2	4	4	4	4	3	2	2	4	5	5	3	4	4	3	4	4	5	4	3	3	4	J	+5% longer
1669057803.897	49	female	ENG	Austrian	yes	metropolitan	no	MSc/MA	No	No	0	No	Yes	neutral	2	3.25	2.66667	2.77778	2.25	3	4	4	4	5	1	2	2	3	3	4	4	3	2	4	4	4	4	5	4	4	4	3	5	4	3	2	5	J	-15% shorter
1669047060.043	46	female	ENG	Austrian	yes	urban	no	BSc/BA	No	No	2	Yes	Yes	neutral	7	4.375	4	4.11111	1.5	4.2	1	2	1	1	5	5	4	4	4	4	3	2	1	3	2	1	3	1	2	2	2	2	1	2	4	3	1	J	-5% shorter
1669048485.866	22	female	ENG	Austrian	yes	small urban	yes	BSc/BA	Yes	No	0	No	Yes	negative	4	2.125	3.88889	3.55556	4	4.2	2	4	5	5	4	3	2	4	3	3	4	3	1	4	5	5	2	5	5	5	2	3	4	2	5	3	5	J	-15% shorter
1669062573.025	30	female	ENG	Austrian	yes	small urban	yes	BSc/BA	No	No	0	No	Yes	positive	5	3	3.88889	2.44444	2.75	3.6	1	5	5	5	1	1	1	3	2	4	3	1	2	4	5	4	4	4	4	5	1	2	4	1	3	1	2	J	-5% shorter
1675478863.713	46	female	ENG	Austrian	yes	small urban	yes (vet)	MSc/MA	Yes	No	2	Don't know	Yes	neutral	5	3.125	3.66667	3.44444	2	3.1	1	1	1	1	3	3	4	4	3	4	4	2	2	4	2	2	3	1	1	3	3	4	1	2	2	4	3	J	-5% shorter
1668191750.312	32	female	ENG	Austrian	yes	small urban	no	BSc/BA	No	No	0	Don't know	Yes	neutral	4	3.75	3.55556	2.88889	3	2.9	3	3	4	5	3	4	3	4	3	3	3	2	2	3	3	4	3	2	4	4	3	3	4	4	2	2	4	J	+15% longer
1668221737.679	27	male	ENG	Austrian	yes	small urban	no	non-university	Yes	No	0	No	Yes	negative	4	2	3.44444	2	1.875	4.3	1	3	4	5	1	5	3	4	2	3	4	4	1	2	5	5	1	4	5	3	2	2	3	5	4	2	4	J	-5% shorter
1669243742.037	45	female	ENG	Austrian	yes	small urban	no	MSc/MA	No	No	0	No	Yes	neutral	0	3.625	3.66667	3.77778	3.25	4	4	5	5	5	4	4	4	4	4	2	2	1	2	3	5	5	3	3	5	5	5	5	5	5	5	5	3	J	-15% shorter
1669799767.808	57	female	ENG	Austrian	yes	rural	yes	PhD	Yes	No	0	No	Yes	positive	4	3.875	3.44444	3.55556	2.625	3.9	4	5	5	5	3	5	3	4	3	4	4	3	3	4	5	5	2	5	5	3	4	4	4	4	5	2	5	J	-5% shorter
1668188107.279	33	female	ENG	Austrian	yes	rural	yes (vet)	PhD	Yes	No	0	Don't know	Yes	negative	7	2.5	4.44444	4.11111	3.25	3.3	4	4	5	4	2	2	3	4	4	4	4	2	3	3	5	5	3	4	4	4	2	3	4	2	3	3	4	J	-5% shorter
1669059815.758	35	female	ENG	Austrian	yes	rural	no	non-university	No	No	0	Yes	Yes	negative	7	2.75	4.44444	3.33333	2.25	4.2	3	5	5	5	3	2	4	4	3	4	4	4	1	4	5	4	2	4	5	5	2	1	5	2	3	2	5	J	-5% shorter
1669062868.682	38	female	ENG	Austrian	yes	rural	no	non-university	No	No	0	No	Yes	neutral	7	2.625	3	2.55556	3.75	3.6	3	5	4	5	1	4	2	4	4	4	4	3	1	3	5	5	3	5	5	3	1	2	4	4	5	4	5	J	-5% shorter
1669097872.968	49	female	ENG	Austrian	yes	rural	no	MSc/MA	Yes	Yes (not own)	0	No	Yes	neutral	6	3.875	3.66667	3.44444	2.375	3.8	5	5	5	5	3	2	3	4	4	4	4	3	4	2	5	3	3	4	3	4	1	4	4	5	4	3	4	J	-5% shorter
1669102531.165	37	female	ENG	Austrian	yes	rural	no	BSc/BA	Yes	No	0	No	Yes	neutral	3	3.375	3.55556	2.88889	3.625	2.9	4	4	5	5	1	4	3	3	3	3	3	2	2	3	5	5	4	4	4	5	5	5	5	3	4	3	5	J	-5% shorter
1673272300.137	72	female	ENG	Austrian	yes	large metropolitan	no	non-university	No	No	0	No	Yes	positive	4	4.75	3.77778	4.33333	1	4.7	3	3	5	5	1	3	4	4	4	4	4	4	1	4	5	5	4	5	4	3	1	3	5	3	3	1	5	J	-15% shorter
1669143474.018	27	female	ENG	Austrian	yes	metropolitan	yes	MSc/MA	Yes	No	0	Don't know	Yes	negative	6	3.125	4.44444	4.11111	2.5	3.6	3	5	5	5	3	4	3	4	4	4	4	2	2	3	5	5	4	5	5	4	2	3	5	5	5	4	4	J	+5% longer
1672750079.048	18	female	ENG	Austrian	yes	urban	yes	non-university	No	No	0	No	Yes	negative	6	2.125	2.88889	3.88889	4.375	3.3	4	5	4	5	1	4	2	4	4	4	4	3	1	2	5	5	3	5	4	4	1	3	5	4	4	3	3	J	-5% shorter
1669059724.036	35	female	ENG	Austrian	yes	small urban	yes	BSc/BA	Yes	No	0	Yes	Yes	neutral	4	2.375	2.55556	3	4.125	4.3	3	5	5	5	3	4	3	4	4	4	4	3	2	2	5	5	4	3	5	5	1	2	3	5	5	1	3	J	+5% longer
1669065465.991	25	female	ENG	Austrian	yes	rural	yes	MSc/MA	Yes	No	0	Yes	No	negative	3	2.75	4.33333	3	3.125	3.7	3	5	5	4	4	1	3	3	4	4	4	3	3	3	5	5	5	3	5	4	1	1	3	4	3	3	3	J	+5% longer
1669102229.398	25	female	ENG	Austrian	yes	urban	yes	MSc/MA	No	No	0	Don't know	Yes	neutral	4	1.5	3.88889	4.66667	4.25	2.3	5	5	5	5	1	1	4	4	4	4	4	3	1	2	5	5	1	5	5	4	1	5	4	4	5	4	5	J	-5% shorter
1669078573.891	34	female	ENG	Austrian	yes	large metropolitan	no	BSc/BA	No	No	0	Don't know	Yes	neutral	4	4.25	4.66667	3.55556	3.625	3.8	1	1	5	5	1	5	1	3	4	1	4	1	1	3	5	5	5	4	5	4	1	3	5	5	5	3	3	J	-5% shorter
1669059353.497	27	female	ENG	Austrian	yes	large metropolitan	no	BSc/BA	No	No	0	Yes	Yes	negative	6	3.25	3.88889	3.11111	2.875	3	5	5	5	5	2	4	4	4	4	4	4	4	2	4	5	5	1	5	5	5	5	5	5	5	4	4	5	K	-15% shorter
1669076409.87	22	female	ENG	Austrian	yes	large metropolitan	no	BSc/BA	Yes	No	0	Yes	Yes	negative	7	2.875	3.33333	3.11111	3.125	3	3	4	4	5	1	1	3	3	3	3	3	1	1	4	3	4	2	4	4	4	4	3	5	4	3	2	5	K	+5% longer
1669192937.617	48	female	ENG	Austrian	yes	large metropolitan	no	MSc/MA	Yes	No	1	No	Yes	negative	7	3.5	3.88889	4.22222	2.25	3	5	5	4	5	2	1	4	4	4	4	4	1	2	3	5	3	2	1	3	4	2	2	4	1	1	1	2	K	-5% shorter
1679673306.052	67	female	ENG	Austrian	yes	large metropolitan	no	PhD	Yes	No	0	No	Yes	negative	1	3.75	4	3.66667	2.125	3.7	5	4	4	4	3	2	4	4	4	4	3	2	2	4	5	5	3	4	4	3	4	4	5	4	3	3	4	K	+5% longer
1669057803.897	49	female	ENG	Austrian	yes	metropolitan	no	MSc/MA	No	No	0	No	Yes	neutral	2	3.25	2.66667	2.77778	2.25	3	4	4	4	5	1	2	2	3	3	4	4	3	2	4	4	4	4	5	4	4	4	3	5	4	3	2	5	K	+5% longer
1669047060.043	46	female	ENG	Austrian	yes	urban	no	BSc/BA	No	No	2	Yes	Yes	neutral	7	4.375	4	4.11111	1.5	4.2	1	2	1	1	5	5	4	4	4	4	3	2	1	3	2	1	3	1	2	2	2	2	1	2	4	3	1	K	+5% longer
1669048485.866	22	female	ENG	Austrian	yes	small urban	yes	BSc/BA	Yes	No	0	No	Yes	negative	4	2.125	3.88889	3.55556	4	4.2	2	4	5	5	4	3	2	4	3	3	4	3	1	4	5	5	2	5	5	5	2	3	4	2	5	3	5	K	-5% shorter
1669062573.025	30	female	ENG	Austrian	yes	small urban	yes	BSc/BA	No	No	0	No	Yes	positive	5	3	3.88889	2.44444	2.75	3.6	1	5	5	5	1	1	1	3	2	4	3	1	2	4	5	4	4	4	4	5	1	2	4	1	3	1	2	K	-5% shorter
1675478863.713	46	female	ENG	Austrian	yes	small urban	yes (vet)	MSc/MA	Yes	No	2	Don't know	Yes	neutral	5	3.125	3.66667	3.44444	2	3.1	1	1	1	1	3	3	4	4	3	4	4	2	2	4	2	2	3	1	1	3	3	4	1	2	2	4	3	K	-5% shorter
1668191750.312	32	female	ENG	Austrian	yes	small urban	no	BSc/BA	No	No	0	Don't know	Yes	neutral	4	3.75	3.55556	2.88889	3	2.9	3	3	4	5	3	4	3	4	3	3	3	2	2	3	3	4	3	2	4	4	3	3	4	4	2	2	4	K	+5% longer
1668221737.679	27	male	ENG	Austrian	yes	small urban	no	non-university	Yes	No	0	No	Yes	negative	4	2	3.44444	2	1.875	4.3	1	3	4	5	1	5	3	4	2	3	4	4	1	2	5	5	1	4	5	3	2	2	3	5	4	2	4	K	-5% shorter
1669243742.037	45	female	ENG	Austrian	yes	small urban	no	MSc/MA	No	No	0	No	Yes	neutral	0	3.625	3.66667	3.77778	3.25	4	4	5	5	5	4	4	4	4	4	2	2	1	2	3	5	5	3	3	5	5	5	5	5	5	5	5	3	K	-15% shorter
1669799767.808	57	female	ENG	Austrian	yes	rural	yes	PhD	Yes	No	0	No	Yes	positive	4	3.875	3.44444	3.55556	2.625	3.9	4	5	5	5	3	5	3	4	3	4	4	3	3	4	5	5	2	5	5	3	4	4	4	4	5	2	5	K	-15% shorter
1668188107.279	33	female	ENG	Austrian	yes	rural	yes (vet)	PhD	Yes	No	0	Don't know	Yes	negative	7	2.5	4.44444	4.11111	3.25	3.3	4	4	5	4	2	2	3	4	4	4	4	2	3	3	5	5	3	4	4	4	2	3	4	2	3	3	4	K	-5% shorter
1669059815.758	35	female	ENG	Austrian	yes	rural	no	non-university	No	No	0	Yes	Yes	negative	7	2.75	4.44444	3.33333	2.25	4.2	3	5	5	5	3	2	4	4	3	4	4	4	1	4	5	4	2	4	5	5	2	1	5	2	3	2	5	K	-5% shorter
1669062868.682	38	female	ENG	Austrian	yes	rural	no	non-university	No	No	0	No	Yes	neutral	7	2.625	3	2.55556	3.75	3.6	3	5	4	5	1	4	2	4	4	4	4	3	1	3	5	5	3	5	5	3	1	2	4	4	5	4	5	K	-5% shorter
1669097872.968	49	female	ENG	Austrian	yes	rural	no	MSc/MA	Yes	Yes (not own)	0	No	Yes	neutral	6	3.875	3.66667	3.44444	2.375	3.8	5	5	5	5	3	2	3	4	4	4	4	3	4	2	5	3	3	4	3	4	1	4	4	5	4	3	4	K	+5% longer
1669102531.165	37	female	ENG	Austrian	yes	rural	no	BSc/BA	Yes	No	0	No	Yes	neutral	3	3.375	3.55556	2.88889	3.625	2.9	4	4	5	5	1	4	3	3	3	3	3	2	2	3	5	5	4	4	4	5	5	5	5	3	4	3	5	K	-15% shorter
1673272300.137	72	female	ENG	Austrian	yes	large metropolitan	no	non-university	No	No	0	No	Yes	positive	4	4.75	3.77778	4.33333	1	4.7	3	3	5	5	1	3	4	4	4	4	4	4	1	4	5	5	4	5	4	3	1	3	5	3	3	1	5	K	-15% shorter
1669143474.018	27	female	ENG	Austrian	yes	metropolitan	yes	MSc/MA	Yes	No	0	Don't know	Yes	negative	6	3.125	4.44444	4.11111	2.5	3.6	3	5	5	5	3	4	3	4	4	4	4	2	2	3	5	5	4	5	5	4	2	3	5	5	5	4	4	K	-5% shorter
1672750079.048	18	female	ENG	Austrian	yes	urban	yes	non-university	No	No	0	No	Yes	negative	6	2.125	2.88889	3.88889	4.375	3.3	4	5	4	5	1	4	2	4	4	4	4	3	1	2	5	5	3	5	4	4	1	3	5	4	4	3	3	K	+5% longer
1669059724.036	35	female	ENG	Austrian	yes	small urban	yes	BSc/BA	Yes	No	0	Yes	Yes	neutral	4	2.375	2.55556	3	4.125	4.3	3	5	5	5	3	4	3	4	4	4	4	3	2	2	5	5	4	3	5	5	1	2	3	5	5	1	3	K	+5% longer
1669065465.991	25	female	ENG	Austrian	yes	rural	yes	MSc/MA	Yes	No	0	Yes	No	negative	3	2.75	4.33333	3	3.125	3.7	3	5	5	4	4	1	3	3	4	4	4	3	3	3	5	5	5	3	5	4	1	1	3	4	3	3	3	K	-15% shorter
1669102229.398	25	female	ENG	Austrian	yes	urban	yes	MSc/MA	No	No	0	Don't know	Yes	neutral	4	1.5	3.88889	4.66667	4.25	2.3	5	5	5	5	1	1	4	4	4	4	4	3	1	2	5	5	1	5	5	4	1	5	4	4	5	4	5	K	-15% shorter
1669078573.891	34	female	ENG	Austrian	yes	large metropolitan	no	BSc/BA	No	No	0	Don't know	Yes	neutral	4	4.25	4.66667	3.55556	3.625	3.8	1	1	5	5	1	5	1	3	4	1	4	1	1	3	5	5	5	4	5	4	1	3	5	5	5	3	3	K	-5% shorter
1669059353.497	27	female	ENG	Austrian	yes	large metropolitan	no	BSc/BA	No	No	0	Yes	Yes	negative	6	3.25	3.88889	3.11111	2.875	3	5	5	5	5	2	4	4	4	4	4	4	4	2	4	5	5	1	5	5	5	5	5	5	5	4	4	5	L	-5% shorter
1669076409.87	22	female	ENG	Austrian	yes	large metropolitan	no	BSc/BA	Yes	No	0	Yes	Yes	negative	7	2.875	3.33333	3.11111	3.125	3	3	4	4	5	1	1	3	3	3	3	3	1	1	4	3	4	2	4	4	4	4	3	5	4	3	2	5	L	-5% shorter
1669192937.617	48	female	ENG	Austrian	yes	large metropolitan	no	MSc/MA	Yes	No	1	No	Yes	negative	7	3.5	3.88889	4.22222	2.25	3	5	5	4	5	2	1	4	4	4	4	4	1	2	3	5	3	2	1	3	4	2	2	4	1	1	1	2	L	-5% shorter
1679673306.052	67	female	ENG	Austrian	yes	large metropolitan	no	PhD	Yes	No	0	No	Yes	negative	1	3.75	4	3.66667	2.125	3.7	5	4	4	4	3	2	4	4	4	4	3	2	2	4	5	5	3	4	4	3	4	4	5	4	3	3	4	L	-5% shorter
1669057803.897	49	female	ENG	Austrian	yes	metropolitan	no	MSc/MA	No	No	0	No	Yes	neutral	2	3.25	2.66667	2.77778	2.25	3	4	4	4	5	1	2	2	3	3	4	4	3	2	4	4	4	4	5	4	4	4	3	5	4	3	2	5	L	-15% shorter
1669047060.043	46	female	ENG	Austrian	yes	urban	no	BSc/BA	No	No	2	Yes	Yes	neutral	7	4.375	4	4.11111	1.5	4.2	1	2	1	1	5	5	4	4	4	4	3	2	1	3	2	1	3	1	2	2	2	2	1	2	4	3	1	L	-15% shorter
1669048485.866	22	female	ENG	Austrian	yes	small urban	yes	BSc/BA	Yes	No	0	No	Yes	negative	4	2.125	3.88889	3.55556	4	4.2	2	4	5	5	4	3	2	4	3	3	4	3	1	4	5	5	2	5	5	5	2	3	4	2	5	3	5	L	-15% shorter
1669062573.025	30	female	ENG	Austrian	yes	small urban	yes	BSc/BA	No	No	0	No	Yes	positive	5	3	3.88889	2.44444	2.75	3.6	1	5	5	5	1	1	1	3	2	4	3	1	2	4	5	4	4	4	4	5	1	2	4	1	3	1	2	L	-15% shorter
1675478863.713	46	female	ENG	Austrian	yes	small urban	yes (vet)	MSc/MA	Yes	No	2	Don't know	Yes	neutral	5	3.125	3.66667	3.44444	2	3.1	1	1	1	1	3	3	4	4	3	4	4	2	2	4	2	2	3	1	1	3	3	4	1	2	2	4	3	L	-5% shorter
1668191750.312	32	female	ENG	Austrian	yes	small urban	no	BSc/BA	No	No	0	Don't know	Yes	neutral	4	3.75	3.55556	2.88889	3	2.9	3	3	4	5	3	4	3	4	3	3	3	2	2	3	3	4	3	2	4	4	3	3	4	4	2	2	4	L	+15% longer
1668221737.679	27	male	ENG	Austrian	yes	small urban	no	non-university	Yes	No	0	No	Yes	negative	4	2	3.44444	2	1.875	4.3	1	3	4	5	1	5	3	4	2	3	4	4	1	2	5	5	1	4	5	3	2	2	3	5	4	2	4	L	+5% longer
1669243742.037	45	female	ENG	Austrian	yes	small urban	no	MSc/MA	No	No	0	No	Yes	neutral	0	3.625	3.66667	3.77778	3.25	4	4	5	5	5	4	4	4	4	4	2	2	1	2	3	5	5	3	3	5	5	5	5	5	5	5	5	3	L	+5% longer
1669799767.808	57	female	ENG	Austrian	yes	rural	yes	PhD	Yes	No	0	No	Yes	positive	4	3.875	3.44444	3.55556	2.625	3.9	4	5	5	5	3	5	3	4	3	4	4	3	3	4	5	5	2	5	5	3	4	4	4	4	5	2	5	L	-15% shorter
1668188107.279	33	female	ENG	Austrian	yes	rural	yes (vet)	PhD	Yes	No	0	Don't know	Yes	negative	7	2.5	4.44444	4.11111	3.25	3.3	4	4	5	4	2	2	3	4	4	4	4	2	3	3	5	5	3	4	4	4	2	3	4	2	3	3	4	L	-5% shorter
1669059815.758	35	female	ENG	Austrian	yes	rural	no	non-university	No	No	0	Yes	Yes	negative	7	2.75	4.44444	3.33333	2.25	4.2	3	5	5	5	3	2	4	4	3	4	4	4	1	4	5	4	2	4	5	5	2	1	5	2	3	2	5	L	-5% shorter
1669062868.682	38	female	ENG	Austrian	yes	rural	no	non-university	No	No	0	No	Yes	neutral	7	2.625	3	2.55556	3.75	3.6	3	5	4	5	1	4	2	4	4	4	4	3	1	3	5	5	3	5	5	3	1	2	4	4	5	4	5	L	-5% shorter
1669097872.968	49	female	ENG	Austrian	yes	rural	no	MSc/MA	Yes	Yes (not own)	0	No	Yes	neutral	6	3.875	3.66667	3.44444	2.375	3.8	5	5	5	5	3	2	3	4	4	4	4	3	4	2	5	3	3	4	3	4	1	4	4	5	4	3	4	L	+5% longer
1669102531.165	37	female	ENG	Austrian	yes	rural	no	BSc/BA	Yes	No	0	No	Yes	neutral	3	3.375	3.55556	2.88889	3.625	2.9	4	4	5	5	1	4	3	3	3	3	3	2	2	3	5	5	4	4	4	5	5	5	5	3	4	3	5	L	-15% shorter
1673272300.137	72	female	ENG	Austrian	yes	large metropolitan	no	non-university	No	No	0	No	Yes	positive	4	4.75	3.77778	4.33333	1	4.7	3	3	5	5	1	3	4	4	4	4	4	4	1	4	5	5	4	5	4	3	1	3	5	3	3	1	5	L	-15% shorter
1669143474.018	27	female	ENG	Austrian	yes	metropolitan	yes	MSc/MA	Yes	No	0	Don't know	Yes	negative	6	3.125	4.44444	4.11111	2.5	3.6	3	5	5	5	3	4	3	4	4	4	4	2	2	3	5	5	4	5	5	4	2	3	5	5	5	4	4	L	-15% shorter
1672750079.048	18	female	ENG	Austrian	yes	urban	yes	non-university	No	No	0	No	Yes	negative	6	2.125	2.88889	3.88889	4.375	3.3	4	5	4	5	1	4	2	4	4	4	4	3	1	2	5	5	3	5	4	4	1	3	5	4	4	3	3	L	-5% shorter
1669059724.036	35	female	ENG	Austrian	yes	small urban	yes	BSc/BA	Yes	No	0	Yes	Yes	neutral	4	2.375	2.55556	3	4.125	4.3	3	5	5	5	3	4	3	4	4	4	4	3	2	2	5	5	4	3	5	5	1	2	3	5	5	1	3	L	+15% longer
1669065465.991	25	female	ENG	Austrian	yes	rural	yes	MSc/MA	Yes	No	0	Yes	No	negative	3	2.75	4.33333	3	3.125	3.7	3	5	5	4	4	1	3	3	4	4	4	3	3	3	5	5	5	3	5	4	1	1	3	4	3	3	3	L	-15% shorter
1669102229.398	25	female	ENG	Austrian	yes	urban	yes	MSc/MA	No	No	0	Don't know	Yes	neutral	4	1.5	3.88889	4.66667	4.25	2.3	5	5	5	5	1	1	4	4	4	4	4	3	1	2	5	5	1	5	5	4	1	5	4	4	5	4	5	L	-15% shorter
1669078573.891	34	female	ENG	Austrian	yes	large metropolitan	no	BSc/BA	No	No	0	Don't know	Yes	neutral	4	4.25	4.66667	3.55556	3.625	3.8	1	1	5	5	1	5	1	3	4	1	4	1	1	3	5	5	5	4	5	4	1	3	5	5	5	3	3	L	-5% shorter
1669059353.497	27	female	ENG	Austrian	yes	large metropolitan	no	BSc/BA	No	No	0	Yes	Yes	negative	6	3.25	3.88889	3.11111	2.875	3	5	5	5	5	2	4	4	4	4	4	4	4	2	4	5	5	1	5	5	5	5	5	5	5	4	4	5	M	-5% shorter
1669076409.87	22	female	ENG	Austrian	yes	large metropolitan	no	BSc/BA	Yes	No	0	Yes	Yes	negative	7	2.875	3.33333	3.11111	3.125	3	3	4	4	5	1	1	3	3	3	3	3	1	1	4	3	4	2	4	4	4	4	3	5	4	3	2	5	M	+15% longer
1669192937.617	48	female	ENG	Austrian	yes	large metropolitan	no	MSc/MA	Yes	No	1	No	Yes	negative	7	3.5	3.88889	4.22222	2.25	3	5	5	4	5	2	1	4	4	4	4	4	1	2	3	5	3	2	1	3	4	2	2	4	1	1	1	2	M	+5% longer
1679673306.052	67	female	ENG	Austrian	yes	large metropolitan	no	PhD	Yes	No	0	No	Yes	negative	1	3.75	4	3.66667	2.125	3.7	5	4	4	4	3	2	4	4	4	4	3	2	2	4	5	5	3	4	4	3	4	4	5	4	3	3	4	M	-15% shorter
1669057803.897	49	female	ENG	Austrian	yes	metropolitan	no	MSc/MA	No	No	0	No	Yes	neutral	2	3.25	2.66667	2.77778	2.25	3	4	4	4	5	1	2	2	3	3	4	4	3	2	4	4	4	4	5	4	4	4	3	5	4	3	2	5	M	-5% shorter
1669047060.043	46	female	ENG	Austrian	yes	urban	no	BSc/BA	No	No	2	Yes	Yes	neutral	7	4.375	4	4.11111	1.5	4.2	1	2	1	1	5	5	4	4	4	4	3	2	1	3	2	1	3	1	2	2	2	2	1	2	4	3	1	M	-15% shorter
1669048485.866	22	female	ENG	Austrian	yes	small urban	yes	BSc/BA	Yes	No	0	No	Yes	negative	4	2.125	3.88889	3.55556	4	4.2	2	4	5	5	4	3	2	4	3	3	4	3	1	4	5	5	2	5	5	5	2	3	4	2	5	3	5	M	-15% shorter
1669062573.025	30	female	ENG	Austrian	yes	small urban	yes	BSc/BA	No	No	0	No	Yes	positive	5	3	3.88889	2.44444	2.75	3.6	1	5	5	5	1	1	1	3	2	4	3	1	2	4	5	4	4	4	4	5	1	2	4	1	3	1	2	M	-5% shorter
1675478863.713	46	female	ENG	Austrian	yes	small urban	yes (vet)	MSc/MA	Yes	No	2	Don't know	Yes	neutral	5	3.125	3.66667	3.44444	2	3.1	1	1	1	1	3	3	4	4	3	4	4	2	2	4	2	2	3	1	1	3	3	4	1	2	2	4	3	M	-15% shorter
1668191750.312	32	female	ENG	Austrian	yes	small urban	no	BSc/BA	No	No	0	Don't know	Yes	neutral	4	3.75	3.55556	2.88889	3	2.9	3	3	4	5	3	4	3	4	3	3	3	2	2	3	3	4	3	2	4	4	3	3	4	4	2	2	4	M	-15% shorter
1668221737.679	27	male	ENG	Austrian	yes	small urban	no	non-university	Yes	No	0	No	Yes	negative	4	2	3.44444	2	1.875	4.3	1	3	4	5	1	5	3	4	2	3	4	4	1	2	5	5	1	4	5	3	2	2	3	5	4	2	4	M	-15% shorter
1669243742.037	45	female	ENG	Austrian	yes	small urban	no	MSc/MA	No	No	0	No	Yes	neutral	0	3.625	3.66667	3.77778	3.25	4	4	5	5	5	4	4	4	4	4	2	2	1	2	3	5	5	3	3	5	5	5	5	5	5	5	5	3	M	-15% shorter
1669799767.808	57	female	ENG	Austrian	yes	rural	yes	PhD	Yes	No	0	No	Yes	positive	4	3.875	3.44444	3.55556	2.625	3.9	4	5	5	5	3	5	3	4	3	4	4	3	3	4	5	5	2	5	5	3	4	4	4	4	5	2	5	M	-15% shorter
1668188107.279	33	female	ENG	Austrian	yes	rural	yes (vet)	PhD	Yes	No	0	Don't know	Yes	negative	7	2.5	4.44444	4.11111	3.25	3.3	4	4	5	4	2	2	3	4	4	4	4	2	3	3	5	5	3	4	4	4	2	3	4	2	3	3	4	M	-5% shorter
1669059815.758	35	female	ENG	Austrian	yes	rural	no	non-university	No	No	0	Yes	Yes	negative	7	2.75	4.44444	3.33333	2.25	4.2	3	5	5	5	3	2	4	4	3	4	4	4	1	4	5	4	2	4	5	5	2	1	5	2	3	2	5	M	-5% shorter
1669062868.682	38	female	ENG	Austrian	yes	rural	no	non-university	No	No	0	No	Yes	neutral	7	2.625	3	2.55556	3.75	3.6	3	5	4	5	1	4	2	4	4	4	4	3	1	3	5	5	3	5	5	3	1	2	4	4	5	4	5	M	-15% shorter
1669097872.968	49	female	ENG	Austrian	yes	rural	no	MSc/MA	Yes	Yes (not own)	0	No	Yes	neutral	6	3.875	3.66667	3.44444	2.375	3.8	5	5	5	5	3	2	3	4	4	4	4	3	4	2	5	3	3	4	3	4	1	4	4	5	4	3	4	M	-5% shorter
1669102531.165	37	female	ENG	Austrian	yes	rural	no	BSc/BA	Yes	No	0	No	Yes	neutral	3	3.375	3.55556	2.88889	3.625	2.9	4	4	5	5	1	4	3	3	3	3	3	2	2	3	5	5	4	4	4	5	5	5	5	3	4	3	5	M	-15% shorter
1673272300.137	72	female	ENG	Austrian	yes	large metropolitan	no	non-university	No	No	0	No	Yes	positive	4	4.75	3.77778	4.33333	1	4.7	3	3	5	5	1	3	4	4	4	4	4	4	1	4	5	5	4	5	4	3	1	3	5	3	3	1	5	M	-15% shorter
1669143474.018	27	female	ENG	Austrian	yes	metropolitan	yes	MSc/MA	Yes	No	0	Don't know	Yes	negative	6	3.125	4.44444	4.11111	2.5	3.6	3	5	5	5	3	4	3	4	4	4	4	2	2	3	5	5	4	5	5	4	2	3	5	5	5	4	4	M	-5% shorter
1672750079.048	18	female	ENG	Austrian	yes	urban	yes	non-university	No	No	0	No	Yes	negative	6	2.125	2.88889	3.88889	4.375	3.3	4	5	4	5	1	4	2	4	4	4	4	3	1	2	5	5	3	5	4	4	1	3	5	4	4	3	3	M	+5% longer
1669059724.036	35	female	ENG	Austrian	yes	small urban	yes	BSc/BA	Yes	No	0	Yes	Yes	neutral	4	2.375	2.55556	3	4.125	4.3	3	5	5	5	3	4	3	4	4	4	4	3	2	2	5	5	4	3	5	5	1	2	3	5	5	1	3	M	-5% shorter
1669065465.991	25	female	ENG	Austrian	yes	rural	yes	MSc/MA	Yes	No	0	Yes	No	negative	3	2.75	4.33333	3	3.125	3.7	3	5	5	4	4	1	3	3	4	4	4	3	3	3	5	5	5	3	5	4	1	1	3	4	3	3	3	M	-5% shorter
1669102229.398	25	female	ENG	Austrian	yes	urban	yes	MSc/MA	No	No	0	Don't know	Yes	neutral	4	1.5	3.88889	4.66667	4.25	2.3	5	5	5	5	1	1	4	4	4	4	4	3	1	2	5	5	1	5	5	4	1	5	4	4	5	4	5	M	-5% shorter
1669078573.891	34	female	ENG	Austrian	yes	large metropolitan	no	BSc/BA	No	No	0	Don't know	Yes	neutral	4	4.25	4.66667	3.55556	3.625	3.8	1	1	5	5	1	5	1	3	4	1	4	1	1	3	5	5	5	4	5	4	1	3	5	5	5	3	3	M	-15% shorter
1669059353.497	27	female	ENG	Austrian	yes	large metropolitan	no	BSc/BA	No	No	0	Yes	Yes	negative	6	3.25	3.88889	3.11111	2.875	3	5	5	5	5	2	4	4	4	4	4	4	4	2	4	5	5	1	5	5	5	5	5	5	5	4	4	5	N	+5% longer
1669076409.87	22	female	ENG	Austrian	yes	large metropolitan	no	BSc/BA	Yes	No	0	Yes	Yes	negative	7	2.875	3.33333	3.11111	3.125	3	3	4	4	5	1	1	3	3	3	3	3	1	1	4	3	4	2	4	4	4	4	3	5	4	3	2	5	N	+5% longer
1669192937.617	48	female	ENG	Austrian	yes	large metropolitan	no	MSc/MA	Yes	No	1	No	Yes	negative	7	3.5	3.88889	4.22222	2.25	3	5	5	4	5	2	1	4	4	4	4	4	1	2	3	5	3	2	1	3	4	2	2	4	1	1	1	2	N	-5% shorter
1679673306.052	67	female	ENG	Austrian	yes	large metropolitan	no	PhD	Yes	No	0	No	Yes	negative	1	3.75	4	3.66667	2.125	3.7	5	4	4	4	3	2	4	4	4	4	3	2	2	4	5	5	3	4	4	3	4	4	5	4	3	3	4	N	+15% longer
1669057803.897	49	female	ENG	Austrian	yes	metropolitan	no	MSc/MA	No	No	0	No	Yes	neutral	2	3.25	2.66667	2.77778	2.25	3	4	4	4	5	1	2	2	3	3	4	4	3	2	4	4	4	4	5	4	4	4	3	5	4	3	2	5	N	+5% longer
1669047060.043	46	female	ENG	Austrian	yes	urban	no	BSc/BA	No	No	2	Yes	Yes	neutral	7	4.375	4	4.11111	1.5	4.2	1	2	1	1	5	5	4	4	4	4	3	2	1	3	2	1	3	1	2	2	2	2	1	2	4	3	1	N	+5% longer
1669048485.866	22	female	ENG	Austrian	yes	small urban	yes	BSc/BA	Yes	No	0	No	Yes	negative	4	2.125	3.88889	3.55556	4	4.2	2	4	5	5	4	3	2	4	3	3	4	3	1	4	5	5	2	5	5	5	2	3	4	2	5	3	5	N	+5% longer
1669062573.025	30	female	ENG	Austrian	yes	small urban	yes	BSc/BA	No	No	0	No	Yes	positive	5	3	3.88889	2.44444	2.75	3.6	1	5	5	5	1	1	1	3	2	4	3	1	2	4	5	4	4	4	4	5	1	2	4	1	3	1	2	N	-5% shorter
1675478863.713	46	female	ENG	Austrian	yes	small urban	yes (vet)	MSc/MA	Yes	No	2	Don't know	Yes	neutral	5	3.125	3.66667	3.44444	2	3.1	1	1	1	1	3	3	4	4	3	4	4	2	2	4	2	2	3	1	1	3	3	4	1	2	2	4	3	N	+5% longer
1668191750.312	32	female	ENG	Austrian	yes	small urban	no	BSc/BA	No	No	0	Don't know	Yes	neutral	4	3.75	3.55556	2.88889	3	2.9	3	3	4	5	3	4	3	4	3	3	3	2	2	3	3	4	3	2	4	4	3	3	4	4	2	2	4	N	+15% longer
1668221737.679	27	male	ENG	Austrian	yes	small urban	no	non-university	Yes	No	0	No	Yes	negative	4	2	3.44444	2	1.875	4.3	1	3	4	5	1	5	3	4	2	3	4	4	1	2	5	5	1	4	5	3	2	2	3	5	4	2	4	N	-15% shorter
1669243742.037	45	female	ENG	Austrian	yes	small urban	no	MSc/MA	No	No	0	No	Yes	neutral	0	3.625	3.66667	3.77778	3.25	4	4	5	5	5	4	4	4	4	4	2	2	1	2	3	5	5	3	3	5	5	5	5	5	5	5	5	3	N	-5% shorter
1669799767.808	57	female	ENG	Austrian	yes	rural	yes	PhD	Yes	No	0	No	Yes	positive	4	3.875	3.44444	3.55556	2.625	3.9	4	5	5	5	3	5	3	4	3	4	4	3	3	4	5	5	2	5	5	3	4	4	4	4	5	2	5	N	-5% shorter
1668188107.279	33	female	ENG	Austrian	yes	rural	yes (vet)	PhD	Yes	No	0	Don't know	Yes	negative	7	2.5	4.44444	4.11111	3.25	3.3	4	4	5	4	2	2	3	4	4	4	4	2	3	3	5	5	3	4	4	4	2	3	4	2	3	3	4	N	-5% shorter
1669059815.758	35	female	ENG	Austrian	yes	rural	no	non-university	No	No	0	Yes	Yes	negative	7	2.75	4.44444	3.33333	2.25	4.2	3	5	5	5	3	2	4	4	3	4	4	4	1	4	5	4	2	4	5	5	2	1	5	2	3	2	5	N	+5% longer
1669062868.682	38	female	ENG	Austrian	yes	rural	no	non-university	No	No	0	No	Yes	neutral	7	2.625	3	2.55556	3.75	3.6	3	5	4	5	1	4	2	4	4	4	4	3	1	3	5	5	3	5	5	3	1	2	4	4	5	4	5	N	-15% shorter
1669097872.968	49	female	ENG	Austrian	yes	rural	no	MSc/MA	Yes	Yes (not own)	0	No	Yes	neutral	6	3.875	3.66667	3.44444	2.375	3.8	5	5	5	5	3	2	3	4	4	4	4	3	4	2	5	3	3	4	3	4	1	4	4	5	4	3	4	N	-15% shorter
1669102531.165	37	female	ENG	Austrian	yes	rural	no	BSc/BA	Yes	No	0	No	Yes	neutral	3	3.375	3.55556	2.88889	3.625	2.9	4	4	5	5	1	4	3	3	3	3	3	2	2	3	5	5	4	4	4	5	5	5	5	3	4	3	5	N	-15% shorter
1673272300.137	72	female	ENG	Austrian	yes	large metropolitan	no	non-university	No	No	0	No	Yes	positive	4	4.75	3.77778	4.33333	1	4.7	3	3	5	5	1	3	4	4	4	4	4	4	1	4	5	5	4	5	4	3	1	3	5	3	3	1	5	N	-15% shorter
1669143474.018	27	female	ENG	Austrian	yes	metropolitan	yes	MSc/MA	Yes	No	0	Don't know	Yes	negative	6	3.125	4.44444	4.11111	2.5	3.6	3	5	5	5	3	4	3	4	4	4	4	2	2	3	5	5	4	5	5	4	2	3	5	5	5	4	4	N	+5% longer
1672750079.048	18	female	ENG	Austrian	yes	urban	yes	non-university	No	No	0	No	Yes	negative	6	2.125	2.88889	3.88889	4.375	3.3	4	5	4	5	1	4	2	4	4	4	4	3	1	2	5	5	3	5	4	4	1	3	5	4	4	3	3	N	+15% longer
1669059724.036	35	female	ENG	Austrian	yes	small urban	yes	BSc/BA	Yes	No	0	Yes	Yes	neutral	4	2.375	2.55556	3	4.125	4.3	3	5	5	5	3	4	3	4	4	4	4	3	2	2	5	5	4	3	5	5	1	2	3	5	5	1	3	N	-5% shorter
1669065465.991	25	female	ENG	Austrian	yes	rural	yes	MSc/MA	Yes	No	0	Yes	No	negative	3	2.75	4.33333	3	3.125	3.7	3	5	5	4	4	1	3	3	4	4	4	3	3	3	5	5	5	3	5	4	1	1	3	4	3	3	3	N	-5% shorter
1669102229.398	25	female	ENG	Austrian	yes	urban	yes	MSc/MA	No	No	0	Don't know	Yes	neutral	4	1.5	3.88889	4.66667	4.25	2.3	5	5	5	5	1	1	4	4	4	4	4	3	1	2	5	5	1	5	5	4	1	5	4	4	5	4	5	N	+5% longer
1669078573.891	34	female	ENG	Austrian	yes	large metropolitan	no	BSc/BA	No	No	0	Don't know	Yes	neutral	4	4.25	4.66667	3.55556	3.625	3.8	1	1	5	5	1	5	1	3	4	1	4	1	1	3	5	5	5	4	5	4	1	3	5	5	5	3	3	N	+5% longer
1668109977.01	37	female	ENG	Belgian	yes	urban	yes	non-university	No	No	0	No	Yes	neutral	6	3.5	3.22222	4.22222	3.25	3.7	4	5	4	5	3	5	2	3	1	4	1	2	2	2	5	4	3	5	4	4	3	5	5	4	3	3	4	A	-5% shorter
1668109977.01	37	female	ENG	Belgian	yes	urban	yes	non-university	No	No	0	No	Yes	neutral	6	3.5	3.22222	4.22222	3.25	3.7	4	5	4	5	3	5	2	3	1	4	1	2	2	2	5	4	3	5	4	4	3	5	5	4	3	3	4	B	+5% longer
1668109977.01	37	female	ENG	Belgian	yes	urban	yes	non-university	No	No	0	No	Yes	neutral	6	3.5	3.22222	4.22222	3.25	3.7	4	5	4	5	3	5	2	3	1	4	1	2	2	2	5	4	3	5	4	4	3	5	5	4	3	3	4	C	+5% longer
1668109977.01	37	female	ENG	Belgian	yes	urban	yes	non-university	No	No	0	No	Yes	neutral	6	3.5	3.22222	4.22222	3.25	3.7	4	5	4	5	3	5	2	3	1	4	1	2	2	2	5	4	3	5	4	4	3	5	5	4	3	3	4	D	-5% shorter
1668109977.01	37	female	ENG	Belgian	yes	urban	yes	non-university	No	No	0	No	Yes	neutral	6	3.5	3.22222	4.22222	3.25	3.7	4	5	4	5	3	5	2	3	1	4	1	2	2	2	5	4	3	5	4	4	3	5	5	4	3	3	4	E	-15% shorter
1668109977.01	37	female	ENG	Belgian	yes	urban	yes	non-university	No	No	0	No	Yes	neutral	6	3.5	3.22222	4.22222	3.25	3.7	4	5	4	5	3	5	2	3	1	4	1	2	2	2	5	4	3	5	4	4	3	5	5	4	3	3	4	F	-5% shorter
1668109977.01	37	female	ENG	Belgian	yes	urban	yes	non-university	No	No	0	No	Yes	neutral	6	3.5	3.22222	4.22222	3.25	3.7	4	5	4	5	3	5	2	3	1	4	1	2	2	2	5	4	3	5	4	4	3	5	5	4	3	3	4	G	-15% shorter
1668109977.01	37	female	ENG	Belgian	yes	urban	yes	non-university	No	No	0	No	Yes	neutral	6	3.5	3.22222	4.22222	3.25	3.7	4	5	4	5	3	5	2	3	1	4	1	2	2	2	5	4	3	5	4	4	3	5	5	4	3	3	4	H	+5% longer
1668109977.01	37	female	ENG	Belgian	yes	urban	yes	non-university	No	No	0	No	Yes	neutral	6	3.5	3.22222	4.22222	3.25	3.7	4	5	4	5	3	5	2	3	1	4	1	2	2	2	5	4	3	5	4	4	3	5	5	4	3	3	4	I	-15% shorter
1668109977.01	37	female	ENG	Belgian	yes	urban	yes	non-university	No	No	0	No	Yes	neutral	6	3.5	3.22222	4.22222	3.25	3.7	4	5	4	5	3	5	2	3	1	4	1	2	2	2	5	4	3	5	4	4	3	5	5	4	3	3	4	J	-5% shorter
1668109977.01	37	female	ENG	Belgian	yes	urban	yes	non-university	No	No	0	No	Yes	neutral	6	3.5	3.22222	4.22222	3.25	3.7	4	5	4	5	3	5	2	3	1	4	1	2	2	2	5	4	3	5	4	4	3	5	5	4	3	3	4	K	-15% shorter
1668109977.01	37	female	ENG	Belgian	yes	urban	yes	non-university	No	No	0	No	Yes	neutral	6	3.5	3.22222	4.22222	3.25	3.7	4	5	4	5	3	5	2	3	1	4	1	2	2	2	5	4	3	5	4	4	3	5	5	4	3	3	4	L	+5% longer
1668109977.01	37	female	ENG	Belgian	yes	urban	yes	non-university	No	No	0	No	Yes	neutral	6	3.5	3.22222	4.22222	3.25	3.7	4	5	4	5	3	5	2	3	1	4	1	2	2	2	5	4	3	5	4	4	3	5	5	4	3	3	4	M	+15% longer
1668109977.01	37	female	ENG	Belgian	yes	urban	yes	non-university	No	No	0	No	Yes	neutral	6	3.5	3.22222	4.22222	3.25	3.7	4	5	4	5	3	5	2	3	1	4	1	2	2	2	5	4	3	5	4	4	3	5	5	4	3	3	4	N	-15% shorter
1668205736.239	26	female	ENG	Brazilian	yes	large metropolitan	no	MSc/MA	Yes	No	0	Don't know	Yes	negative	4	1.5	3.77778	3.77778	4	4.4	1	5	5	5	2	1	1	4	4	3	3	3	4	2	5	5	3	2	5	3	1	2	3	3	2	4	4	A	+15% longer
1668203442.716	41	female	ENG	Brazilian	yes	large metropolitan	yes	PhD	Yes	No	0	No	Yes	negative	7	1.625	3.44444	2.55556	4.25	3.1	1	5	5	5	5	3	3	2	2	3	1	1	3	3	5	5	3	2	5	5	3	2	4	3	4	1	5	A	-15% shorter
1668109436.921	36	female	ENG	Brazilian	yes	large metropolitan	no	BSc/BA	No	No	0	No	Yes	negative	7	3.375	3.22222	2	3.875	3.2	1	5	4	5	1	4	2	4	3	3	4	2	1	4	4	5	1	1	5	4	5	2	5	5	2	2	5	A	+5% longer
1677548421.877	64	male	ENG	Brazilian	yes	large metropolitan	no	MSc/MA	Yes	No	0	No	Yes	neutral	4	3.125	3.66667	3.44444	3.125	3.6	2	2	5	4	3	4	3	4	3	4	3	4	3	3	4	4	2	2	5	2	4	2	3	3	2	2	1	A	-15% shorter
1668168419.462	39	female	ENG	Brazilian	yes	urban	yes	BSc/BA	No	No	0	Don't know	Yes	neutral	6	3.625	3.88889	2.33333	3.125	3.9	2	4	5	5	3	4	3	4	3	4	4	2	3	3	4	5	4	4	3	1	3	5	4	4	4	3	3	A	-15% shorter
1668124947.429	36	female	ENG	Brazilian	yes	small urban	yes	non-university	No	No	0	No	Yes	neutral	7	3.5	3.66667	2.77778	3	2.7	1	1	5	5	5	3	2	3	4	3	2	1	2	2	5	5	1	4	5	3	1	1	4	1	4	1	5	A	-15% shorter
1668176581.146	47	female	ENG	Brazilian	yes	rural	yes	BSc/BA	Yes	No	0	No	Yes	neutral	7	4.125	3.88889	4.33333	3	3.8	5	5	5	5	5	5	4	4	2	4	4	1	1	4	5	5	1	5	5	4	2	1	1	1	1	1	5	A	+15% longer
1668256236.3	39	female	ENG	Brazilian	yes	rural	no	MSc/MA	No	No	0	No	Yes	negative	5	4.375	3.88889	3.66667	2.5	4	3	4	5	5	2	4	2	4	3	3	4	2	1	1	5	5	4	4	5	5	3	3	4	4	4	3	5	A	-5% shorter
1668205736.239	26	female	ENG	Brazilian	yes	large metropolitan	no	MSc/MA	Yes	No	0	Don't know	Yes	negative	4	1.5	3.77778	3.77778	4	4.4	1	5	5	5	2	1	1	4	4	3	3	3	4	2	5	5	3	2	5	3	1	2	3	3	2	4	4	B	+15% longer
1668203442.716	41	female	ENG	Brazilian	yes	large metropolitan	yes	PhD	Yes	No	0	No	Yes	negative	7	1.625	3.44444	2.55556	4.25	3.1	1	5	5	5	5	3	3	2	2	3	1	1	3	3	5	5	3	2	5	5	3	2	4	3	4	1	5	B	-5% shorter
1668109436.921	36	female	ENG	Brazilian	yes	large metropolitan	no	BSc/BA	No	No	0	No	Yes	negative	7	3.375	3.22222	2	3.875	3.2	1	5	4	5	1	4	2	4	3	3	4	2	1	4	4	5	1	1	5	4	5	2	5	5	2	2	5	B	-5% shorter
1677548421.877	64	male	ENG	Brazilian	yes	large metropolitan	no	MSc/MA	Yes	No	0	No	Yes	neutral	4	3.125	3.66667	3.44444	3.125	3.6	2	2	5	4	3	4	3	4	3	4	3	4	3	3	4	4	2	2	5	2	4	2	3	3	2	2	1	B	-5% shorter
1668168419.462	39	female	ENG	Brazilian	yes	urban	yes	BSc/BA	No	No	0	Don't know	Yes	neutral	6	3.625	3.88889	2.33333	3.125	3.9	2	4	5	5	3	4	3	4	3	4	4	2	3	3	4	5	4	4	3	1	3	5	4	4	4	3	3	B	-5% shorter
1668124947.429	36	female	ENG	Brazilian	yes	small urban	yes	non-university	No	No	0	No	Yes	neutral	7	3.5	3.66667	2.77778	3	2.7	1	1	5	5	5	3	2	3	4	3	2	1	2	2	5	5	1	4	5	3	1	1	4	1	4	1	5	B	-5% shorter
1668176581.146	47	female	ENG	Brazilian	yes	rural	yes	BSc/BA	Yes	No	0	No	Yes	neutral	7	4.125	3.88889	4.33333	3	3.8	5	5	5	5	5	5	4	4	2	4	4	1	1	4	5	5	1	5	5	4	2	1	1	1	1	1	5	B	-5% shorter
1668256236.3	39	female	ENG	Brazilian	yes	rural	no	MSc/MA	No	No	0	No	Yes	negative	5	4.375	3.88889	3.66667	2.5	4	3	4	5	5	2	4	2	4	3	3	4	2	1	1	5	5	4	4	5	5	3	3	4	4	4	3	5	B	-5% shorter
1668205736.239	26	female	ENG	Brazilian	yes	large metropolitan	no	MSc/MA	Yes	No	0	Don't know	Yes	negative	4	1.5	3.77778	3.77778	4	4.4	1	5	5	5	2	1	1	4	4	3	3	3	4	2	5	5	3	2	5	3	1	2	3	3	2	4	4	C	-15% shorter
1668203442.716	41	female	ENG	Brazilian	yes	large metropolitan	yes	PhD	Yes	No	0	No	Yes	negative	7	1.625	3.44444	2.55556	4.25	3.1	1	5	5	5	5	3	3	2	2	3	1	1	3	3	5	5	3	2	5	5	3	2	4	3	4	1	5	C	-5% shorter
1668109436.921	36	female	ENG	Brazilian	yes	large metropolitan	no	BSc/BA	No	No	0	No	Yes	negative	7	3.375	3.22222	2	3.875	3.2	1	5	4	5	1	4	2	4	3	3	4	2	1	4	4	5	1	1	5	4	5	2	5	5	2	2	5	C	-5% shorter
1677548421.877	64	male	ENG	Brazilian	yes	large metropolitan	no	MSc/MA	Yes	No	0	No	Yes	neutral	4	3.125	3.66667	3.44444	3.125	3.6	2	2	5	4	3	4	3	4	3	4	3	4	3	3	4	4	2	2	5	2	4	2	3	3	2	2	1	C	-5% shorter
1668168419.462	39	female	ENG	Brazilian	yes	urban	yes	BSc/BA	No	No	0	Don't know	Yes	neutral	6	3.625	3.88889	2.33333	3.125	3.9	2	4	5	5	3	4	3	4	3	4	4	2	3	3	4	5	4	4	3	1	3	5	4	4	4	3	3	C	-5% shorter
1668124947.429	36	female	ENG	Brazilian	yes	small urban	yes	non-university	No	No	0	No	Yes	neutral	7	3.5	3.66667	2.77778	3	2.7	1	1	5	5	5	3	2	3	4	3	2	1	2	2	5	5	1	4	5	3	1	1	4	1	4	1	5	C	-15% shorter
1668176581.146	47	female	ENG	Brazilian	yes	rural	yes	BSc/BA	Yes	No	0	No	Yes	neutral	7	4.125	3.88889	4.33333	3	3.8	5	5	5	5	5	5	4	4	2	4	4	1	1	4	5	5	1	5	5	4	2	1	1	1	1	1	5	C	-15% shorter
1668256236.3	39	female	ENG	Brazilian	yes	rural	no	MSc/MA	No	No	0	No	Yes	negative	5	4.375	3.88889	3.66667	2.5	4	3	4	5	5	2	4	2	4	3	3	4	2	1	1	5	5	4	4	5	5	3	3	4	4	4	3	5	C	+5% longer
1668205736.239	26	female	ENG	Brazilian	yes	large metropolitan	no	MSc/MA	Yes	No	0	Don't know	Yes	negative	4	1.5	3.77778	3.77778	4	4.4	1	5	5	5	2	1	1	4	4	3	3	3	4	2	5	5	3	2	5	3	1	2	3	3	2	4	4	D	+5% longer
1668203442.716	41	female	ENG	Brazilian	yes	large metropolitan	yes	PhD	Yes	No	0	No	Yes	negative	7	1.625	3.44444	2.55556	4.25	3.1	1	5	5	5	5	3	3	2	2	3	1	1	3	3	5	5	3	2	5	5	3	2	4	3	4	1	5	D	-5% shorter
1668109436.921	36	female	ENG	Brazilian	yes	large metropolitan	no	BSc/BA	No	No	0	No	Yes	negative	7	3.375	3.22222	2	3.875	3.2	1	5	4	5	1	4	2	4	3	3	4	2	1	4	4	5	1	1	5	4	5	2	5	5	2	2	5	D	-5% shorter
1677548421.877	64	male	ENG	Brazilian	yes	large metropolitan	no	MSc/MA	Yes	No	0	No	Yes	neutral	4	3.125	3.66667	3.44444	3.125	3.6	2	2	5	4	3	4	3	4	3	4	3	4	3	3	4	4	2	2	5	2	4	2	3	3	2	2	1	D	-5% shorter
1668168419.462	39	female	ENG	Brazilian	yes	urban	yes	BSc/BA	No	No	0	Don't know	Yes	neutral	6	3.625	3.88889	2.33333	3.125	3.9	2	4	5	5	3	4	3	4	3	4	4	2	3	3	4	5	4	4	3	1	3	5	4	4	4	3	3	D	-15% shorter
1668124947.429	36	female	ENG	Brazilian	yes	small urban	yes	non-university	No	No	0	No	Yes	neutral	7	3.5	3.66667	2.77778	3	2.7	1	1	5	5	5	3	2	3	4	3	2	1	2	2	5	5	1	4	5	3	1	1	4	1	4	1	5	D	-15% shorter
1668176581.146	47	female	ENG	Brazilian	yes	rural	yes	BSc/BA	Yes	No	0	No	Yes	neutral	7	4.125	3.88889	4.33333	3	3.8	5	5	5	5	5	5	4	4	2	4	4	1	1	4	5	5	1	5	5	4	2	1	1	1	1	1	5	D	-15% shorter
1668256236.3	39	female	ENG	Brazilian	yes	rural	no	MSc/MA	No	No	0	No	Yes	negative	5	4.375	3.88889	3.66667	2.5	4	3	4	5	5	2	4	2	4	3	3	4	2	1	1	5	5	4	4	5	5	3	3	4	4	4	3	5	D	-15% shorter
1668205736.239	26	female	ENG	Brazilian	yes	large metropolitan	no	MSc/MA	Yes	No	0	Don't know	Yes	negative	4	1.5	3.77778	3.77778	4	4.4	1	5	5	5	2	1	1	4	4	3	3	3	4	2	5	5	3	2	5	3	1	2	3	3	2	4	4	E	-15% shorter
1668203442.716	41	female	ENG	Brazilian	yes	large metropolitan	yes	PhD	Yes	No	0	No	Yes	negative	7	1.625	3.44444	2.55556	4.25	3.1	1	5	5	5	5	3	3	2	2	3	1	1	3	3	5	5	3	2	5	5	3	2	4	3	4	1	5	E	-15% shorter
1668109436.921	36	female	ENG	Brazilian	yes	large metropolitan	no	BSc/BA	No	No	0	No	Yes	negative	7	3.375	3.22222	2	3.875	3.2	1	5	4	5	1	4	2	4	3	3	4	2	1	4	4	5	1	1	5	4	5	2	5	5	2	2	5	E	+5% longer
1677548421.877	64	male	ENG	Brazilian	yes	large metropolitan	no	MSc/MA	Yes	No	0	No	Yes	neutral	4	3.125	3.66667	3.44444	3.125	3.6	2	2	5	4	3	4	3	4	3	4	3	4	3	3	4	4	2	2	5	2	4	2	3	3	2	2	1	E	-15% shorter
1668168419.462	39	female	ENG	Brazilian	yes	urban	yes	BSc/BA	No	No	0	Don't know	Yes	neutral	6	3.625	3.88889	2.33333	3.125	3.9	2	4	5	5	3	4	3	4	3	4	4	2	3	3	4	5	4	4	3	1	3	5	4	4	4	3	3	E	-5% shorter
1668124947.429	36	female	ENG	Brazilian	yes	small urban	yes	non-university	No	No	0	No	Yes	neutral	7	3.5	3.66667	2.77778	3	2.7	1	1	5	5	5	3	2	3	4	3	2	1	2	2	5	5	1	4	5	3	1	1	4	1	4	1	5	E	+15% longer
1668176581.146	47	female	ENG	Brazilian	yes	rural	yes	BSc/BA	Yes	No	0	No	Yes	neutral	7	4.125	3.88889	4.33333	3	3.8	5	5	5	5	5	5	4	4	2	4	4	1	1	4	5	5	1	5	5	4	2	1	1	1	1	1	5	E	-15% shorter
1668256236.3	39	female	ENG	Brazilian	yes	rural	no	MSc/MA	No	No	0	No	Yes	negative	5	4.375	3.88889	3.66667	2.5	4	3	4	5	5	2	4	2	4	3	3	4	2	1	1	5	5	4	4	5	5	3	3	4	4	4	3	5	E	-5% shorter
1668205736.239	26	female	ENG	Brazilian	yes	large metropolitan	no	MSc/MA	Yes	No	0	Don't know	Yes	negative	4	1.5	3.77778	3.77778	4	4.4	1	5	5	5	2	1	1	4	4	3	3	3	4	2	5	5	3	2	5	3	1	2	3	3	2	4	4	F	+5% longer
1668203442.716	41	female	ENG	Brazilian	yes	large metropolitan	yes	PhD	Yes	No	0	No	Yes	negative	7	1.625	3.44444	2.55556	4.25	3.1	1	5	5	5	5	3	3	2	2	3	1	1	3	3	5	5	3	2	5	5	3	2	4	3	4	1	5	F	+5% longer
1668109436.921	36	female	ENG	Brazilian	yes	large metropolitan	no	BSc/BA	No	No	0	No	Yes	negative	7	3.375	3.22222	2	3.875	3.2	1	5	4	5	1	4	2	4	3	3	4	2	1	4	4	5	1	1	5	4	5	2	5	5	2	2	5	F	+5% longer
1677548421.877	64	male	ENG	Brazilian	yes	large metropolitan	no	MSc/MA	Yes	No	0	No	Yes	neutral	4	3.125	3.66667	3.44444	3.125	3.6	2	2	5	4	3	4	3	4	3	4	3	4	3	3	4	4	2	2	5	2	4	2	3	3	2	2	1	F	+5% longer
1668168419.462	39	female	ENG	Brazilian	yes	urban	yes	BSc/BA	No	No	0	Don't know	Yes	neutral	6	3.625	3.88889	2.33333	3.125	3.9	2	4	5	5	3	4	3	4	3	4	4	2	3	3	4	5	4	4	3	1	3	5	4	4	4	3	3	F	-15% shorter
1668124947.429	36	female	ENG	Brazilian	yes	small urban	yes	non-university	No	No	0	No	Yes	neutral	7	3.5	3.66667	2.77778	3	2.7	1	1	5	5	5	3	2	3	4	3	2	1	2	2	5	5	1	4	5	3	1	1	4	1	4	1	5	F	+5% longer
1668176581.146	47	female	ENG	Brazilian	yes	rural	yes	BSc/BA	Yes	No	0	No	Yes	neutral	7	4.125	3.88889	4.33333	3	3.8	5	5	5	5	5	5	4	4	2	4	4	1	1	4	5	5	1	5	5	4	2	1	1	1	1	1	5	F	+15% longer
1668256236.3	39	female	ENG	Brazilian	yes	rural	no	MSc/MA	No	No	0	No	Yes	negative	5	4.375	3.88889	3.66667	2.5	4	3	4	5	5	2	4	2	4	3	3	4	2	1	1	5	5	4	4	5	5	3	3	4	4	4	3	5	F	-15% shorter
1668205736.239	26	female	ENG	Brazilian	yes	large metropolitan	no	MSc/MA	Yes	No	0	Don't know	Yes	negative	4	1.5	3.77778	3.77778	4	4.4	1	5	5	5	2	1	1	4	4	3	3	3	4	2	5	5	3	2	5	3	1	2	3	3	2	4	4	G	+15% longer
1668203442.716	41	female	ENG	Brazilian	yes	large metropolitan	yes	PhD	Yes	No	0	No	Yes	negative	7	1.625	3.44444	2.55556	4.25	3.1	1	5	5	5	5	3	3	2	2	3	1	1	3	3	5	5	3	2	5	5	3	2	4	3	4	1	5	G	-5% shorter
1668109436.921	36	female	ENG	Brazilian	yes	large metropolitan	no	BSc/BA	No	No	0	No	Yes	negative	7	3.375	3.22222	2	3.875	3.2	1	5	4	5	1	4	2	4	3	3	4	2	1	4	4	5	1	1	5	4	5	2	5	5	2	2	5	G	+5% longer
1677548421.877	64	male	ENG	Brazilian	yes	large metropolitan	no	MSc/MA	Yes	No	0	No	Yes	neutral	4	3.125	3.66667	3.44444	3.125	3.6	2	2	5	4	3	4	3	4	3	4	3	4	3	3	4	4	2	2	5	2	4	2	3	3	2	2	1	G	+5% longer
1668168419.462	39	female	ENG	Brazilian	yes	urban	yes	BSc/BA	No	No	0	Don't know	Yes	neutral	6	3.625	3.88889	2.33333	3.125	3.9	2	4	5	5	3	4	3	4	3	4	4	2	3	3	4	5	4	4	3	1	3	5	4	4	4	3	3	G	-5% shorter
1668124947.429	36	female	ENG	Brazilian	yes	small urban	yes	non-university	No	No	0	No	Yes	neutral	7	3.5	3.66667	2.77778	3	2.7	1	1	5	5	5	3	2	3	4	3	2	1	2	2	5	5	1	4	5	3	1	1	4	1	4	1	5	G	-5% shorter
1668176581.146	47	female	ENG	Brazilian	yes	rural	yes	BSc/BA	Yes	No	0	No	Yes	neutral	7	4.125	3.88889	4.33333	3	3.8	5	5	5	5	5	5	4	4	2	4	4	1	1	4	5	5	1	5	5	4	2	1	1	1	1	1	5	G	-5% shorter
1668256236.3	39	female	ENG	Brazilian	yes	rural	no	MSc/MA	No	No	0	No	Yes	negative	5	4.375	3.88889	3.66667	2.5	4	3	4	5	5	2	4	2	4	3	3	4	2	1	1	5	5	4	4	5	5	3	3	4	4	4	3	5	G	+5% longer
1668205736.239	26	female	ENG	Brazilian	yes	large metropolitan	no	MSc/MA	Yes	No	0	Don't know	Yes	negative	4	1.5	3.77778	3.77778	4	4.4	1	5	5	5	2	1	1	4	4	3	3	3	4	2	5	5	3	2	5	3	1	2	3	3	2	4	4	H	-15% shorter
1668203442.716	41	female	ENG	Brazilian	yes	large metropolitan	yes	PhD	Yes	No	0	No	Yes	negative	7	1.625	3.44444	2.55556	4.25	3.1	1	5	5	5	5	3	3	2	2	3	1	1	3	3	5	5	3	2	5	5	3	2	4	3	4	1	5	H	-5% shorter
1668109436.921	36	female	ENG	Brazilian	yes	large metropolitan	no	BSc/BA	No	No	0	No	Yes	negative	7	3.375	3.22222	2	3.875	3.2	1	5	4	5	1	4	2	4	3	3	4	2	1	4	4	5	1	1	5	4	5	2	5	5	2	2	5	H	+15% longer
1677548421.877	64	male	ENG	Brazilian	yes	large metropolitan	no	MSc/MA	Yes	No	0	No	Yes	neutral	4	3.125	3.66667	3.44444	3.125	3.6	2	2	5	4	3	4	3	4	3	4	3	4	3	3	4	4	2	2	5	2	4	2	3	3	2	2	1	H	-15% shorter
1668168419.462	39	female	ENG	Brazilian	yes	urban	yes	BSc/BA	No	No	0	Don't know	Yes	neutral	6	3.625	3.88889	2.33333	3.125	3.9	2	4	5	5	3	4	3	4	3	4	4	2	3	3	4	5	4	4	3	1	3	5	4	4	4	3	3	H	-15% shorter
1668124947.429	36	female	ENG	Brazilian	yes	small urban	yes	non-university	No	No	0	No	Yes	neutral	7	3.5	3.66667	2.77778	3	2.7	1	1	5	5	5	3	2	3	4	3	2	1	2	2	5	5	1	4	5	3	1	1	4	1	4	1	5	H	-15% shorter
1668176581.146	47	female	ENG	Brazilian	yes	rural	yes	BSc/BA	Yes	No	0	No	Yes	neutral	7	4.125	3.88889	4.33333	3	3.8	5	5	5	5	5	5	4	4	2	4	4	1	1	4	5	5	1	5	5	4	2	1	1	1	1	1	5	H	+5% longer
1668256236.3	39	female	ENG	Brazilian	yes	rural	no	MSc/MA	No	No	0	No	Yes	negative	5	4.375	3.88889	3.66667	2.5	4	3	4	5	5	2	4	2	4	3	3	4	2	1	1	5	5	4	4	5	5	3	3	4	4	4	3	5	H	+5% longer
1668205736.239	26	female	ENG	Brazilian	yes	large metropolitan	no	MSc/MA	Yes	No	0	Don't know	Yes	negative	4	1.5	3.77778	3.77778	4	4.4	1	5	5	5	2	1	1	4	4	3	3	3	4	2	5	5	3	2	5	3	1	2	3	3	2	4	4	I	+5% longer
1668203442.716	41	female	ENG	Brazilian	yes	large metropolitan	yes	PhD	Yes	No	0	No	Yes	negative	7	1.625	3.44444	2.55556	4.25	3.1	1	5	5	5	5	3	3	2	2	3	1	1	3	3	5	5	3	2	5	5	3	2	4	3	4	1	5	I	-5% shorter
1668109436.921	36	female	ENG	Brazilian	yes	large metropolitan	no	BSc/BA	No	No	0	No	Yes	negative	7	3.375	3.22222	2	3.875	3.2	1	5	4	5	1	4	2	4	3	3	4	2	1	4	4	5	1	1	5	4	5	2	5	5	2	2	5	I	-5% shorter
1677548421.877	64	male	ENG	Brazilian	yes	large metropolitan	no	MSc/MA	Yes	No	0	No	Yes	neutral	4	3.125	3.66667	3.44444	3.125	3.6	2	2	5	4	3	4	3	4	3	4	3	4	3	3	4	4	2	2	5	2	4	2	3	3	2	2	1	I	-5% shorter
1668168419.462	39	female	ENG	Brazilian	yes	urban	yes	BSc/BA	No	No	0	Don't know	Yes	neutral	6	3.625	3.88889	2.33333	3.125	3.9	2	4	5	5	3	4	3	4	3	4	4	2	3	3	4	5	4	4	3	1	3	5	4	4	4	3	3	I	-15% shorter
1668124947.429	36	female	ENG	Brazilian	yes	small urban	yes	non-university	No	No	0	No	Yes	neutral	7	3.5	3.66667	2.77778	3	2.7	1	1	5	5	5	3	2	3	4	3	2	1	2	2	5	5	1	4	5	3	1	1	4	1	4	1	5	I	-15% shorter
1668176581.146	47	female	ENG	Brazilian	yes	rural	yes	BSc/BA	Yes	No	0	No	Yes	neutral	7	4.125	3.88889	4.33333	3	3.8	5	5	5	5	5	5	4	4	2	4	4	1	1	4	5	5	1	5	5	4	2	1	1	1	1	1	5	I	-5% shorter
1668256236.3	39	female	ENG	Brazilian	yes	rural	no	MSc/MA	No	No	0	No	Yes	negative	5	4.375	3.88889	3.66667	2.5	4	3	4	5	5	2	4	2	4	3	3	4	2	1	1	5	5	4	4	5	5	3	3	4	4	4	3	5	I	-15% shorter
1668205736.239	26	female	ENG	Brazilian	yes	large metropolitan	no	MSc/MA	Yes	No	0	Don't know	Yes	negative	4	1.5	3.77778	3.77778	4	4.4	1	5	5	5	2	1	1	4	4	3	3	3	4	2	5	5	3	2	5	3	1	2	3	3	2	4	4	J	+5% longer
1668203442.716	41	female	ENG	Brazilian	yes	large metropolitan	yes	PhD	Yes	No	0	No	Yes	negative	7	1.625	3.44444	2.55556	4.25	3.1	1	5	5	5	5	3	3	2	2	3	1	1	3	3	5	5	3	2	5	5	3	2	4	3	4	1	5	J	-15% shorter
1668109436.921	36	female	ENG	Brazilian	yes	large metropolitan	no	BSc/BA	No	No	0	No	Yes	negative	7	3.375	3.22222	2	3.875	3.2	1	5	4	5	1	4	2	4	3	3	4	2	1	4	4	5	1	1	5	4	5	2	5	5	2	2	5	J	-5% shorter
1677548421.877	64	male	ENG	Brazilian	yes	large metropolitan	no	MSc/MA	Yes	No	0	No	Yes	neutral	4	3.125	3.66667	3.44444	3.125	3.6	2	2	5	4	3	4	3	4	3	4	3	4	3	3	4	4	2	2	5	2	4	2	3	3	2	2	1	J	-15% shorter
1668168419.462	39	female	ENG	Brazilian	yes	urban	yes	BSc/BA	No	No	0	Don't know	Yes	neutral	6	3.625	3.88889	2.33333	3.125	3.9	2	4	5	5	3	4	3	4	3	4	4	2	3	3	4	5	4	4	3	1	3	5	4	4	4	3	3	J	-15% shorter
1668124947.429	36	female	ENG	Brazilian	yes	small urban	yes	non-university	No	No	0	No	Yes	neutral	7	3.5	3.66667	2.77778	3	2.7	1	1	5	5	5	3	2	3	4	3	2	1	2	2	5	5	1	4	5	3	1	1	4	1	4	1	5	J	-15% shorter
1668176581.146	47	female	ENG	Brazilian	yes	rural	yes	BSc/BA	Yes	No	0	No	Yes	neutral	7	4.125	3.88889	4.33333	3	3.8	5	5	5	5	5	5	4	4	2	4	4	1	1	4	5	5	1	5	5	4	2	1	1	1	1	1	5	J	+15% longer
1668256236.3	39	female	ENG	Brazilian	yes	rural	no	MSc/MA	No	No	0	No	Yes	negative	5	4.375	3.88889	3.66667	2.5	4	3	4	5	5	2	4	2	4	3	3	4	2	1	1	5	5	4	4	5	5	3	3	4	4	4	3	5	J	-15% shorter
1668205736.239	26	female	ENG	Brazilian	yes	large metropolitan	no	MSc/MA	Yes	No	0	Don't know	Yes	negative	4	1.5	3.77778	3.77778	4	4.4	1	5	5	5	2	1	1	4	4	3	3	3	4	2	5	5	3	2	5	3	1	2	3	3	2	4	4	K	+5% longer
1668203442.716	41	female	ENG	Brazilian	yes	large metropolitan	yes	PhD	Yes	No	0	No	Yes	negative	7	1.625	3.44444	2.55556	4.25	3.1	1	5	5	5	5	3	3	2	2	3	1	1	3	3	5	5	3	2	5	5	3	2	4	3	4	1	5	K	-15% shorter
1668109436.921	36	female	ENG	Brazilian	yes	large metropolitan	no	BSc/BA	No	No	0	No	Yes	negative	7	3.375	3.22222	2	3.875	3.2	1	5	4	5	1	4	2	4	3	3	4	2	1	4	4	5	1	1	5	4	5	2	5	5	2	2	5	K	-5% shorter
1677548421.877	64	male	ENG	Brazilian	yes	large metropolitan	no	MSc/MA	Yes	No	0	No	Yes	neutral	4	3.125	3.66667	3.44444	3.125	3.6	2	2	5	4	3	4	3	4	3	4	3	4	3	3	4	4	2	2	5	2	4	2	3	3	2	2	1	K	-15% shorter
1668168419.462	39	female	ENG	Brazilian	yes	urban	yes	BSc/BA	No	No	0	Don't know	Yes	neutral	6	3.625	3.88889	2.33333	3.125	3.9	2	4	5	5	3	4	3	4	3	4	4	2	3	3	4	5	4	4	3	1	3	5	4	4	4	3	3	K	-5% shorter
1668124947.429	36	female	ENG	Brazilian	yes	small urban	yes	non-university	No	No	0	No	Yes	neutral	7	3.5	3.66667	2.77778	3	2.7	1	1	5	5	5	3	2	3	4	3	2	1	2	2	5	5	1	4	5	3	1	1	4	1	4	1	5	K	-15% shorter
1668176581.146	47	female	ENG	Brazilian	yes	rural	yes	BSc/BA	Yes	No	0	No	Yes	neutral	7	4.125	3.88889	4.33333	3	3.8	5	5	5	5	5	5	4	4	2	4	4	1	1	4	5	5	1	5	5	4	2	1	1	1	1	1	5	K	+5% longer
1668256236.3	39	female	ENG	Brazilian	yes	rural	no	MSc/MA	No	No	0	No	Yes	negative	5	4.375	3.88889	3.66667	2.5	4	3	4	5	5	2	4	2	4	3	3	4	2	1	1	5	5	4	4	5	5	3	3	4	4	4	3	5	K	-5% shorter
1668205736.239	26	female	ENG	Brazilian	yes	large metropolitan	no	MSc/MA	Yes	No	0	Don't know	Yes	negative	4	1.5	3.77778	3.77778	4	4.4	1	5	5	5	2	1	1	4	4	3	3	3	4	2	5	5	3	2	5	3	1	2	3	3	2	4	4	L	-15% shorter
1668203442.716	41	female	ENG	Brazilian	yes	large metropolitan	yes	PhD	Yes	No	0	No	Yes	negative	7	1.625	3.44444	2.55556	4.25	3.1	1	5	5	5	5	3	3	2	2	3	1	1	3	3	5	5	3	2	5	5	3	2	4	3	4	1	5	L	-5% shorter
1668109436.921	36	female	ENG	Brazilian	yes	large metropolitan	no	BSc/BA	No	No	0	No	Yes	negative	7	3.375	3.22222	2	3.875	3.2	1	5	4	5	1	4	2	4	3	3	4	2	1	4	4	5	1	1	5	4	5	2	5	5	2	2	5	L	-5% shorter
1677548421.877	64	male	ENG	Brazilian	yes	large metropolitan	no	MSc/MA	Yes	No	0	No	Yes	neutral	4	3.125	3.66667	3.44444	3.125	3.6	2	2	5	4	3	4	3	4	3	4	3	4	3	3	4	4	2	2	5	2	4	2	3	3	2	2	1	L	+5% longer
1668168419.462	39	female	ENG	Brazilian	yes	urban	yes	BSc/BA	No	No	0	Don't know	Yes	neutral	6	3.625	3.88889	2.33333	3.125	3.9	2	4	5	5	3	4	3	4	3	4	4	2	3	3	4	5	4	4	3	1	3	5	4	4	4	3	3	L	-5% shorter
1668124947.429	36	female	ENG	Brazilian	yes	small urban	yes	non-university	No	No	0	No	Yes	neutral	7	3.5	3.66667	2.77778	3	2.7	1	1	5	5	5	3	2	3	4	3	2	1	2	2	5	5	1	4	5	3	1	1	4	1	4	1	5	L	-5% shorter
1668176581.146	47	female	ENG	Brazilian	yes	rural	yes	BSc/BA	Yes	No	0	No	Yes	neutral	7	4.125	3.88889	4.33333	3	3.8	5	5	5	5	5	5	4	4	2	4	4	1	1	4	5	5	1	5	5	4	2	1	1	1	1	1	5	L	-5% shorter
1668256236.3	39	female	ENG	Brazilian	yes	rural	no	MSc/MA	No	No	0	No	Yes	negative	5	4.375	3.88889	3.66667	2.5	4	3	4	5	5	2	4	2	4	3	3	4	2	1	1	5	5	4	4	5	5	3	3	4	4	4	3	5	L	-5% shorter
1668205736.239	26	female	ENG	Brazilian	yes	large metropolitan	no	MSc/MA	Yes	No	0	Don't know	Yes	negative	4	1.5	3.77778	3.77778	4	4.4	1	5	5	5	2	1	1	4	4	3	3	3	4	2	5	5	3	2	5	3	1	2	3	3	2	4	4	M	-15% shorter
1668203442.716	41	female	ENG	Brazilian	yes	large metropolitan	yes	PhD	Yes	No	0	No	Yes	negative	7	1.625	3.44444	2.55556	4.25	3.1	1	5	5	5	5	3	3	2	2	3	1	1	3	3	5	5	3	2	5	5	3	2	4	3	4	1	5	M	-5% shorter
1668109436.921	36	female	ENG	Brazilian	yes	large metropolitan	no	BSc/BA	No	No	0	No	Yes	negative	7	3.375	3.22222	2	3.875	3.2	1	5	4	5	1	4	2	4	3	3	4	2	1	4	4	5	1	1	5	4	5	2	5	5	2	2	5	M	+5% longer
1677548421.877	64	male	ENG	Brazilian	yes	large metropolitan	no	MSc/MA	Yes	No	0	No	Yes	neutral	4	3.125	3.66667	3.44444	3.125	3.6	2	2	5	4	3	4	3	4	3	4	3	4	3	3	4	4	2	2	5	2	4	2	3	3	2	2	1	M	+5% longer
1668168419.462	39	female	ENG	Brazilian	yes	urban	yes	BSc/BA	No	No	0	Don't know	Yes	neutral	6	3.625	3.88889	2.33333	3.125	3.9	2	4	5	5	3	4	3	4	3	4	4	2	3	3	4	5	4	4	3	1	3	5	4	4	4	3	3	M	-15% shorter
1668124947.429	36	female	ENG	Brazilian	yes	small urban	yes	non-university	No	No	0	No	Yes	neutral	7	3.5	3.66667	2.77778	3	2.7	1	1	5	5	5	3	2	3	4	3	2	1	2	2	5	5	1	4	5	3	1	1	4	1	4	1	5	M	-15% shorter
1668176581.146	47	female	ENG	Brazilian	yes	rural	yes	BSc/BA	Yes	No	0	No	Yes	neutral	7	4.125	3.88889	4.33333	3	3.8	5	5	5	5	5	5	4	4	2	4	4	1	1	4	5	5	1	5	5	4	2	1	1	1	1	1	5	M	-15% shorter
1668256236.3	39	female	ENG	Brazilian	yes	rural	no	MSc/MA	No	No	0	No	Yes	negative	5	4.375	3.88889	3.66667	2.5	4	3	4	5	5	2	4	2	4	3	3	4	2	1	1	5	5	4	4	5	5	3	3	4	4	4	3	5	M	-15% shorter
1668205736.239	26	female	ENG	Brazilian	yes	large metropolitan	no	MSc/MA	Yes	No	0	Don't know	Yes	negative	4	1.5	3.77778	3.77778	4	4.4	1	5	5	5	2	1	1	4	4	3	3	3	4	2	5	5	3	2	5	3	1	2	3	3	2	4	4	N	-5% shorter
1668203442.716	41	female	ENG	Brazilian	yes	large metropolitan	yes	PhD	Yes	No	0	No	Yes	negative	7	1.625	3.44444	2.55556	4.25	3.1	1	5	5	5	5	3	3	2	2	3	1	1	3	3	5	5	3	2	5	5	3	2	4	3	4	1	5	N	+5% longer
1668109436.921	36	female	ENG	Brazilian	yes	large metropolitan	no	BSc/BA	No	No	0	No	Yes	negative	7	3.375	3.22222	2	3.875	3.2	1	5	4	5	1	4	2	4	3	3	4	2	1	4	4	5	1	1	5	4	5	2	5	5	2	2	5	N	+5% longer
1677548421.877	64	male	ENG	Brazilian	yes	large metropolitan	no	MSc/MA	Yes	No	0	No	Yes	neutral	4	3.125	3.66667	3.44444	3.125	3.6	2	2	5	4	3	4	3	4	3	4	3	4	3	3	4	4	2	2	5	2	4	2	3	3	2	2	1	N	-15% shorter
1668168419.462	39	female	ENG	Brazilian	yes	urban	yes	BSc/BA	No	No	0	Don't know	Yes	neutral	6	3.625	3.88889	2.33333	3.125	3.9	2	4	5	5	3	4	3	4	3	4	4	2	3	3	4	5	4	4	3	1	3	5	4	4	4	3	3	N	-5% shorter
1668124947.429	36	female	ENG	Brazilian	yes	small urban	yes	non-university	No	No	0	No	Yes	neutral	7	3.5	3.66667	2.77778	3	2.7	1	1	5	5	5	3	2	3	4	3	2	1	2	2	5	5	1	4	5	3	1	1	4	1	4	1	5	N	-15% shorter
1668176581.146	47	female	ENG	Brazilian	yes	rural	yes	BSc/BA	Yes	No	0	No	Yes	neutral	7	4.125	3.88889	4.33333	3	3.8	5	5	5	5	5	5	4	4	2	4	4	1	1	4	5	5	1	5	5	4	2	1	1	1	1	1	5	N	-15% shorter
1668256236.3	39	female	ENG	Brazilian	yes	rural	no	MSc/MA	No	No	0	No	Yes	negative	5	4.375	3.88889	3.66667	2.5	4	3	4	5	5	2	4	2	4	3	3	4	2	1	1	5	5	4	4	5	5	3	3	4	4	4	3	5	N	-15% shorter
1668116019.56	52	female	ENG	British	yes	large metropolitan	yes	non-university	No	No	0	No	Yes	negative	5	3.875	4.33333	4.33333	3.625	4.1	5	5	5	5	1	5	2	4	4	4	4	4	1	2	5	4	4	5	5	4	4	1	5	5	5	4	5	A	+15% longer
1668169859.503	28	female	ENG	British	yes	large metropolitan	yes	MSc/MA	No	No	0	Don't know	Yes	negative	6	3.125	3.88889	3.77778	2.75	3.8	2	3	5	5	4	4	2	4	4	3	2	2	2	3	5	5	2	4	4	3	2	2	4	4	4	3	5	A	-15% shorter
1669046836.125	29	female	ENG	British	yes	large metropolitan	yes	MSc/MA	Yes	No	0	Don't know	Yes	negative	3	3.875	4.33333	2.33333	4	4.4	2	4	5	5	5	4	3	4	3	3	4	4	3	2	5	5	4	3	5	3	1	3	4	5	4	4	4	A	+5% longer
1668174639.307	22	female	ENG	British	yes	large metropolitan	no	BSc/BA	Yes	No	0	Yes	No	negative	4	2.5	3.22222	3.88889	4.75	3.1	3	5	5	5	3	4	3	4	4	4	4	3	2	3	5	5	5	5	5	5	3	3	4	4	4	5	5	A	+5% longer
1668116078.666	38	female	ENG	British	yes	metropolitan	yes	MSc/MA	Yes	No	0	No	Yes	negative	4	2	4	3.77778	4.125	3.6	1	5	5	5	3	2	1	4	3	4	4	2	2	3	5	5	2	2	5	4	1	3	4	4	4	2	5	A	+5% longer
1668106526.547	31	female	ENG	British	yes	metropolitan	yes (vet)	MSc/MA	Yes	No	0	Yes	Yes	negative	7	4.5	4.11111	2.66667	2.75	4.1	4	3	5	5	4	2	3	4	3	4	4	1	1	3	5	5	4	5	4	5	2	1	3	3	2	1	5	A	+5% longer
1668175310.614	37	other	ENG	British	yes	metropolitan	no	BSc/BA	Yes	No	0	No	Yes	positive	6	2.875	3.44444	2.88889	4.125	4.6	2	5	5	5	2	2	2	4	4	4	4	2	3	4	5	5	3	2	5	4	2	3	4	4	5	5	5	A	-5% shorter
1680823953.388	65	female	ENG	British	yes	metropolitan	no	BSc/BA	Yes	Yes (not own)	2	No	Yes	positive	5	2.875	4.22222	4.22222	2.125	3	3	4	4	5	1	4	4	3	3	3	3	2	1	2	5	5	4	5	5	2	3	4	5	3	2	1	3	A	-5% shorter
1668109979.574	47	female	ENG	British	yes	urban	yes	non-university	Yes	No	0	No	Yes	neutral	7	3	3.22222	3.11111	2.875	4.1	3	3	4	5	2	3	3	3	2	4	4	3	2	3	4	4	3	3	2	3	1	2	4	2	4	2	4	A	+15% longer
1677570592.592	27	female	ENG	British	yes	urban	yes	MSc/MA	Yes	No	0	Don't know	Yes	negative	6	3	4.33333	2.77778	4.25	3	5	5	5	5	2	3	2	4	4	4	2	3	1	3	5	5	4	5	5	4	1	4	5	4	4	2	5	A	-5% shorter
1668110233.621	50	female	ENG	British	yes	urban	no	non-university	No	No	0	No	Yes	negative	6	2.5	3.11111	3.11111	2	3.3	3	4	4	4	2	3	4	3	4	4	4	1	2	4	4	4	2	5	4	4	3	4	4	3	3	1	4	A	+5% longer
1668175299.343	27	female	ENG	British	yes	urban	no	PhD	Yes	No	0	No	Yes	negative	5	2.75	4.11111	2.66667	3.5	2.4	5	5	5	5	5	5	3	4	4	4	4	3	2	3	5	5	1	5	5	5	2	4	5	4	2	3	5	A	-5% shorter
1677563056.835	34	female	ENG	British	yes	urban	no	PhD	Yes	No	0	No	Yes	negative	5	2.25	2.55556	4	4.5	4.2	3	5	5	5	2	3	2	4	3	3	3	1	1	3	5	5	3	5	4	4	2	2	5	3	4	1	4	A	-5% shorter
1668114547.443	41	female	ENG	British	yes	small urban	yes	PhD	Yes	No	0	No	Yes	negative	7	2.625	3.33333	4.55556	4.125	2.9	5	5	5	5	1	3	3	4	4	4	4	2	2	3	5	5	5	5	5	4	4	5	5	4	3	1	4	A	+15% longer
1668122263.193	47	female	ENG	British	yes	small urban	yes	BSc/BA	Yes	No	2	No	Yes	negative	4	1.625	3.55556	4.22222	2.625	3.6	1	5	5	5	4	2	4	4	4	4	4	2	2	3	4	5	3	4	5	4	2	3	4	4	4	4	4	A	+15% longer
1668162948.686	38	female	ENG	British	yes	small urban	yes	PhD	Yes	Yes (own)	1	Yes	Yes	neutral	7	3.875	4.77778	3.66667	1.75	4.7	2	4	5	5	2	1	4	4	4	4	4	4	1	3	5	5	3	4	4	4	2	4	5	4	4	3	4	A	-5% shorter
1668364384.889	51	female	ENG	British	yes	small urban	yes	MSc/MA	Yes	No	1	No	Yes	negative	5	3	3.77778	3.44444	3.5	3.8	2	5	5	5	1	3	2	3	3	4	4	2	1	2	5	5	2	4	4	4	1	3	5	4	4	2	3	A	-5% shorter
1675639149.833	29	female	ENG	British	yes	small urban	yes	PhD	Yes	No	0	No	Yes	negative	5	2.25	3.11111	3.55556	3.375	3.8	3	5	5	5	3	4	4	4	4	4	4	2	2	2	5	5	5	3	5	3	4	4	5	3	4	3	4	A	-5% shorter
1668160681.691	44	female	ENG	British	yes	small urban	yes (vet)	BSc/BA	Yes	No	0	No	Yes	negative	6	3.625	3.44444	4.33333	2.5	2.8	2	5	5	5	4	4	3	3	2	4	4	3	2	2	4	5	4	2	4	4	2	4	5	2	2	2	4	A	-5% shorter
1668105447.433	50	female	ENG	British	yes	small urban	no	MSc/MA	Yes	No	0	No	Yes	negative	5	3	4.33333	4.44444	3.25	4.2	1	4	5	5	4	4	3	4	4	4	4	4	2	3	5	5	1	3	5	4	3	4	5	4	5	3	3	A	+15% longer
1668173881.378	50	female	ENG	British	yes	small urban	no	non-university	No	No	1	No	Yes	negative	4	2.75	4	3.44444	1.5	3.5	3	5	1	5	1	3	2	3	4	4	4	1	1	1	5	5	3	5	1	1	4	1	4	3	3	3	5	A	+5% longer
1668327317.515	55	female	ENG	British	yes	small urban	no	non-university	No	No	0	No	Yes	neutral	2	2.5	3.22222	3.44444	4	3.9	1	5	5	5	1	2	4	3	4	4	3	1	3	1	5	5	1	1	4	4	3	3	4	1	2	1	2	A	-5% shorter
1680861455.445	34	female	ENG	British	yes	small urban	no	BSc/BA	No	No	0	Don't know	Yes	positive	5	3.75	3.88889	3.77778	3.625	2.8	1	4	5	5	4	2	3	4	3	4	2	2	2	4	5	5	1	3	5	5	1	4	5	4	4	4	4	A	-15% shorter
1668107248.302	54	female	ENG	British	yes	rural	yes	MSc/MA	Yes	No	0	No	Yes	negative	6	1.625	4.44444	3.66667	3.875	3.8	4	5	5	5	1	3	1	3	3	4	4	2	2	3	4	5	3	4	5	5	1	3	4	4	4	1	4	A	-5% shorter
1668111434.317	37	female	ENG	British	yes	rural	yes	MSc/MA	Yes	Yes (own)	1	Yes	Yes	neutral	6	2	3.77778	4.77778	3.125	2.6	4	5	5	5	4	4	4	3	4	4	4	2	2	3	4	5	5	3	4	3	3	3	3	3	4	3	4	A	+15% longer
1668160121.186	40	female	ENG	British	yes	rural	yes	MSc/MA	Yes	No	0	No	Yes	positive	7	1.75	2.66667	3.33333	3.625	2.7	2	5	5	5	1	4	2	4	2	2	2	2	2	3	4	5	1	2	5	4	2	3	4	4	4	4	5	A	-15% shorter
1668173072.77	49	female	ENG	British	yes	rural	yes	MSc/MA	No	No	0	No	Yes	negative	6	2.875	3.88889	4	3.25	3.8	3	3	3	4	1	3	2	2	1	1	1	1	1	1	5	5	5	1	1	1	1	1	5	1	2	1	1	A	+15% longer
1668188241.153	34	female	ENG	British	yes	rural	yes	PhD	Yes	No	0	Yes	Yes	negative	5	2.875	4	3.55556	1.875	3.9	5	4	4	5	2	1	2	3	4	4	4	3	2	2	5	5	2	5	5	4	2	3	4	4	4	2	4	A	+5% longer
1668194253.285	60	female	ENG	British	yes	rural	yes	MSc/MA	Yes	No	2	No	Yes	negative	7	2.625	2.88889	3.88889	3.25	4	4	3	4	5	2	4	4	1	2	4	4	1	1	3	3	4	4	2	4	4	1	4	5	2	2	1	4	A	+5% longer
1668185900.118	81	male	ENG	British	yes	rural	no	MSc/MA	No	No	3	No	Yes	negative	2	1.25	2.44444	2.88889	2.875	3.8	2	3	5	5	1	4	1	3	1	4	3	1	1	2	5	4	2	1	1	2	1	1	5	2	2	2	2	A	-5% shorter
1668383394.821	60	female	ENG	British	yes	rural	no	non-university	No	No	2	No	Yes	negative	5	2.625	3.44444	4.22222	2.5	2.9	2	4	5	5	1	4	4	3	4	4	4	2	1	3	5	4	1	4	4	4	1	2	5	5	4	4	5	A	+15% longer
1668178974.378	35	female	ENG	British	yes	small urban	yes	non-university	No	No	0	Don't know	Yes	neutral	6	1.875	4	3	2.875	3.7	4	4	5	5	1	3	2	3	1	3	3	2	1	2	5	5	3	4	4	3	3	3	5	4	4	3	4	A	+15% longer
1668166877.926	61	female	ENG	British	yes	rural	yes	BSc/BA	No	No	2	No	Yes	positive	4	3.75	3.55556	2.77778	3.125	4	3	3	5	5	3	5	4	3	1	3	4	1	1	1	5	5	5	3	5	5	3	4	5	4	3	2	2	A	-5% shorter
1668192550.119	57	female	ENG	British	yes	rural	no	non-university	No	No	2	No	Yes	negative	7	1.875	4	4	3.625	3.3	3	5	5	5	1	4	4	2	4	4	4	2	2	3	5	5	4	4	4	5	4	5	5	3	3	3	4	A	+5% longer
1668196804.736	57	female	ENG	British	yes	large metropolitan	yes (vet)	MSc/MA	Yes	No	2	No	Yes	negative	7	4	4.77778	2.77778	2.625	4.7	4	5	5	5	4	1	4	3	3	3	3	1	2	3	5	5	4	3	5	4	2	4	5	1	3	5	5	A	+5% longer
1668116019.56	52	female	ENG	British	yes	large metropolitan	yes	non-university	No	No	0	No	Yes	negative	5	3.875	4.33333	4.33333	3.625	4.1	5	5	5	5	1	5	2	4	4	4	4	4	1	2	5	4	4	5	5	4	4	1	5	5	5	4	5	B	+15% longer
1668169859.503	28	female	ENG	British	yes	large metropolitan	yes	MSc/MA	No	No	0	Don't know	Yes	negative	6	3.125	3.88889	3.77778	2.75	3.8	2	3	5	5	4	4	2	4	4	3	2	2	2	3	5	5	2	4	4	3	2	2	4	4	4	3	5	B	-15% shorter
1669046836.125	29	female	ENG	British	yes	large metropolitan	yes	MSc/MA	Yes	No	0	Don't know	Yes	negative	3	3.875	4.33333	2.33333	4	4.4	2	4	5	5	5	4	3	4	3	3	4	4	3	2	5	5	4	3	5	3	1	3	4	5	4	4	4	B	-5% shorter
1668174639.307	22	female	ENG	British	yes	large metropolitan	no	BSc/BA	Yes	No	0	Yes	No	negative	4	2.5	3.22222	3.88889	4.75	3.1	3	5	5	5	3	4	3	4	4	4	4	3	2	3	5	5	5	5	5	5	3	3	4	4	4	5	5	B	-5% shorter
1668116078.666	38	female	ENG	British	yes	metropolitan	yes	MSc/MA	Yes	No	0	No	Yes	negative	4	2	4	3.77778	4.125	3.6	1	5	5	5	3	2	1	4	3	4	4	2	2	3	5	5	2	2	5	4	1	3	4	4	4	2	5	B	-5% shorter
1668106526.547	31	female	ENG	British	yes	metropolitan	yes (vet)	MSc/MA	Yes	No	0	Yes	Yes	negative	7	4.5	4.11111	2.66667	2.75	4.1	4	3	5	5	4	2	3	4	3	4	4	1	1	3	5	5	4	5	4	5	2	1	3	3	2	1	5	B	-5% shorter
1668175310.614	37	other	ENG	British	yes	metropolitan	no	BSc/BA	Yes	No	0	No	Yes	positive	6	2.875	3.44444	2.88889	4.125	4.6	2	5	5	5	2	2	2	4	4	4	4	2	3	4	5	5	3	2	5	4	2	3	4	4	5	5	5	B	-5% shorter
1680823953.388	65	female	ENG	British	yes	metropolitan	no	BSc/BA	Yes	Yes (not own)	2	No	Yes	positive	5	2.875	4.22222	4.22222	2.125	3	3	4	4	5	1	4	4	3	3	3	3	2	1	2	5	5	4	5	5	2	3	4	5	3	2	1	3	B	-5% shorter
1668109979.574	47	female	ENG	British	yes	urban	yes	non-university	Yes	No	0	No	Yes	neutral	7	3	3.22222	3.11111	2.875	4.1	3	3	4	5	2	3	3	3	2	4	4	3	2	3	4	4	3	3	2	3	1	2	4	2	4	2	4	B	-15% shorter
1677570592.592	27	female	ENG	British	yes	urban	yes	MSc/MA	Yes	No	0	Don't know	Yes	negative	6	3	4.33333	2.77778	4.25	3	5	5	5	5	2	3	2	4	4	4	2	3	1	3	5	5	4	5	5	4	1	4	5	4	4	2	5	B	+5% longer
1668110233.621	50	female	ENG	British	yes	urban	no	non-university	No	No	0	No	Yes	negative	6	2.5	3.11111	3.11111	2	3.3	3	4	4	4	2	3	4	3	4	4	4	1	2	4	4	4	2	5	4	4	3	4	4	3	3	1	4	B	-15% shorter
1668175299.343	27	female	ENG	British	yes	urban	no	PhD	Yes	No	0	No	Yes	negative	5	2.75	4.11111	2.66667	3.5	2.4	5	5	5	5	5	5	3	4	4	4	4	3	2	3	5	5	1	5	5	5	2	4	5	4	2	3	5	B	-15% shorter
1677563056.835	34	female	ENG	British	yes	urban	no	PhD	Yes	No	0	No	Yes	negative	5	2.25	2.55556	4	4.5	4.2	3	5	5	5	2	3	2	4	3	3	3	1	1	3	5	5	3	5	4	4	2	2	5	3	4	1	4	B	-5% shorter
1668114547.443	41	female	ENG	British	yes	small urban	yes	PhD	Yes	No	0	No	Yes	negative	7	2.625	3.33333	4.55556	4.125	2.9	5	5	5	5	1	3	3	4	4	4	4	2	2	3	5	5	5	5	5	4	4	5	5	4	3	1	4	B	+5% longer
1668122263.193	47	female	ENG	British	yes	small urban	yes	BSc/BA	Yes	No	2	No	Yes	negative	4	1.625	3.55556	4.22222	2.625	3.6	1	5	5	5	4	2	4	4	4	4	4	2	2	3	4	5	3	4	5	4	2	3	4	4	4	4	4	B	-5% shorter
1668162948.686	38	female	ENG	British	yes	small urban	yes	PhD	Yes	Yes (own)	1	Yes	Yes	neutral	7	3.875	4.77778	3.66667	1.75	4.7	2	4	5	5	2	1	4	4	4	4	4	4	1	3	5	5	3	4	4	4	2	4	5	4	4	3	4	B	-5% shorter
1668364384.889	51	female	ENG	British	yes	small urban	yes	MSc/MA	Yes	No	1	No	Yes	negative	5	3	3.77778	3.44444	3.5	3.8	2	5	5	5	1	3	2	3	3	4	4	2	1	2	5	5	2	4	4	4	1	3	5	4	4	2	3	B	-5% shorter
1675639149.833	29	female	ENG	British	yes	small urban	yes	PhD	Yes	No	0	No	Yes	negative	5	2.25	3.11111	3.55556	3.375	3.8	3	5	5	5	3	4	4	4	4	4	4	2	2	2	5	5	5	3	5	3	4	4	5	3	4	3	4	B	-5% shorter
1668160681.691	44	female	ENG	British	yes	small urban	yes (vet)	BSc/BA	Yes	No	0	No	Yes	negative	6	3.625	3.44444	4.33333	2.5	2.8	2	5	5	5	4	4	3	3	2	4	4	3	2	2	4	5	4	2	4	4	2	4	5	2	2	2	4	B	+5% longer
1668105447.433	50	female	ENG	British	yes	small urban	no	MSc/MA	Yes	No	0	No	Yes	negative	5	3	4.33333	4.44444	3.25	4.2	1	4	5	5	4	4	3	4	4	4	4	4	2	3	5	5	1	3	5	4	3	4	5	4	5	3	3	B	+15% longer
1668173881.378	50	female	ENG	British	yes	small urban	no	non-university	No	No	1	No	Yes	negative	4	2.75	4	3.44444	1.5	3.5	3	5	1	5	1	3	2	3	4	4	4	1	1	1	5	5	3	5	1	1	4	1	4	3	3	3	5	B	+5% longer
1668327317.515	55	female	ENG	British	yes	small urban	no	non-university	No	No	0	No	Yes	neutral	2	2.5	3.22222	3.44444	4	3.9	1	5	5	5	1	2	4	3	4	4	3	1	3	1	5	5	1	1	4	4	3	3	4	1	2	1	2	B	-15% shorter
1680861455.445	34	female	ENG	British	yes	small urban	no	BSc/BA	No	No	0	Don't know	Yes	positive	5	3.75	3.88889	3.77778	3.625	2.8	1	4	5	5	4	2	3	4	3	4	2	2	2	4	5	5	1	3	5	5	1	4	5	4	4	4	4	B	-15% shorter
1668107248.302	54	female	ENG	British	yes	rural	yes	MSc/MA	Yes	No	0	No	Yes	negative	6	1.625	4.44444	3.66667	3.875	3.8	4	5	5	5	1	3	1	3	3	4	4	2	2	3	4	5	3	4	5	5	1	3	4	4	4	1	4	B	-5% shorter
1668111434.317	37	female	ENG	British	yes	rural	yes	MSc/MA	Yes	Yes (own)	1	Yes	Yes	neutral	6	2	3.77778	4.77778	3.125	2.6	4	5	5	5	4	4	4	3	4	4	4	2	2	3	4	5	5	3	4	3	3	3	3	3	4	3	4	B	+5% longer
1668160121.186	40	female	ENG	British	yes	rural	yes	MSc/MA	Yes	No	0	No	Yes	positive	7	1.75	2.66667	3.33333	3.625	2.7	2	5	5	5	1	4	2	4	2	2	2	2	2	3	4	5	1	2	5	4	2	3	4	4	4	4	5	B	-15% shorter
1668173072.77	49	female	ENG	British	yes	rural	yes	MSc/MA	No	No	0	No	Yes	negative	6	2.875	3.88889	4	3.25	3.8	3	3	3	4	1	3	2	2	1	1	1	1	1	1	5	5	5	1	1	1	1	1	5	1	2	1	1	B	+5% longer
1668188241.153	34	female	ENG	British	yes	rural	yes	PhD	Yes	No	0	Yes	Yes	negative	5	2.875	4	3.55556	1.875	3.9	5	4	4	5	2	1	2	3	4	4	4	3	2	2	5	5	2	5	5	4	2	3	4	4	4	2	4	B	-5% shorter
1668194253.285	60	female	ENG	British	yes	rural	yes	MSc/MA	Yes	No	2	No	Yes	negative	7	2.625	2.88889	3.88889	3.25	4	4	3	4	5	2	4	4	1	2	4	4	1	1	3	3	4	4	2	4	4	1	4	5	2	2	1	4	B	+5% longer
1668185900.118	81	male	ENG	British	yes	rural	no	MSc/MA	No	No	3	No	Yes	negative	2	1.25	2.44444	2.88889	2.875	3.8	2	3	5	5	1	4	1	3	1	4	3	1	1	2	5	4	2	1	1	2	1	1	5	2	2	2	2	B	-15% shorter
1668383394.821	60	female	ENG	British	yes	rural	no	non-university	No	No	2	No	Yes	negative	5	2.625	3.44444	4.22222	2.5	2.9	2	4	5	5	1	4	4	3	4	4	4	2	1	3	5	4	1	4	4	4	1	2	5	5	4	4	5	B	+5% longer
1668178974.378	35	female	ENG	British	yes	small urban	yes	non-university	No	No	0	Don't know	Yes	neutral	6	1.875	4	3	2.875	3.7	4	4	5	5	1	3	2	3	1	3	3	2	1	2	5	5	3	4	4	3	3	3	5	4	4	3	4	B	-5% shorter
1668166877.926	61	female	ENG	British	yes	rural	yes	BSc/BA	No	No	2	No	Yes	positive	4	3.75	3.55556	2.77778	3.125	4	3	3	5	5	3	5	4	3	1	3	4	1	1	1	5	5	5	3	5	5	3	4	5	4	3	2	2	B	-5% shorter
1668192550.119	57	female	ENG	British	yes	rural	no	non-university	No	No	2	No	Yes	negative	7	1.875	4	4	3.625	3.3	3	5	5	5	1	4	4	2	4	4	4	2	2	3	5	5	4	4	4	5	4	5	5	3	3	3	4	B	-5% shorter
1668196804.736	57	female	ENG	British	yes	large metropolitan	yes (vet)	MSc/MA	Yes	No	2	No	Yes	negative	7	4	4.77778	2.77778	2.625	4.7	4	5	5	5	4	1	4	3	3	3	3	1	2	3	5	5	4	3	5	4	2	4	5	1	3	5	5	B	-5% shorter
1668116019.56	52	female	ENG	British	yes	large metropolitan	yes	non-university	No	No	0	No	Yes	negative	5	3.875	4.33333	4.33333	3.625	4.1	5	5	5	5	1	5	2	4	4	4	4	4	1	2	5	4	4	5	5	4	4	1	5	5	5	4	5	C	+15% longer
1668169859.503	28	female	ENG	British	yes	large metropolitan	yes	MSc/MA	No	No	0	Don't know	Yes	negative	6	3.125	3.88889	3.77778	2.75	3.8	2	3	5	5	4	4	2	4	4	3	2	2	2	3	5	5	2	4	4	3	2	2	4	4	4	3	5	C	-5% shorter
1669046836.125	29	female	ENG	British	yes	large metropolitan	yes	MSc/MA	Yes	No	0	Don't know	Yes	negative	3	3.875	4.33333	2.33333	4	4.4	2	4	5	5	5	4	3	4	3	3	4	4	3	2	5	5	4	3	5	3	1	3	4	5	4	4	4	C	-15% shorter
1668174639.307	22	female	ENG	British	yes	large metropolitan	no	BSc/BA	Yes	No	0	Yes	No	negative	4	2.5	3.22222	3.88889	4.75	3.1	3	5	5	5	3	4	3	4	4	4	4	3	2	3	5	5	5	5	5	5	3	3	4	4	4	5	5	C	-15% shorter
1668116078.666	38	female	ENG	British	yes	metropolitan	yes	MSc/MA	Yes	No	0	No	Yes	negative	4	2	4	3.77778	4.125	3.6	1	5	5	5	3	2	1	4	3	4	4	2	2	3	5	5	2	2	5	4	1	3	4	4	4	2	5	C	-15% shorter
1668106526.547	31	female	ENG	British	yes	metropolitan	yes (vet)	MSc/MA	Yes	No	0	Yes	Yes	negative	7	4.5	4.11111	2.66667	2.75	4.1	4	3	5	5	4	2	3	4	3	4	4	1	1	3	5	5	4	5	4	5	2	1	3	3	2	1	5	C	-5% shorter
1668175310.614	37	other	ENG	British	yes	metropolitan	no	BSc/BA	Yes	No	0	No	Yes	positive	6	2.875	3.44444	2.88889	4.125	4.6	2	5	5	5	2	2	2	4	4	4	4	2	3	4	5	5	3	2	5	4	2	3	4	4	5	5	5	C	-15% shorter
1680823953.388	65	female	ENG	British	yes	metropolitan	no	BSc/BA	Yes	Yes (not own)	2	No	Yes	positive	5	2.875	4.22222	4.22222	2.125	3	3	4	4	5	1	4	4	3	3	3	3	2	1	2	5	5	4	5	5	2	3	4	5	3	2	1	3	C	-15% shorter
1668109979.574	47	female	ENG	British	yes	urban	yes	non-university	Yes	No	0	No	Yes	neutral	7	3	3.22222	3.11111	2.875	4.1	3	3	4	5	2	3	3	3	2	4	4	3	2	3	4	4	3	3	2	3	1	2	4	2	4	2	4	C	-15% shorter
1677570592.592	27	female	ENG	British	yes	urban	yes	MSc/MA	Yes	No	0	Don't know	Yes	negative	6	3	4.33333	2.77778	4.25	3	5	5	5	5	2	3	2	4	4	4	2	3	1	3	5	5	4	5	5	4	1	4	5	4	4	2	5	C	-15% shorter
1668110233.621	50	female	ENG	British	yes	urban	no	non-university	No	No	0	No	Yes	negative	6	2.5	3.11111	3.11111	2	3.3	3	4	4	4	2	3	4	3	4	4	4	1	2	4	4	4	2	5	4	4	3	4	4	3	3	1	4	C	-15% shorter
1668175299.343	27	female	ENG	British	yes	urban	no	PhD	Yes	No	0	No	Yes	negative	5	2.75	4.11111	2.66667	3.5	2.4	5	5	5	5	5	5	3	4	4	4	4	3	2	3	5	5	1	5	5	5	2	4	5	4	2	3	5	C	-15% shorter
1677563056.835	34	female	ENG	British	yes	urban	no	PhD	Yes	No	0	No	Yes	negative	5	2.25	2.55556	4	4.5	4.2	3	5	5	5	2	3	2	4	3	3	3	1	1	3	5	5	3	5	4	4	2	2	5	3	4	1	4	C	-5% shorter
1668114547.443	41	female	ENG	British	yes	small urban	yes	PhD	Yes	No	0	No	Yes	negative	7	2.625	3.33333	4.55556	4.125	2.9	5	5	5	5	1	3	3	4	4	4	4	2	2	3	5	5	5	5	5	4	4	5	5	4	3	1	4	C	+5% longer
1668122263.193	47	female	ENG	British	yes	small urban	yes	BSc/BA	Yes	No	2	No	Yes	negative	4	1.625	3.55556	4.22222	2.625	3.6	1	5	5	5	4	2	4	4	4	4	4	2	2	3	4	5	3	4	5	4	2	3	4	4	4	4	4	C	-15% shorter
1668162948.686	38	female	ENG	British	yes	small urban	yes	PhD	Yes	Yes (own)	1	Yes	Yes	neutral	7	3.875	4.77778	3.66667	1.75	4.7	2	4	5	5	2	1	4	4	4	4	4	4	1	3	5	5	3	4	4	4	2	4	5	4	4	3	4	C	-15% shorter
1668364384.889	51	female	ENG	British	yes	small urban	yes	MSc/MA	Yes	No	1	No	Yes	negative	5	3	3.77778	3.44444	3.5	3.8	2	5	5	5	1	3	2	3	3	4	4	2	1	2	5	5	2	4	4	4	1	3	5	4	4	2	3	C	-5% shorter
1675639149.833	29	female	ENG	British	yes	small urban	yes	PhD	Yes	No	0	No	Yes	negative	5	2.25	3.11111	3.55556	3.375	3.8	3	5	5	5	3	4	4	4	4	4	4	2	2	2	5	5	5	3	5	3	4	4	5	3	4	3	4	C	-15% shorter
1668160681.691	44	female	ENG	British	yes	small urban	yes (vet)	BSc/BA	Yes	No	0	No	Yes	negative	6	3.625	3.44444	4.33333	2.5	2.8	2	5	5	5	4	4	3	3	2	4	4	3	2	2	4	5	4	2	4	4	2	4	5	2	2	2	4	C	-5% shorter
1668105447.433	50	female	ENG	British	yes	small urban	no	MSc/MA	Yes	No	0	No	Yes	negative	5	3	4.33333	4.44444	3.25	4.2	1	4	5	5	4	4	3	4	4	4	4	4	2	3	5	5	1	3	5	4	3	4	5	4	5	3	3	C	+15% longer
1668173881.378	50	female	ENG	British	yes	small urban	no	non-university	No	No	1	No	Yes	negative	4	2.75	4	3.44444	1.5	3.5	3	5	1	5	1	3	2	3	4	4	4	1	1	1	5	5	3	5	1	1	4	1	4	3	3	3	5	C	-5% shorter
1668327317.515	55	female	ENG	British	yes	small urban	no	non-university	No	No	0	No	Yes	neutral	2	2.5	3.22222	3.44444	4	3.9	1	5	5	5	1	2	4	3	4	4	3	1	3	1	5	5	1	1	4	4	3	3	4	1	2	1	2	C	-15% shorter
1680861455.445	34	female	ENG	British	yes	small urban	no	BSc/BA	No	No	0	Don't know	Yes	positive	5	3.75	3.88889	3.77778	3.625	2.8	1	4	5	5	4	2	3	4	3	4	2	2	2	4	5	5	1	3	5	5	1	4	5	4	4	4	4	C	-15% shorter
1668107248.302	54	female	ENG	British	yes	rural	yes	MSc/MA	Yes	No	0	No	Yes	negative	6	1.625	4.44444	3.66667	3.875	3.8	4	5	5	5	1	3	1	3	3	4	4	2	2	3	4	5	3	4	5	5	1	3	4	4	4	1	4	C	-5% shorter
1668111434.317	37	female	ENG	British	yes	rural	yes	MSc/MA	Yes	Yes (own)	1	Yes	Yes	neutral	6	2	3.77778	4.77778	3.125	2.6	4	5	5	5	4	4	4	3	4	4	4	2	2	3	4	5	5	3	4	3	3	3	3	3	4	3	4	C	+15% longer
1668160121.186	40	female	ENG	British	yes	rural	yes	MSc/MA	Yes	No	0	No	Yes	positive	7	1.75	2.66667	3.33333	3.625	2.7	2	5	5	5	1	4	2	4	2	2	2	2	2	3	4	5	1	2	5	4	2	3	4	4	4	4	5	C	-15% shorter
1668173072.77	49	female	ENG	British	yes	rural	yes	MSc/MA	No	No	0	No	Yes	negative	6	2.875	3.88889	4	3.25	3.8	3	3	3	4	1	3	2	2	1	1	1	1	1	1	5	5	5	1	1	1	1	1	5	1	2	1	1	C	-5% shorter
1668188241.153	34	female	ENG	British	yes	rural	yes	PhD	Yes	No	0	Yes	Yes	negative	5	2.875	4	3.55556	1.875	3.9	5	4	4	5	2	1	2	3	4	4	4	3	2	2	5	5	2	5	5	4	2	3	4	4	4	2	4	C	-5% shorter
1668194253.285	60	female	ENG	British	yes	rural	yes	MSc/MA	Yes	No	2	No	Yes	negative	7	2.625	2.88889	3.88889	3.25	4	4	3	4	5	2	4	4	1	2	4	4	1	1	3	3	4	4	2	4	4	1	4	5	2	2	1	4	C	-5% shorter
1668185900.118	81	male	ENG	British	yes	rural	no	MSc/MA	No	No	3	No	Yes	negative	2	1.25	2.44444	2.88889	2.875	3.8	2	3	5	5	1	4	1	3	1	4	3	1	1	2	5	4	2	1	1	2	1	1	5	2	2	2	2	C	-15% shorter
1668383394.821	60	female	ENG	British	yes	rural	no	non-university	No	No	2	No	Yes	negative	5	2.625	3.44444	4.22222	2.5	2.9	2	4	5	5	1	4	4	3	4	4	4	2	1	3	5	4	1	4	4	4	1	2	5	5	4	4	5	C	+5% longer
1668178974.378	35	female	ENG	British	yes	small urban	yes	non-university	No	No	0	Don't know	Yes	neutral	6	1.875	4	3	2.875	3.7	4	4	5	5	1	3	2	3	1	3	3	2	1	2	5	5	3	4	4	3	3	3	5	4	4	3	4	C	-15% shorter
1668166877.926	61	female	ENG	British	yes	rural	yes	BSc/BA	No	No	2	No	Yes	positive	4	3.75	3.55556	2.77778	3.125	4	3	3	5	5	3	5	4	3	1	3	4	1	1	1	5	5	5	3	5	5	3	4	5	4	3	2	2	C	-15% shorter
1668192550.119	57	female	ENG	British	yes	rural	no	non-university	No	No	2	No	Yes	negative	7	1.875	4	4	3.625	3.3	3	5	5	5	1	4	4	2	4	4	4	2	2	3	5	5	4	4	4	5	4	5	5	3	3	3	4	C	-15% shorter
1668196804.736	57	female	ENG	British	yes	large metropolitan	yes (vet)	MSc/MA	Yes	No	2	No	Yes	negative	7	4	4.77778	2.77778	2.625	4.7	4	5	5	5	4	1	4	3	3	3	3	1	2	3	5	5	4	3	5	4	2	4	5	1	3	5	5	C	-15% shorter
1668116019.56	52	female	ENG	British	yes	large metropolitan	yes	non-university	No	No	0	No	Yes	negative	5	3.875	4.33333	4.33333	3.625	4.1	5	5	5	5	1	5	2	4	4	4	4	4	1	2	5	4	4	5	5	4	4	1	5	5	5	4	5	D	+5% longer
1668169859.503	28	female	ENG	British	yes	large metropolitan	yes	MSc/MA	No	No	0	Don't know	Yes	negative	6	3.125	3.88889	3.77778	2.75	3.8	2	3	5	5	4	4	2	4	4	3	2	2	2	3	5	5	2	4	4	3	2	2	4	4	4	3	5	D	+5% longer
1669046836.125	29	female	ENG	British	yes	large metropolitan	yes	MSc/MA	Yes	No	0	Don't know	Yes	negative	3	3.875	4.33333	2.33333	4	4.4	2	4	5	5	5	4	3	4	3	3	4	4	3	2	5	5	4	3	5	3	1	3	4	5	4	4	4	D	-15% shorter
1668174639.307	22	female	ENG	British	yes	large metropolitan	no	BSc/BA	Yes	No	0	Yes	No	negative	4	2.5	3.22222	3.88889	4.75	3.1	3	5	5	5	3	4	3	4	4	4	4	3	2	3	5	5	5	5	5	5	3	3	4	4	4	5	5	D	+15% longer
1668116078.666	38	female	ENG	British	yes	metropolitan	yes	MSc/MA	Yes	No	0	No	Yes	negative	4	2	4	3.77778	4.125	3.6	1	5	5	5	3	2	1	4	3	4	4	2	2	3	5	5	2	2	5	4	1	3	4	4	4	2	5	D	-15% shorter
1668106526.547	31	female	ENG	British	yes	metropolitan	yes (vet)	MSc/MA	Yes	No	0	Yes	Yes	negative	7	4.5	4.11111	2.66667	2.75	4.1	4	3	5	5	4	2	3	4	3	4	4	1	1	3	5	5	4	5	4	5	2	1	3	3	2	1	5	D	-15% shorter
1668175310.614	37	other	ENG	British	yes	metropolitan	no	BSc/BA	Yes	No	0	No	Yes	positive	6	2.875	3.44444	2.88889	4.125	4.6	2	5	5	5	2	2	2	4	4	4	4	2	3	4	5	5	3	2	5	4	2	3	4	4	5	5	5	D	-15% shorter
1680823953.388	65	female	ENG	British	yes	metropolitan	no	BSc/BA	Yes	Yes (not own)	2	No	Yes	positive	5	2.875	4.22222	4.22222	2.125	3	3	4	4	5	1	4	4	3	3	3	3	2	1	2	5	5	4	5	5	2	3	4	5	3	2	1	3	D	-15% shorter
1668109979.574	47	female	ENG	British	yes	urban	yes	non-university	Yes	No	0	No	Yes	neutral	7	3	3.22222	3.11111	2.875	4.1	3	3	4	5	2	3	3	3	2	4	4	3	2	3	4	4	3	3	2	3	1	2	4	2	4	2	4	D	+5% longer
1677570592.592	27	female	ENG	British	yes	urban	yes	MSc/MA	Yes	No	0	Don't know	Yes	negative	6	3	4.33333	2.77778	4.25	3	5	5	5	5	2	3	2	4	4	4	2	3	1	3	5	5	4	5	5	4	1	4	5	4	4	2	5	D	-5% shorter
1668110233.621	50	female	ENG	British	yes	urban	no	non-university	No	No	0	No	Yes	negative	6	2.5	3.11111	3.11111	2	3.3	3	4	4	4	2	3	4	3	4	4	4	1	2	4	4	4	2	5	4	4	3	4	4	3	3	1	4	D	-15% shorter
1668175299.343	27	female	ENG	British	yes	urban	no	PhD	Yes	No	0	No	Yes	negative	5	2.75	4.11111	2.66667	3.5	2.4	5	5	5	5	5	5	3	4	4	4	4	3	2	3	5	5	1	5	5	5	2	4	5	4	2	3	5	D	-5% shorter
1677563056.835	34	female	ENG	British	yes	urban	no	PhD	Yes	No	0	No	Yes	negative	5	2.25	2.55556	4	4.5	4.2	3	5	5	5	2	3	2	4	3	3	3	1	1	3	5	5	3	5	4	4	2	2	5	3	4	1	4	D	-5% shorter
1668114547.443	41	female	ENG	British	yes	small urban	yes	PhD	Yes	No	0	No	Yes	negative	7	2.625	3.33333	4.55556	4.125	2.9	5	5	5	5	1	3	3	4	4	4	4	2	2	3	5	5	5	5	5	4	4	5	5	4	3	1	4	D	+5% longer
1668122263.193	47	female	ENG	British	yes	small urban	yes	BSc/BA	Yes	No	2	No	Yes	negative	4	1.625	3.55556	4.22222	2.625	3.6	1	5	5	5	4	2	4	4	4	4	4	2	2	3	4	5	3	4	5	4	2	3	4	4	4	4	4	D	-15% shorter
1668162948.686	38	female	ENG	British	yes	small urban	yes	PhD	Yes	Yes (own)	1	Yes	Yes	neutral	7	3.875	4.77778	3.66667	1.75	4.7	2	4	5	5	2	1	4	4	4	4	4	4	1	3	5	5	3	4	4	4	2	4	5	4	4	3	4	D	-15% shorter
1668364384.889	51	female	ENG	British	yes	small urban	yes	MSc/MA	Yes	No	1	No	Yes	negative	5	3	3.77778	3.44444	3.5	3.8	2	5	5	5	1	3	2	3	3	4	4	2	1	2	5	5	2	4	4	4	1	3	5	4	4	2	3	D	-5% shorter
1675639149.833	29	female	ENG	British	yes	small urban	yes	PhD	Yes	No	0	No	Yes	negative	5	2.25	3.11111	3.55556	3.375	3.8	3	5	5	5	3	4	4	4	4	4	4	2	2	2	5	5	5	3	5	3	4	4	5	3	4	3	4	D	-5% shorter
1668160681.691	44	female	ENG	British	yes	small urban	yes (vet)	BSc/BA	Yes	No	0	No	Yes	negative	6	3.625	3.44444	4.33333	2.5	2.8	2	5	5	5	4	4	3	3	2	4	4	3	2	2	4	5	4	2	4	4	2	4	5	2	2	2	4	D	-5% shorter
1668105447.433	50	female	ENG	British	yes	small urban	no	MSc/MA	Yes	No	0	No	Yes	negative	5	3	4.33333	4.44444	3.25	4.2	1	4	5	5	4	4	3	4	4	4	4	4	2	3	5	5	1	3	5	4	3	4	5	4	5	3	3	D	-5% shorter
1668173881.378	50	female	ENG	British	yes	small urban	no	non-university	No	No	1	No	Yes	negative	4	2.75	4	3.44444	1.5	3.5	3	5	1	5	1	3	2	3	4	4	4	1	1	1	5	5	3	5	1	1	4	1	4	3	3	3	5	D	-5% shorter
1668327317.515	55	female	ENG	British	yes	small urban	no	non-university	No	No	0	No	Yes	neutral	2	2.5	3.22222	3.44444	4	3.9	1	5	5	5	1	2	4	3	4	4	3	1	3	1	5	5	1	1	4	4	3	3	4	1	2	1	2	D	-15% shorter
1680861455.445	34	female	ENG	British	yes	small urban	no	BSc/BA	No	No	0	Don't know	Yes	positive	5	3.75	3.88889	3.77778	3.625	2.8	1	4	5	5	4	2	3	4	3	4	2	2	2	4	5	5	1	3	5	5	1	4	5	4	4	4	4	D	-15% shorter
1668107248.302	54	female	ENG	British	yes	rural	yes	MSc/MA	Yes	No	0	No	Yes	negative	6	1.625	4.44444	3.66667	3.875	3.8	4	5	5	5	1	3	1	3	3	4	4	2	2	3	4	5	3	4	5	5	1	3	4	4	4	1	4	D	-15% shorter
1668111434.317	37	female	ENG	British	yes	rural	yes	MSc/MA	Yes	Yes (own)	1	Yes	Yes	neutral	6	2	3.77778	4.77778	3.125	2.6	4	5	5	5	4	4	4	3	4	4	4	2	2	3	4	5	5	3	4	3	3	3	3	3	4	3	4	D	+15% longer
1668160121.186	40	female	ENG	British	yes	rural	yes	MSc/MA	Yes	No	0	No	Yes	positive	7	1.75	2.66667	3.33333	3.625	2.7	2	5	5	5	1	4	2	4	2	2	2	2	2	3	4	5	1	2	5	4	2	3	4	4	4	4	5	D	-5% shorter
1668173072.77	49	female	ENG	British	yes	rural	yes	MSc/MA	No	No	0	No	Yes	negative	6	2.875	3.88889	4	3.25	3.8	3	3	3	4	1	3	2	2	1	1	1	1	1	1	5	5	5	1	1	1	1	1	5	1	2	1	1	D	-5% shorter
1668188241.153	34	female	ENG	British	yes	rural	yes	PhD	Yes	No	0	Yes	Yes	negative	5	2.875	4	3.55556	1.875	3.9	5	4	4	5	2	1	2	3	4	4	4	3	2	2	5	5	2	5	5	4	2	3	4	4	4	2	4	D	-5% shorter
1668194253.285	60	female	ENG	British	yes	rural	yes	MSc/MA	Yes	No	2	No	Yes	negative	7	2.625	2.88889	3.88889	3.25	4	4	3	4	5	2	4	4	1	2	4	4	1	1	3	3	4	4	2	4	4	1	4	5	2	2	1	4	D	-5% shorter
1668185900.118	81	male	ENG	British	yes	rural	no	MSc/MA	No	No	3	No	Yes	negative	2	1.25	2.44444	2.88889	2.875	3.8	2	3	5	5	1	4	1	3	1	4	3	1	1	2	5	4	2	1	1	2	1	1	5	2	2	2	2	D	-15% shorter
1668383394.821	60	female	ENG	British	yes	rural	no	non-university	No	No	2	No	Yes	negative	5	2.625	3.44444	4.22222	2.5	2.9	2	4	5	5	1	4	4	3	4	4	4	2	1	3	5	4	1	4	4	4	1	2	5	5	4	4	5	D	-5% shorter
1668178974.378	35	female	ENG	British	yes	small urban	yes	non-university	No	No	0	Don't know	Yes	neutral	6	1.875	4	3	2.875	3.7	4	4	5	5	1	3	2	3	1	3	3	2	1	2	5	5	3	4	4	3	3	3	5	4	4	3	4	D	-5% shorter
1668166877.926	61	female	ENG	British	yes	rural	yes	BSc/BA	No	No	2	No	Yes	positive	4	3.75	3.55556	2.77778	3.125	4	3	3	5	5	3	5	4	3	1	3	4	1	1	1	5	5	5	3	5	5	3	4	5	4	3	2	2	D	+5% longer
1668192550.119	57	female	ENG	British	yes	rural	no	non-university	No	No	2	No	Yes	negative	7	1.875	4	4	3.625	3.3	3	5	5	5	1	4	4	2	4	4	4	2	2	3	5	5	4	4	4	5	4	5	5	3	3	3	4	D	-15% shorter
1668196804.736	57	female	ENG	British	yes	large metropolitan	yes (vet)	MSc/MA	Yes	No	2	No	Yes	negative	7	4	4.77778	2.77778	2.625	4.7	4	5	5	5	4	1	4	3	3	3	3	1	2	3	5	5	4	3	5	4	2	4	5	1	3	5	5	D	-15% shorter
1668116019.56	52	female	ENG	British	yes	large metropolitan	yes	non-university	No	No	0	No	Yes	negative	5	3.875	4.33333	4.33333	3.625	4.1	5	5	5	5	1	5	2	4	4	4	4	4	1	2	5	4	4	5	5	4	4	1	5	5	5	4	5	E	-5% shorter
1668169859.503	28	female	ENG	British	yes	large metropolitan	yes	MSc/MA	No	No	0	Don't know	Yes	negative	6	3.125	3.88889	3.77778	2.75	3.8	2	3	5	5	4	4	2	4	4	3	2	2	2	3	5	5	2	4	4	3	2	2	4	4	4	3	5	E	-5% shorter
1669046836.125	29	female	ENG	British	yes	large metropolitan	yes	MSc/MA	Yes	No	0	Don't know	Yes	negative	3	3.875	4.33333	2.33333	4	4.4	2	4	5	5	5	4	3	4	3	3	4	4	3	2	5	5	4	3	5	3	1	3	4	5	4	4	4	E	+5% longer
1668174639.307	22	female	ENG	British	yes	large metropolitan	no	BSc/BA	Yes	No	0	Yes	No	negative	4	2.5	3.22222	3.88889	4.75	3.1	3	5	5	5	3	4	3	4	4	4	4	3	2	3	5	5	5	5	5	5	3	3	4	4	4	5	5	E	+15% longer
1668116078.666	38	female	ENG	British	yes	metropolitan	yes	MSc/MA	Yes	No	0	No	Yes	negative	4	2	4	3.77778	4.125	3.6	1	5	5	5	3	2	1	4	3	4	4	2	2	3	5	5	2	2	5	4	1	3	4	4	4	2	5	E	+5% longer
1668106526.547	31	female	ENG	British	yes	metropolitan	yes (vet)	MSc/MA	Yes	No	0	Yes	Yes	negative	7	4.5	4.11111	2.66667	2.75	4.1	4	3	5	5	4	2	3	4	3	4	4	1	1	3	5	5	4	5	4	5	2	1	3	3	2	1	5	E	-15% shorter
1668175310.614	37	other	ENG	British	yes	metropolitan	no	BSc/BA	Yes	No	0	No	Yes	positive	6	2.875	3.44444	2.88889	4.125	4.6	2	5	5	5	2	2	2	4	4	4	4	2	3	4	5	5	3	2	5	4	2	3	4	4	5	5	5	E	-15% shorter
1680823953.388	65	female	ENG	British	yes	metropolitan	no	BSc/BA	Yes	Yes (not own)	2	No	Yes	positive	5	2.875	4.22222	4.22222	2.125	3	3	4	4	5	1	4	4	3	3	3	3	2	1	2	5	5	4	5	5	2	3	4	5	3	2	1	3	E	-5% shorter
1668109979.574	47	female	ENG	British	yes	urban	yes	non-university	Yes	No	0	No	Yes	neutral	7	3	3.22222	3.11111	2.875	4.1	3	3	4	5	2	3	3	3	2	4	4	3	2	3	4	4	3	3	2	3	1	2	4	2	4	2	4	E	-5% shorter
1677570592.592	27	female	ENG	British	yes	urban	yes	MSc/MA	Yes	No	0	Don't know	Yes	negative	6	3	4.33333	2.77778	4.25	3	5	5	5	5	2	3	2	4	4	4	2	3	1	3	5	5	4	5	5	4	1	4	5	4	4	2	5	E	+5% longer
1668110233.621	50	female	ENG	British	yes	urban	no	non-university	No	No	0	No	Yes	negative	6	2.5	3.11111	3.11111	2	3.3	3	4	4	4	2	3	4	3	4	4	4	1	2	4	4	4	2	5	4	4	3	4	4	3	3	1	4	E	-15% shorter
[truncated: 8,921 more rows]

## Sheet: Variable explanation
ID	Respondents' ID
Age	Respondents' age
Gender	Respondents' gender
Language	Language version of the questionnaire
Nationality	Respondents' nationality
LatinWest	Does the country belong to the 'Latin West'?
Residence	Respondents' place of residence
Profession	Respondents' professional experience with dogs
Education	Respondents' highest level of education
ScienceEducation	Respondents' education (higher than basic level) in health or natural science
ChildCare	Respondents taking care of a child under the age of 6 at least once a week
ChildrenNumber	Number of children born to respondents
WantChildren	Respondents' desire to have (more) children now or in the future
LiveDog	Respondents' history of living with a dog
Attitude	Respondents' pre-existing attitudes towards brachycephalic dogs
HealthNumber	Number of health problems respondents associate with brachycephalism
Extraversion	Respondents' BFI Extraversion scores
Agreeableness	Respondents' BFI Agreeableness scores
Conscientiousness	Respondents' BFI Conscientiousness scores
Neuroticism	Respondents' BFI Neuroticism scores
Openness	Respondents' BFI Openness scores
RoleFellow	Role of the ideal dog as a fellow worker (Likert-scale response)
RolePet	Role of the ideal dog as a pet (Likert-scale response)
RoleFriend	Role of the ideal dog as a friend (Likert-scale response)
RoleFamily	Role of the ideal dog as a family member (Likert-scale response)
RoleChild	Role of the ideal dog as a child (Likert-scale response)
RoleImportant	A dog is more important to me than any other person (Likert-scale response)
IdealChildren	The ideal dog is safe with children (Likert-scale response)
IdealAffection	The ideal dog shows affection towards the owner (Likert-scale response)
IdealHousetrained	The ideal dog is fully housetrained (Likert-scale response)
IdealHealthy	The ideal dog is physically healthy (Likert-scale response)
IdealLifespan	The ideal dog lives until he/she is at least 10 years old (Likert-scale response)
IdealBeautiful	The ideal dog is beautiful (Likert-scale response)
IdealExercise	The ideal dog has low exercise requirements (Likert-scale response)
IdealHumorous	The ideal dog has a humorous personality (Likert-scale response)
PleasureStroking	Stroking, contact causes (or would cause) a pleasure, a good feeling in keeping a dog (Likert-scale response)
PleasureCompany	Providing company (e.g., reduces loneliness) causes (or would cause) a pleasure, a good feeling in keeping a dog (Likert-scale response)
PleasureSecurity	Security, watchdog causes (or would cause) a pleasure, a good feeling in keeping a dog (Likert-scale response)
PleasureTraining	Teaching, training, sports causes (or would cause) a pleasure, a good feeling in keeping a dog (Likert-scale response)
PleasureLove	Unconditional love causes (or would cause) a pleasure, a good feeling in keeping a dog (Likert-scale response)
PleasureCare	Taking care of someone causes (or would cause) a pleasure, a good feeling in keeping a dog (Likert-scale response)
PleasureControl	Development of rules, control, decision making causes (or would cause) a pleasure, a good feeling in keeping a dog (Likert-scale response)
PleasurePeople	Contact with other people (e.g., other dog owners) causes (or would cause) a pleasure, a good feeling in keeping a dog (Likert-scale response)
PleasureWalking	Dog walking causes (or would cause) a pleasure, a good feeling in keeping a dog (Likert-scale response)
PleasureAppearance	Admire the dog's appearance causes (or would cause) a pleasure, a good feeling in keeping a dog (Likert-scale response)
PleasurePicture	Taking pictures of the dog causes (or would cause) a pleasure, a good feeling in keeping a dog (Likert-scale response)
PleasureAcknowledgment	Acknowledging by others that the dog is beautiful/cute causes (or would cause) a pleasure, a good feeling in keeping a dog (Likert-scale response)
PleasurePlay	Entertainment/play causes (or would cause) a pleasure, a good feeling in keeping a dog (Likert-scale response)
Photo	Photos' ID
Muzzle	Respondents' preferred muzzle length
